# Supplementary material for: Molecular characterization of the evolution of premalignant lesions in the upper aerodigestive tract
Source: Front Oncol. 2024 Apr 19;14:1364958. doi: 10.3389/fonc.2024.1364958 (PMC11067708; doi:10.3389/fonc.2024.1364958)
Supplement: Supplementary file 7 [file Table_1.xlsx]

## Sheet: Gene list
Supplementary Table 1: Gene panel list.
Hotspot Genes	Full-length genes	Copy Number Variants
AKT1	ARID1A	AKT1
AKT2	ATM	AKT2
AKT3	ATR	AKT3
ALK	ATRX	ALK
AR	BAP1	AR
ARAF	BRCA1	AXL
AXL	BRCA2	BRAF
BRAF	CDK12	CCND1
BTK	CDKN1B	CCND2
CBL	CDKN2A	CCND3
CCND1	CDKN2B	CCNE1
CDK4	CHEK1	CDK2
CDK6	CREBBP	CDK4
CHEK2	FANCA	CDK6
CSF1R	FANCD2	CDKN2A
CTNNB1	FANCI	CDKN2B
DDR2	FBXW7	EGFR
EGFR	MLH1	ERBB2
ERBB2	MRE11A	ESR1
ERBB3	MSH2	FGF19
ERBB4	MSH6	FGF3
ERCC2	NBN	FGFR1
ESR1	NF1	FGFR2
EZH2	NF2	FGFR3
FGFR1	NOTCH1	FGFR4
FGFR2	NOTCH2	FLT3
FGFR3	NOTCH3	IGF1R
FGFR4	PALB2	KIT
FLT3	PIK3R1	KRAS
FOXL2	PMS2	MDM2
GATA2	POLE	MDM4
GNA11	PTCH1	MET
GNAQ	PTEN	MYC
GNAS	RAD50	MYCL
H3F3A	RAD51	MYCN
HIST1H3B	RAD51B	NTRK1
HNF1A	RAD51C	NTRK2
HRAS	RAD51D	NTRK3
IDH1	RB1	PDGFRA
IDH2	RNF43	PDGFRB
JAK1	SETD2	PIK3CA
JAK2	SLX4	PIK3CB
JAK3	SMARCA4	PPARG
KDR	SMARCB1	RICTOR
KIT	STK11	TERT
KNSTRN	TP53	TSC1
KRAS	TSC1	TSC2
MAGOH	TSC2
MAP2K1
MAP2K2
MAP2K4
MAPK1
MAX
MDM4
MED12
MET
MTOR
MYC
MYCN
MYD88
NFE2L2
NRAS
NTRK1
NTRK2
PDGFRA
PDGFRB
PIK3CA
PIK3CB
PPP2R1A
PTPN11
RAC1
RAF1
RET
RHEB
RHOA
ROS1
SF3B1
SMAD4
SMO
SPOP
SRC
STAT3
TERT
TOP1
U2AF1
XPO1
