# Supplementary material for: Molecular characterization of the evolution of premalignant lesions in the upper aerodigestive tract
Source: Front Oncol. 2024 Apr 19;14:1364958. doi: 10.3389/fonc.2024.1364958 (PMC11067708; doi:10.3389/fonc.2024.1364958)
Supplement: Supplementary file 8 [file Table_2.xlsx]

## Sheet: QC
Supplementary Table 2: Quality control parameters.
Patient ID	Sample	Sample_ID	avg. coverage	Q30 (%)	uniformity (%)	primer pools
4	13	I1-0070-1033	3293.9	86.42	92.64	OK
4	14	I1-0070-1034	4015.1	87.56	91.61	OK
4	15	I1-0070-1038	3917.6	86.91	92.59	OK
4	16	I1-0070-1035	4446	86.99	94.25	OK
4	17	I1-0070-1037	4446.6	87.77	90.13	OK
4	18	I1-0070-1039	4202.6	86.86	95.07	OK
5	19	I1-0070-1044	1745	86.46	90.79	OK
5	20	I1-0070-1045	1616.9	85.95	94.14	OK
5	21	I1-0070-1040	4028.2	87.61	93.96	OK
5	22	I1-0070-1041	3521.2	87.18	76.1	OK
5	23	I1-0070-1042	4385.6	87.14	92.77	OK
5	24	I1-0070-1043	4425.6	87.57	95.41	OK
