# Supplementary material for: Molecular characterization of the evolution of premalignant lesions in the upper aerodigestive tract
Source: Front Oncol. 2024 Apr 19;14:1364958. doi: 10.3389/fonc.2024.1364958 (PMC11067708; doi:10.3389/fonc.2024.1364958)
Supplement: Supplementary file 10 [file Table_4.xlsx]

## Sheet: Tabelle1
Supplementary Table 4: Nanostring nCounter PanCancer Immune Profiling Panel Gene List. A, Adaptive. F, Inflammation. H, Humoral. I, Innate.
Gene Name	CD Name	Common Name	NS Probe ID	Gene Class	Cell Type	IR Type	Immune Response Category	Annotation	Synonyms / Previous Symbols
A2M		A2M	NM_000014.4:1685	Immune Response		I	Chemokines	Chemokines and receptors, Innate immune response	FWP007, S863-7, CPAMD5
ABCB1	CD243	ABCB1	NM_000927.3:3910	Immune Response				CD molecules	PGY1, MDR1, CLCS, P-gp, CD243, GP170, ABC20
ABCF1		ABCF1	NM_001090.2:850	HK					ABC50, EST123147
ABL1		ABL	NM_005157.3:3200	Immune Response			Cell Cycle, Regulation, Senescence	Regulation of cell cycle, S phase and DNA replication, Senescence initiators	ABL, JTK7, c-ABL, p150
ADA		ADA	NM_000022.2:1300	Immune Response			B-Cell Functions, T-Cell Functions	B-cell activation, B-cell differentiation, T-cell differentiation
ADORA2A		ADORA2A	NM_000675.3:1095	Immune Response - Checkpoint			Cell Functions	Basic cell functions	ADORA2, RDC8
AGK		AGK	NM_018238.3:816	HK					MULK, FLJ10842
AICDA		AICDA	NM_020661.1:567	Immune Response			T-Cell Functions	B-cell differentiation	HIGM2, CDA2, ARP2, AID
AIRE		APECED	NM_000383.2:1864	Immune Response		H		Humoral immune response	APECED, PGA1, APS1
AKT3		AKT3	NM_181690.1:755	Immune Response - Cell Type specific			Cell Functions	Basic cell functions, Cell Type specific	PKBG, RAC-gamma, PRKBG
ALAS1		ALAS	NM_000688.4:1615	HK					ALAS3, ALAS
ALCAM	CD166	CD166	NM_001627.3:789	Immune Response		A	Adhesion	Adaptive immune response, Adhesion, CD molecules	CD166, MEMD
AMBP		AMBP	NM_001633.3:597	Immune Response			Regulation	Negative regulation of immune response	ITI, ITIL, UTI, HCP, EDC1, HI30, IATIL, ITILC
AMICA1		AMICA1	NM_153206.2:620	Immune Response			Regulation	Regulation of immune response	Gm638, AMICA
AMMECR1L		AMMECR1L	NM_001199140.1:3564	HK					MGC4268
ANP32B		APRIL	NM_006401.2:660	Immune Response - Cell Type specific			Cell Functions	Basic cell functions, Cell Type specific	SSP29, PHAPI2, APRIL
ANXA1		ANXA1	NM_000700.1:515	Immune Response			Transporter Functions	Phagocytosis recognition and engulfment	ANX1, LPC1
APOE		APOE	NM_000041.2:96	Immune Response - Cell Type specific			Transporter Functions	Cell Type specific, Lipid transporter activity	AD2
APP		APP	NM_000484.3:1725	Immune Response		I		Innate immune response	AD1
ARG1		ARG1	NM_000045.2:505	Immune Response				Response to drug
ARG2		ARG2	NM_001172.3:1150	Immune Response				Response to drug
ATF1		ATF1	NM_005171.2:710	Immune Response		I		Innate immune response	TREB36
ATF2		ATF2	NM_001256090.1:336	Immune Response		I		Innate immune response	CREB2, TREB7, CRE-BP1, HB16
ATG10		ATG10	NM_001131028.1:985	Immune Response			Transporter Functions	Genes responsible for protein transport	APG10L, DKFZP586I0418, FLJ13954
ATG12		ATG12	NM_004707.2:25	Immune Response		I		Innate immune response	APG12L, APG12
ATG16L1		ATG16L1	NM_198890.2:1975	Immune Response			Transporter Functions	Autophagic vacuole formation, Genes responsible for protein transport	APG16L, ATG16L, WDR30, FLJ10035, ATG16A
ATG5		ATG5	NM_004849.2:1104	Immune Response		I		Innate immune response	APG5L, ASP, APG5, hAPG5
ATG7		ATG7	NM_001136031.2:810	Immune Response			Transporter Functions	Genes responsible for protein transport, Protein ubiquitination	APG7L, GSA7, DKFZp434N0735
ATM		ATM	NM_000051.3:30	Immune Response - Cell Type specific			Cell Cycle	Cell Type specific, DNA damage checkpoint, Induction of apoptosis	ATA, ATDC, ATC, ATD, TEL1, TELO1
AXL		AXL	NM_021913.2:2190	Immune Response		I		Innate immune response	UFO, JTK11
BAGE		BAGE	NM_001187.1:399	CT Antigen					CT2.1, BAGE1
BATF		BATF	NM_006399.3:293	Immune Response - Cell Type specific			Cell Functions	Basic cell functions, Cell Type specific	B-ATF, SFA-2, BATF1
BAX		BAX	NM_138761.3:342	Immune Response			Cell Cycle, Regulation	Co-Regulators of autophagy and apoptosis/cell cycle	BCL2L4
BCL10		BCL10	NM_003921.2:1250	Immune Response		A;I		Adaptive immune response, Innate immune response	CARMEN, CIPER, mE10, c-E10, CLAP
BCL2		BCL2	NM_000657.2:947	Immune Response - Cell Type specific			Cell Cycle	Cell Type specific, G1/S transition of mitotic cell cycle	Bcl-2, PPP1R50
BCL2L1		Bcl-X	NM_001191.2:260	Immune Response		I		Innate immune response	BCLX, BCL2L, Bcl-X, bcl-xL, bcl-xS, PPP1R52
BCL6		BCL6	NM_001706.2:675	Immune Response - Cell Type specific			Regulation	Cell Type specific, Regulation of immune response	ZNF51, ZBTB27, LAZ3, BCL5, BCL6A
BID		BID	NM_001196.2:1875	Immune Response			Cell Cycle, Regulation	Co-Regulators of autophagy and apoptosis/cell cycle
BIRC5		survivin	NM_001168.2:1215	Immune Response			Cell Cycle	G2 phase and G2/M transition	API4, EPR-1, survivin
BLK		BLK	NM_001715.2:990	Immune Response - Cell Type specific	B-cells		B-Cell Functions	B-cell receptor signaling pathway, Cell Type specific	MGC10442
BLNK		bca	NM_013314.2:930	Immune Response		H		Humoral immune response	SLP65, Ly57, SLP-65, BLNK-s, BASH, bca
BMI1		BMI1	NM_005180.5:1145	Immune Response		H		Humoral immune response	PCGF4, RNF51
BST1	CD157	BST1	NM_004334.2:710	Immune Response		H		CD molecules, Humoral immune response	CD157
BST2	CD317	BST2	NM_004335.2:560	Immune Response		H;I		CD molecules, Humoral immune response, Innate immune response	CD317, tetherin
BTK		BTK	NM_000061.1:570	Immune Response		A;I		Adaptive immune response, Innate immune response	AGMX1, IMD1, ATK, XLA, PSCTK1
BTLA	CD272	BTLA	NM_181780.2:305	Immune Response - Checkpoint			Cell Functions	Basic cell functions, CD molecules	BTLA1, CD272
C1QA		C1QA	NM_015991.2:718	Immune Response		I	Complement	Complement pathway, Innate immune response
C1QB		C1QB	NM_000491.3:819	Immune Response		I	Complement	Complement pathway, Innate immune response
C1QBP		p32	NM_001212.3:745	Immune Response		F	Chemokines	CD molecules, Chemokines and receptors, Inflammatory response	HABP1, gC1Q-R, gC1qR, p32, SF2p32
C1R		C1R	NM_001733.4:760	Immune Response		I	Complement	Complement pathway, Innate immune response
C1S		C1S	NM_001734.2:775	Immune Response		I	Complement	Complement pathway, Innate immune response
C2		C2	NM_000063.3:1075	Immune Response		I	Complement	Innate immune response
C3		C3	NM_000064.2:4396	Immune Response		I	Regulation	Innate immune response, Regulation of immune response	CPAMD1, ARMD9, C3a, C3b
C3AR1		C3AR	NM_004054.2:415	Immune Response		F	Regulation	Regulation of inflammatory response	C3AR, AZ3B
C4B		C4B	NM_001002029.3:4437	Immune Response		I	Complement	Complement pathway, Innate immune response	CPAMD3, C4F, CO4, C4B1, C4B3, CH
C4BPA		C4BP	NM_000715.3:690	Immune Response		I	Complement	Complement pathway, Innate immune response	C4BP
C5		C5	NM_001735.2:2592	Immune Response		I	Complement	Complement pathway, Innate immune response	CPAMD4, C5a, C5b
C6		C6	NM_000065.2:3170	Immune Response		I	Complement	Complement pathway, Innate immune response
C7		C7	NM_000587.2:310	Immune Response		I	Complement	Complement pathway, Innate immune response
C8A		C8A	NM_000562.2:690	Immune Response		I	Complement	Complement pathway, Innate immune response
C8B		C8B	NM_000066.2:620	Immune Response		I	Complement	Complement pathway, Innate immune response
C8G		C8G	NM_000606.2:407	Immune Response		I	Complement	Complement pathway, Innate immune response
C9		C9	NM_001737.3:602	Immune Response		I	Complement	Complement pathway, Innate immune response
CAMP		CAMP	NM_004345.3:220	Immune Response		F		Inflammatory response	CAP18, FALL39, FALL-39, LL37
CARD11		CARD11	NM_032415.2:1075	Immune Response			Regulation	Regulation of immune response	CARMA1, BIMP3
CARD9		CARD9	NM_052813.4:1525	Immune Response		I		Innate immune response
CASP1		CASP1	NM_001223.3:971	Immune Response		I		Innate immune response	IL1BC, ICE
CASP10		CASP10	NM_032977.3:20	Immune Response		I		Innate immune response	MCH4
CASP3		CASP3	NM_032991.2:685	Immune Response			Cell Cycle, Regulation	Cell cycle checkpoint and cell cycle arrest, Co-Regulators of autophagy and apoptosis/cell cycle, Negative regulation of cell cycle	CPP32, CPP32B, Yama, apopain
CASP8		CASP8	NM_001228.4:301	Immune Response		I		Innate immune response	MCH5, MACH, FLICE, Casp-8
CC2D1B		CC2D1B	NM_032449.2:4182	HK					KIAA1836
CCL1		CCL1	NM_002981.1:157	Immune Response - Cell Type specific		F	Chemokines	Cell Type specific, Chemokines and receptors, Inflammatory response	SCYA1, I-309, TCA3, P500, SISe
CCL11		eotaxin	NM_002986.2:378	Immune Response		F	Chemokines	Chemokines and receptors, Chronic inflammatory response	SCYA11, eotaxin, MGC22554
CCL13		CCL13	NM_005408.2:320	Immune Response - Cell Type specific	DC	F	Chemokines	Cell Type specific, Chemokines and receptors, Inflammatory response	SCYA13, MCP-4, NCC-1, SCYL1, CKb10, MGC17134
CCL14		CCL14	NM_032963.3:274	Immune Response			Chemokines	Chemokines and receptors	SCYA14, HCC-1, HCC-3, NCC-2, SCYL2, CKb1, MCIF
CCL15		CCL15	NM_032965.3:112	Immune Response		A;F	Chemokines	Adaptive immune response, Chemokines and receptors, Inflammatory response	SCYA15, HCC-2, NCC-3, SCYL3, MIP-5, Lkn-1, MIP-1d, HMRP-2B
CCL16		CCL16	NM_004590.2:367	Immune Response		F;H	Chemokines, Regulation	Chemokines and receptors, Regulation of inflammatory response, Humoral immune response	SCYA16, NCC-4, SCYL4, LEC, HCC-4, LMC, LCC-1, CKb12, Mtn-1
CCL17		CCL17	NM_002987.2:229	Immune Response - Cell Type specific			Chemokines	Cell Type specific, Chemokines and receptors, Inflammatory response	SCYA17, TARC, ABCD-2
CCL18		CCL18	NM_002988.2:585	Immune Response			Chemokines	Chemokines and receptors, Anti-inflammatory cytokines	SCYA18, DC-CK1, PARC, AMAC-1, DCCK1, MIP-4, CKb7
CCL19		CCL19	NM_006274.2:401	Immune Response			Chemokines, Regulation	Chemokines and receptors, Anti-inflammatory cytokines, Regulation of inflammatory response	SCYA19, ELC, MIP-3b, exodus-3, CKb11
CCL2		MCP-1	NM_002982.3:123	Immune Response		H	Chemokines	Chemokines and receptors, Humoral immune response	SCYA2, MCP1, MCP-1, MCAF, SMC-CF, GDCF-2, HC11, MGC9434
CCL20		CCL20	NM_004591.1:35	Immune Response			Chemokines	Chemokines and receptors	SCYA20, LARC, MIP-3a, exodus-1, ST38, CKb4
CCL21		CCL21	NM_002989.2:180	Immune Response			Chemokines, Regulation	Chemokines and receptors, Anti-inflammatory cytokines, Regulation of inflammatory response	SCYA21, SLC, exodus-2, TCA4, CKb9, 6Ckine, ECL
CCL22		MDC	NM_002990.3:797	Immune Response - Cell Type specific			Chemokines, Pathogen Defense	Cell Type specific, Chemokines and receptors, Defense response to virus	SCYA22, MDC, STCP-1, ABCD-1, DC/B-CK, A-152E5.1, MGC34554
CCL23		CCL23	NM_145898.1:336	Immune Response		F	Chemokines, Regulation	Chemokines and receptors, Regulation of inflammatory response	SCYA23, Ckb-8, MPIF-1, MIP-3, CKb8
CCL24		eotaxin-2	NM_002991.2:18	Immune Response		F	Chemokines, Regulation	Chemokines and receptors, Regulation of inflammatory response	SCYA24, Ckb-6, MPIF-2, eotaxin-2, MPIF2
CCL25		CCL25	NM_005624.2:325	Immune Response		F	Chemokines, Complement	Chemokines and receptors, Complement pathway, Inflammatory response	SCYA25, TECK, Ckb15
CCL26		CCL26	NM_006072.4:184	Immune Response		F	Chemokines	Chemokines and receptors, Inflammatory response	SCYA26, MIP-4alpha, eotaxin-3, IMAC, MIP-4a, TSC-1
CCL27		CCL27	NM_006664.2:304	Immune Response			Chemokines	Chemokines and receptors	SCYA27, ALP, ILC, CTACK, skinkine, ESkine, PESKY, CTAK
CCL28		CCL28	NM_148672.2:100	Immune Response			Chemokines	Chemokines and receptors	SCYA28, MEC, CCK1
CCL3		MIP-1-alpha	NM_002983.2:159	Immune Response		F;H	Chemokines, Regulation	Chemokines and receptors, Humoral immune response, Regulation of inflammatory response, T-cell polarization	SCYA3, G0S19-1, LD78ALPHA, MIP-1-alpha
CCL3L1		CCL3L1	NM_021006.4:421	Immune Response			Cytokines	Cytokines and receptors	D17S1718, SCYA3L, SCYA3L1, G0S19-2, LD78BETA
CCL4		CCL4	NM_002984.2:35	Immune Response		F	Chemokines, Regulation	Chemokines and receptors, Regulation of inflammatory response	LAG1, SCYA4, MIP-1-beta, Act-2, AT744.1
CCL5		RANTES	NM_002985.2:280	Immune Response		F;I	Chemokines, Cytokines	Cytokines and receptors, Chronic inflammatory response, Chemokines and receptors, Acute-phase response, Inflammatory response, Innate immune response	D17S136E, SCYA5, RANTES, SISd, TCP228, MGC17164
CCL7		FIC	NM_006273.2:120	Immune Response - Cell Type specific		F	Chemokines	Cell Type specific, Chemokines and receptors, Inflammatory response	SCYA6, SCYA7, MCP-3, NC28, FIC, MARC, MCP3
CCL8		MCP-2	NM_005623.2:689	Immune Response		F	Chemokines, Regulation	Chemokines and receptors, Regulation of inflammatory response	SCYA8, MCP-2, HC14
CCND3		CCND3	NM_001760.2:1215	Immune Response			Cell Cycle	Regulation of cell cycle
CCR1	CD191	CCR1	NM_001295.2:535	Immune Response		F	Chemokines, Cytokines, NK Cell Functions, Regulation, T-Cell Functions	CD molecules, Chemokines and receptors, Cytokines and receptors, Regulation of inflammatory response, T-cell polarization	SCYAR1, CMKBR1, CKR-1, MIP1aR, CD191
CCR2	CD192	CCR2	NM_001123041.2:743	Immune Response - Cell Type specific		F	Cytokines	Cell Type specific, CD molecules, Cytokines and receptors, Inflammatory response	CMKBR2, CC-CKR-2, CKR2, MCP-1-R, CD192, FLJ78302
CCR3	CD193	CCR3	NM_001837.2:980	Immune Response - Cell Type specific			Chemokines	Cell Type specific, CD molecules, Chemokines and receptors	CMKBR3, CC-CKR-3, CKR3, CD193
CCR4	CD194	ChemR13	NM_005508.4:35	Immune Response		F	Chemokines, Cytokines, Regulation, T-Cell Functions	CD molecules, Chemokines and receptors, Cytokines and receptors, Regulation of inflammatory response, T-cell polarization	CC-CKR-4, CMKBR4, CKR4, k5-5, ChemR13, CD194
CCR5	CD195	CCR5	NM_000579.1:2730	Immune Response			Cytokines, T-Cell Functions	CD molecules, Cytokines and receptors, T-cell polarization	CMKBR5, CKR-5, CC-CKR-5, CKR5, CD195, IDDM22
CCR6	CD196	CCR6	NM_031409.2:935	Immune Response		H;I		CD molecules, Humoral immune response, Innate immune response	STRL22, CKR-L3, GPR-CY4, CMKBR6, GPR29, DRY-6, DCR2, BN-1, CD196
CCR7	CD197	CCR7	NM_001838.2:1610	Immune Response		F;H	Chemokines, Regulation	CD molecules, Chemokines and receptors, Humoral immune response, Regulation of inflammatory response	CMKBR7, EBI1, BLR2, CDw197, CD197
CCR9	CDw199	CCR9	NM_031200.1:1095	Immune Response		I		CD molecules, Innate immune response	GPR28, GPR-9-6, CDw199
CCRL2		CCRL2	NM_003965.4:1110	Immune Response		F	Chemokines	Chemokines and receptors, Inflammatory response	HCR, CRAM-B, CKRX, CRAM-A, ACKR5
CD14	CD14	CD14	NM_000591.2:885	Immune Response		I		CD molecules, Innate immune response
CD160	CD160	CD160	NM_007053.2:500	Immune Response - Cell Type specific			Regulation	Cell Type specific, CD molecules, Regulation of immune response	BY55, NK1, NK28
CD163	CD163	CD163	NM_004244.4:1630	Immune Response	Macrophages		Transporter Functions	CD molecules, Phagocytosis	M130, MM130
CD164	CD164	MUC-24	NM_006016.4:2575	Immune Response				CD molecules	MUC-24, MGC-24
CD180	CD180	CD180	NM_005582.2:1036	Immune Response		I		CD molecules, Innate immune response	LY64, RP105, Ly78
CD19	CD19	CD19	NM_001770.4:1770	Immune Response - Cell Type specific	B-cells		B-Cell Functions, Regulation	B-cell receptor signaling pathway, Cell Type specific, CD molecules, Regulation of immune response
CD1A	CD1A	CD1A	NM_001763.2:1815	Immune Response - Cell Type specific			Cell Functions	Basic cell functions, Cell Type specific, CD molecules	CD1
CD1B	CD1B	CD1B	NM_001764.2:1045	Immune Response - Cell Type specific			Cell Functions	Basic cell functions, Cell Type specific, CD molecules	CD1
CD1C	CD1C	CD1C	NM_001765.2:750	Immune Response			T-Cell Functions	CD molecules, T-cell activation	CD1
CD1D	CD1D	CD1D	NM_001766.3:1428	Immune Response			B-Cell Functions, Cell Functions, T-Cell Functions	CD molecules, T-cell differentiation
CD1E	CD1E	CD1E	NM_001042583.1:180	Immune Response - Cell Type specific			Antigen Processing	Antigen processing and presentation, Cell Type specific, CD molecules
CD2	CD2	CD2	NM_001767.3:687	Immune Response - Cell Type specific			NK Cell Functions, T-Cell Functions	Cell Type specific, CD molecules, Leukocyte migration, T-cell activation, T-cell differentiation	SRBC
CD200	CD200	CD200	NM_005944.5:665	Immune Response			Regulation	CD molecules, Regulation of immune response	MOX1, MOX2, MRC, OX-2
CD207	CD207	Langerin	NM_015717.2:995	Immune Response				CD molecules	Langerin, CLEC4K
CD209	CD209	CD209	NM_021155.2:1532	Immune Response - Cell Type specific	DC		Cell Functions	Basic cell functions, Cell Type specific, CD molecules	DC-SIGN, CDSIGN, DC-SIGN1, CLEC4L
CD22	CD22	CD22	NM_001771.2:2515	Immune Response		A		Adaptive immune response, CD molecules	SIGLEC-2, SIGLEC2
CD24	CD24	CD24	NM_013230.2:95	Immune Response				CD molecules	CD24A
CD244	CD244	CD244	NM_016382.2:1150	Immune Response	Exhausted CD8			CD molecules	2B4, NAIL, NKR2B4, Nmrk, SLAMF4
CD247	CD247	CD247	NM_198053.1:1490	Immune Response			Regulation	CD molecules, Regulation of immune response	CD3Z, CD3H, CD3Q
CD27	CD27	CD27	NM_001242.4:330	Immune Response - Checkpoint			B-Cell Functions, T-Cell Functions	B-cell differentiation, CD molecules	TNFRSF7, S152, Tp55
CD274	CD274	PD-L1	NM_014143.3:1245	Immune Response			B-Cell Functions, Cell Functions, T-Cell Functions	CD molecules, T-cell polarization	PDCD1LG1, B7-H, B7H1, PD-L1, PDL1, B7-H1
CD276	CD276	CD276	NM_001024736.1:2120	Immune Response			Regulation	CD molecules, Regulation of immune response	B7-H3, B7H3, B7RP-2
CD28	CD28	CD28	NM_001243078.1:2065	Immune Response - Cell Type specific / Checkpoint		F;H		Cell Type specific, CD molecules, Humoral immune response, Inflammatory response to antigenic stimulus, T-cell activation, T-cell proliferation
CD33	CD33	CD33	NM_001177608.1:730	Immune Response				CD molecules	SIGLEC3, SIGLEC-3, p67, FLJ00391
CD34	CD34	CD34	NM_001025109.1:1580	Immune Response			Regulation	CD molecules, Regulation of immune response
CD36	CD36	CD36	NM_001001548.2:705	Immune Response			Transporter Functions	CD molecules, Receptors involved in phagocytosis	SCARB3, GPIV, FAT, GP4, GP3B
CD37	CD37	CD37	NM_001774.2:535	Immune Response		A		Adaptive immune response, CD molecules	TSPAN26
CD38	CD38	CD38	NM_001775.2:460	Immune Response - Cell Type specific		A	B-Cell Functions, Regulation, T-Cell Functions	Adaptive immune response, Cell Type specific, CD molecules, Response to drug, Positive regulation of B-cell proliferation
CD3D	CD3D	CD3D	NM_000732.4:110	Immune Response	T-cells	A	Regulation	Adaptive immune response, CD molecules, Regulation of immune response	T3D
CD3E	CD3E	CD3E	NM_000733.2:75	Immune Response - Cell Type specific	T-cells	A	B-Cell Functions, Cell Functions, T-Cell Functions	Adaptive immune response, Cell Type specific, CD molecules, T-cell anergy, T-cell differentiation, T-cell proliferation
CD3EAP	CD3EAP	CD3EAP	NM_012099.1:555	Immune Response		A	Regulation	Adaptive immune response, CD molecules, Transcription factors	ASE-1, CAST, PAF49
CD3G	CD3G	CD3G	NM_000073.2:404	Immune Response - Cell Type specific	T-cells	A	Regulation, T-Cell Functions	Adaptive immune response, Cell Type specific, CD molecules, Regulation of immune response, T-cell activation
CD4	CD4	CD4	NM_000616.4:975	Immune Response		A;I		Adaptive immune response, CD molecules, Innate immune response
CD40	CD40	CD40	NM_001250.4:1265	Immune Response		A	Regulation	Adaptive immune response, CD molecules, Regulation of immune response	TNFRSF5, p50, Bp50
CD40LG	CD154	CD40L	NM_000074.2:1225	Immune Response - Checkpoint		A	Regulation	Adaptive immune response, CD molecules, Regulation of immune response	HIGM1, IMD3, TNFSF5, CD40L, TRAP, gp39, hCD40L, CD154
CD44	CD44	CD44	NM_001001392.1:429	Immune Response			Senescence, Transporter Functions	Phagocytosis recognition and engulfment, Senescence pathway	MIC4, MDU2, MDU3, IN, MC56, Pgp1, CD44R, HCELL, CSPG8
CD46	CD46	CD46	NM_172350.1:365	Immune Response		I		CD molecules, Innate immune response	MIC10, MCP, TRA2.10, MGC26544, TLX
CD47	CD47	CD47	NM_001777.3:897	Immune Response			Macrophage Functions, Regulation, T-Cell Functions, Transporter Functions	CD molecules, Phagocytosis recognition and engulfment, Regulators of T-cell activation	MER6, IAP, OA3
CD48	CD48	CD48	NM_001778.2:270	Immune Response				CD molecules	BCM1, BLAST, mCD48, hCD48, SLAMF2
CD5	CD5	CD5	NM_014207.2:1295	Immune Response		A	B-Cell Functions, Regulation, T-Cell Functions	Adaptive immune response, CD molecules, Regulators of Th1 and Th2 development	LEU1, T1
CD53	CD53	CD53	NM_001040033.1:835	Immune Response		A		CD molecules, Adaptive immune response	MOX44, TSPAN25
CD55	CD55	CD55	NM_000574.3:101	Immune Response		I		CD molecules, Innate immune response	DAF, CR, TC, CROM
CD58	CD58	CD58	NM_001779.2:478	Immune Response		A		Adaptive immune response, CD molecules	LFA3
CD59	CD59	CD59	NM_000611.4:730	Immune Response				CD molecules	MIC11, MIN1, MSK21, MIN2, MIN3, 16.3A5, EJ16, EJ30, EL32, G344, p18-20
CD6	CD6	CD6	NM_006725.3:1280	Immune Response - Cell Type specific	T-cells	A	Cell Functions	Adaptive immune response, Basic cell functions, Cell Type specific, CD molecules	Tp120
CD63	CD63	CD63	NM_001780.4:350	Immune Response				CD molecules	MLA1, ME491, TSPAN30
CD68	CD68	CD68	NM_001251.2:1140	Immune Response - Cell Type specific	Macrophages		Cell Functions	Basic cell functions, Cell Type specific, CD molecules	SCARD1, macrosialin, GP110, DKFZp686M18236, LAMP4
CD7	CD7	CD7	NM_006137.6:440	Immune Response		A	NK Cell Functions, Regulation, T-Cell Functions	Adaptive immune response, CD molecules, Regulators of T-cell activation, Regulators of Th1 and Th2 development	GP40, LEU-9, TP41, Tp40
CD70	CD27L	CD70	NM_001252.2:190	Immune Response		A	B-Cell Functions, Cell Functions, Cytokines, T-Cell Functions, TNF Superfamily	Adaptive immune response, CD molecules, Cytokines and receptors, TNF superfamily members and their receptors	CD27LG, TNFSF7, CD27L
CD74	CD74	CD74	NM_001025159.1:964	Immune Response		A		Adaptive immune response, CD molecules	DHLAG
CD79A	CD79A	CD79A	NM_001783.3:695	Immune Response		A		Adaptive immune response, CD molecules	IGA, MB-1
CD79B	CD79B	CD79B	NM_021602.2:24	Immune Response		A	B-Cell Functions	Adaptive immune response, B-cell activation, CD molecules	IGB, B29
CD80	CD28LG	CD80	NM_005191.3:1288	Immune Response		A	B-Cell Functions, Macrophage Functions, Regulation, T-Cell Functions	Adaptive immune response, B-cell activation, CD molecules, Regulators of T-cell activation, T-cell differentiation	CD28LG, CD28LG1, B7.1, B7-1
CD81	CD81	CD81	NM_004356.3:735	Immune Response		A	Regulation	Adaptive immune response, CD molecules, Regulation of immune response	TAPA1, TAPA-1, TSPAN28
CD83	CD83	CD83	NM_004233.3:1960	Immune Response		H		CD molecules, Humoral immune response	HB15, BL11
CD84	CD84	CD84	NM_001184879.1:28	Immune Response	Macrophages			CD molecules	SLAMF5, hCD84, mCD84
CD86	CD28LG2	CD86	NM_175862.3:1265	Immune Response		A	B-Cell Functions, Macrophage Functions, Regulation, T-Cell Functions	Adaptive immune response, CD molecules, Defense response to virus, Regulators of T-cell activation, Th1 & Th2 differentiation, T-cell differentiation	CD28LG2, B7.2, B7-2
CD8A	CD8	CD8A	NM_001768.5:1320	Immune Response - Cell Type specific	CD8 T cells	A	Antigen Processing, Pathogen Defense, T-Cell Functions	Adaptive immune response, Antigen processing and presentation, Cell Type specific, CD molecules, Defense response to virus, T-cell activation, T-cell differentiation	CD8
CD8B	CD8B	CD8B	NM_004931.3:440	Immune Response - Cell Type specific	CD8 T cells	A	Regulation, T-Cell Functions	Adaptive immune response, Cell Type specific, CD molecules, Regulation of immune response, T-cell activation	CD8B1
CD9	CD9	CD9	NM_001769.2:405	Immune Response				CD molecules	MIC3, BA2, P24, TSPAN29, MRP-1
CD96	CD96	CD96	NM_005816.4:1355	Immune Response			Regulation	CD molecules, Regulation of immune response	TACTILE
CD97	CD97	CD97	NM_078481.2:1370	Immune Response		F		CD molecules, Inflammatory response	TM7LN1
CD99	CD99	CD99	NM_002414.3:625	Immune Response				CD molecules	MIC2
CDH1	CD324	CDH1	NM_004360.2:535	Immune Response			Regulation	CD molecules, Regulation of immune response	UVO, uvomorulin, CD324
CDH5	CD144	CD144	NM_001795.3:3405	Immune Response				CD molecules	7B4, CD144
CDK1		CDC2	NM_001786.4:178	Immune Response		I		Innate immune response	CDC2, CDC28A
CDKN1A		P21	NM_000389.2:1975	Immune Response			Cell Cycle, Regulation, Senescence	Cell cycle checkpoint and cell cycle arrest, Regulation of cell cycle, Senescence pathway, Senescence initiators interferon related	CDKN1, P21, CIP1, WAF1, SDI1, CAP20, p21CIP1, p21Cip1/Waf1
CEACAM1	CD66a	CEACAM1	NM_001712.3:2455	Immune Response			Adhesion	Adhesion, CD molecules	BGP, BGP1, CD66a
CEACAM6	CD66c	CEACAM6	NM_002483.4:1217	Immune Response			Adhesion	Adhesion, CD molecules	NCA, CD66c
CEACAM8	CD66b	CD66b	NM_001816.3:825	Immune Response			Adhesion, Chemokines	Adhesion, CD molecules, Chemokines and receptors	CGM6, CD66b
CEBPB		C/EBP-beta	NM_005194.2:1420	Immune Response				Acute-phase response	TCF5, LAP, CRP2, NFIL6, IL6DBP, C/EBP-beta
CFB		CFB	NM_001710.5:2029	Immune Response		I		Innate immune response	BFD, BF, H2-Bf
CFD		CFD	NM_001928.2:859	Immune Response		I		Innate immune response	DF, PFD, ADN
CFI		C3b-INA	NM_000204.3:1780	Immune Response		I		Innate immune response	IF, FI, C3b-INA, KAF
CFP		CFP	NM_002621.2:380	Immune Response		I		Innate immune response	PFC
CHIT1		CHIT1	NM_003465.2:410	Immune Response - Cell Type specific			Cell Functions	Basic cell functions, Cell Type specific	CHIT, CHI3
CHUK		IKK-alpha	NM_001278.3:860	Immune Response		I		Innate immune response	TCF16, IKK1, IKK-alpha, IkBKA, NFKBIKA, IKKA
CKLF		C32	NM_181640.2:275	Immune Response		F	Chemokines	Chemokines and receptors, Inflammatory response	CKLF1, UCK-1, CKLF3, CKLF4, HSPC224, C32
CLEC4A		DCIR	NM_194448.2:388	Immune Response		I		Innate immune response	CLECSF6, DCIR, DDB27
CLEC4C	CD303	CLEC4C	NM_203503.1:570	Immune Response		I		CD molecules, Innate immune response	CLECSF11, CLECSF7, HECL, DLEC, BDCA2, CD303
CLEC5A		MDL-1	NM_013252.2:615	Immune Response		I		Innate immune response	CLECSF5, MDL-1
CLEC6A		dectin-2	NM_001007033.1:342	Immune Response		I		Innate immune response	CLECSF10, dectin-2
CLEC7A		dectin-1	NM_197954.2:55	Immune Response		I		Innate immune response	CLECSF12, dectin-1, hDectin-1
CLU		CLU	NM_001831.2:2340	Immune Response		I		Innate immune response	CLI, APOJ, SGP-2, SP-40, TRPM-2, KUB1, CLU1, CLU2
CMA1		CMA1	NM_001836.2:561	Immune Response - Cell Type specific		F	Regulation	Cell Type specific, Regulation of inflammatory response
CMKLR1		CMKLR1	NM_004072.1:770	Immune Response			Chemokines	Chemokines and receptors	RVER1
CNOT10		CNOT10	NM_001256741.1:1962	HK					FLJ12890, FLJ13165
CNOT4		CNOT4	NM_001190848.1:795	HK					NOT4, CLONE243, NOT4H
COG7		COG7	NM_153603.3:1492	HK
COL3A1		COL3A1	NM_000090.3:180	Immune Response			Regulation	Negative regulation of immune response	EDS4A
COLEC12		COLEC12	NM_130386.2:900	Immune Response		I		Innate immune response	SRCL, CL-P1, SCARA4
CR1	CD35	CD35	NM_000651.4:1695	Immune Response		I		CD molecules, Innate immune response	CD35, KN
CR2	CD21	CD21	NM_001006658.1:485	Immune Response - Cell Type specific		I	B-Cell Functions	B-cell activation, Cell Type specific, CD molecules, Innate immune response	CD21
CREB1		CREB1	NM_004379.3:4855	Immune Response		I		Innate immune response
CREB5		CREB5	NM_182898.2:1885	Immune Response		F		Complement pathway, Inflammatory response	H_GS165L15.1, CRE-BPA
CREBBP		CBP	NM_004380.2:8855	Immune Response		I		Innate immune response	RSTS, RTS, CBP, KAT3A
CRP		CRP	NM_000567.2:1521	Immune Response		F;H;I	Transporter Functions	Acute-phase response, Humoral immune response, Inflammatory response, Innate immune response, Receptors involved in phagocytosis	PTX1
CSF1		M-CSF	NM_000757.4:823	Immune Response		I		Innate immune response	M-CSF, MCSF, MGC31930
CSF1R	CD115	CSF1R	NM_005211.2:3775	Immune Response		I		CD molecules, Innate immune response	FMS, C-FMS, CSFR, CD115
CSF2		GM-CSF	NM_000758.2:475	Immune Response - Cell Type specific			Cytokines, Macrophage Functions, Regulation	Cell Type specific, Cytokines and receptors, Positive regulation of macrophages	GM-CSF, GMCSF
CSF2RB	CD131	CSF2RB	NM_000395.2:3300	Immune Response		A	Chemokines	CD molecules, Chemokines and receptors, Adaptive immune response	IL3RB, IL5RB, CD131
CSF3		G-CSF	NM_000759.3:851	Immune Response			Cell Functions	Basic cell functions	GCSF, G-CSF, C17orf33, MGC45931
CSF3R	CD114	CSF3R	NM_156038.2:90	Immune Response - Cell Type specific	Neutrophils		Cytokines	Cell Type specific, CD molecules, Cytokines and receptors	CD114, GCSFR
CT45A1		CT45A1	NM_001017417.1:866	CT Antigen					CT45-1, CT45.1
CTAG1B		CTAG1B	NM_001327.2:285	CT Antigen					CTAG, CTAG1, NY-ESO-1, LAGE2B, LAGE2A, ESO1, CT6.1
CTAGE1		CTAGE1	NM_172241.2:3365	CT Antigen					cTAGE-1, cTAGE-2, CTAGE, CT21.1, CT21.2
CTCFL		CTCFL	NM_001269042.1:1100	CT Antigen					dJ579F20.2, BORIS, CT27
CTLA4	CD152	CD152	NM_005214.3:405	Immune Response - Cell Type specific / Checkpoint		A	B-Cell Functions, T-Cell Functions	Adaptive immune response, B-cell receptor signaling pathway, Cell Type specific, CD molecules, T-cell receptor signaling pathway	CELIAC3, IDDM12, CD152, CD, GSE, CD28, ICOS
CTSG		CTSG	NM_001911.2:160	Immune Response - Cell Type specific			Pathogen Defense, Regulation	Cell Type specific, Defense response to fungus, Positive regulation of immune response	CG
CTSH		CTSH	NM_004390.3:344	Immune Response		A		Adaptive immune response	CPSB, ACC-4, ACC-5
CTSL		CTSL	NM_001912.4:1072	Immune Response		A		Adaptive immune response	CTSL1, FLJ31037
CTSS		CTSS	NM_004079.3:685	Immune Response		A		Adaptive immune response
CTSW		CTSW	NM_001335.3:1075	Immune Response	Cytotoxic cells		Transporter Functions	CD molecules, Phagocytosis
CX3CL1		CX3CL1	NM_002996.3:140	Immune Response		A	Chemokines, Leukocyte Functions	Adaptive immune response, Leukocyte activation, Chemokines and receptors, Th1 orientation	SCYD1, NTN, C3Xkine, ABCD-3, CXC3C, CXC3, fractalkine, neurotactin
CX3CR1		CX3CR1	NM_001337.3:1040	Immune Response		A	Chemokines, Microglial Functions	Adaptive immune response, Chemokines and receptors, Microglial cell activation	GPR13, CMKBRL1, CMKDR1, V28, CCRL1
CXCL1		CXCL1	NM_001511.1:742	Immune Response		F	Chemokines, Regulation	Chemokines and receptors, Regulation of inflammatory response	MGSA, GRO1, FSP, SCYB1, GROa, MGSA-a, NAP-3
CXCL10		CXCL10	NM_001565.1:40	Immune Response		A;F;I	Chemokines, Cytokines, Pathogen Defense, Regulation, T-Cell Functions	Adaptive immune response, Chemokines and receptors, Cytokines and receptors, Defense response to virus, Innate immune response, Regulation of inflammatory response, Th1 orientation	INP10, SCYB10, IFI10, IP-10, crg-2, mob-1, C7, gIP-10
CXCL11		CXCL11	NM_005409.4:282	Immune Response		A	Chemokines, NK Cell Functions, T-Cell Functions	Adaptive immune response, Chemokines and receptors, Th1 orientation	SCYB9B, SCYB11, H174, b-R1, I-TAC, IP-9
CXCL12		CXCL12	NM_000609.5:210	Immune Response			Chemokines	Chemokines and receptors	SDF1A, SDF1B, SDF1, SCYB12, SDF-1a, SDF-1b, PBSF, TLSF-a, TLSF-b, TPAR1
CXCL13		CXCL13	NM_006419.2:210	Immune Response - Cell Type specific		A;F;H	Chemokines	Adaptive immune response, Cell Type specific, Chronic inflammatory response, Humoral immune response, Chemokines and receptors	SCYB13, BLC, BCA-1, BLR1L, ANGIE, ANGIE2
CXCL14		CXCL14	NM_004887.4:1125	Immune Response		A;F	Chemokines	Adaptive immune response, Chemokines and receptors, Inflammatory response	SCYB14, BRAK, NJAC, bolekine, Kec, MIP-2g, BMAC, KS1
CXCL16		CXCL16	NM_001100812.1:850	Immune Response		A	Chemokines	Adaptive immune response, Chemokines and receptors	SR-PSOX, CXCLG16, SRPSOX
CXCL2		CXCL2	NM_002089.3:854	Immune Response		F	Chemokines, Regulation	Regulation of inflammatory response, Chemokines and receptors	GRO2, SCYB2, GROb, MIP-2a, MGSA-b, CINC-2a
CXCL3		CXCL3	NM_002090.2:540	Immune Response		F	Chemokines, Regulation	Chemokines and receptors, Regulation of inflammatory response	GRO3, SCYB3, GROg, MIP-2b, CINC-2b
CXCL5		CXCL5	NM_002994.3:250	Immune Response - Cell Type specific			Chemokines	Cell Type specific, Chemokines and receptors	SCYB5, ENA-78
CXCL6		CXCL6	NM_002993.3:539	Immune Response		F	Chemokines, Regulation	Chemokines and receptors, Regulation of inflammatory response	SCYB6, GCP-2, CKA-3
CXCL9		MIG	NM_002416.1:1975	Immune Response		A;F	Chemokines, Regulation, T-Cell Functions	Adaptive immune response, Chemokines and receptors, Regulation of inflammatory response, Th1 orientation	CMK, MIG, SCYB9, Humig, crg-10
CXCR1	CD181	IL8RA	NM_000634.2:1950	Immune Response		F	Chemokines, Regulation	CD molecules, Chemokines and receptors, Regulation of inflammatory response	CMKAR1, IL8RA, CKR-1, CDw128a, CD181
CXCR2	CD182	IL8RB	NM_001557.2:2055	Immune Response		F	Chemokines, Regulation	CD molecules, Chemokines and receptors, Regulation of inflammatory response	IL8RB, CMKAR2, CD182
CXCR3	CD183	CXCR3	NM_001504.1:80	Immune Response		A	Chemokines, NK Cell Functions, T-Cell Functions	Adaptive immune response, CD molecules, Chemokines and receptors, T-cell polarization	GPR9, CKR-L2, CMKAR3, IP10-R, MigR, CD183
CXCR4	CD184	CXCR4	NM_003467.2:1335	Immune Response		A	Cell Cycle, Cell Functions, Chemokines, Regulation	Adaptive immune response, CD molecules, Chemokines and receptors, Co-Regulators of autophagy and apoptosis/cell cycle, T-cell polarization	LESTR, NPY3R, HM89, NPYY3R, D2S201E, fusin, HSY3RR, NPYR, CD184
CXCR5	CD185	CXCR5	NM_001716.3:2618	Immune Response		A	B-Cell Functions, Chemokines, T-Cell Functions	Adaptive immune response, B-cell activation, CD molecules, Chemokines and receptors	BLR1, MDR15, CD185
CXCR6	CD186	CXCR6	NM_006564.1:95	Immune Response - Cell Type specific			Chemokines	Cell Type specific, CD molecules, Chemokines and receptors	TYMSTR, STRL33, BONZO, CD186
CYBB		CYBB	NM_000397.3:2686	Immune Response		I		Innate immune response	CGD, GP91-PHOX, NOX2
CYFIP2		CYFIP2	NM_001037332.2:4043	Immune Response		I		Innate immune response	PIR121
CYLD		CYLD	NM_015247.1:2890	Immune Response		I		Innate immune response	CYLD1, KIAA0849, USPL2
DDX43		HAGE	NM_018665.2:1255	CT Antigen					HAGE, DKFZp434H2114, CT13
DDX50		DDX50	NM_024045.1:1185	HK					GU2, MGC3199, GUB, RH-II/GuB
DDX58		RIG-I	NM_014314.3:2130	Immune Response		I		Innate immune response	RIG-I, FLJ13599, DKFZp434J1111
DEFB1		DEFB1	NM_005218.3:40	Immune Response		I		Innate immune response	HBD-1, DEFB-1, DEFB101, HBD1, BD1, MGC51822
DHX16		DBP2	NM_001164239.1:2490	HK					DDX16, DBP2, Prp2, PRPF2
DMBT1		DMBT1	NM_007329.2:3712	Immune Response		I		Innate immune response	GP340, muclin
DNAJC14		DNAJ	NM_032364.5:1166	HK					DNAJ, DRIP78, HDJ3, LIP6, FLJ32792
DOCK9		DOCK9	NM_001130048.1:1020	Immune Response - Cell Type specific			Cell Functions	Basic cell functions, Cell Type specific	KIAA1058, ZIZ1
DPP4	CD26	CD26	NM_001935.3:2700	Immune Response			Macrophage Functions, Regulation, T-Cell Functions	CD molecules, Regulators of T-cell activation	CD26, ADCP2, DPPIV
DUSP4		DUSP4	NM_057158.2:3115	Immune Response		I		Innate immune response	HVH2, MKP-2, TYP
DUSP6		DUSP6	NM_001946.2:1535	Immune Response		I		Innate immune response	MKP-3, PYST1
EBI3		EBI3	NM_005755.2:485	Immune Response - Cell Type specific		H	Cytokines	Cell Type specific, Cytokines and receptors, Humoral immune response
ECSIT		ECSIT	NM_001142464.2:1318	Immune Response		I		Innate immune response	SITPEC
EDC3		EDC3	NM_001142443.1:925	HK					YJDC, LSM16, FLJ21128, hYjeF_N2-15q23, YJEFN2
EGR1		EGR1	NM_001964.2:1505	Immune Response			Senescence, T-Cell Functions	T-cell differentiation, Senescence initiators interferon related	TIS8, G0S30, NGFI-A, KROX-24, ZIF-268, AT225, ZNF225
EGR2		EGR2	NM_000399.3:1891	Immune Response			Regulation	Transcriptional regulators	KROX20
EIF2B4		EIF-2B	NM_172195.3:1390	HK					EIF2Bdelta, EIF-2B, DKFZP586J0119, EIF2B
ELANE		ELA2	NM_001972.2:195	Immune Response			Regulation	Positive regulation of immune response	ELA2, NE, HNE, HLE
ELK1		ELK1	NM_005229.3:2350	Immune Response		I		Innate immune response
ENG	CD105	ENG	NM_001114753.1:1480	Immune Response				CD molecules	ORW1, ORW, END, HHT1, CD105
ENTPD1	CD39	CD39	NM_001098175.1:8830	Immune Response		A		Adaptive immune response, CD molecules	CD39, NTPDase-1, ATPDase, SPG64
EOMES		EOMES	NM_005442.2:1670	Immune Response	Exhausted CD8		T-Cell Functions	CD8-positive, T-cell differentiation	TBR2
EP300		p300	NM_001429.2:715	Immune Response		I		Innate immune response	p300, KAT3B
EPCAM	CD326	EPCAM	NM_002354.1:415	Immune Response			Adhesion, Cell Functions	Adhesion, Basic cell functions, CD molecules	M4S1, MIC18, TACSTD1, Ly74, TROP1, GA733-2, EGP34, EGP40, EGP-2, KSA, CD326, Ep-CAM, HEA125, KS1/4, MK-1, MH99, MOC31, 323/A3, 17-1A, TACST-1, CO-17A, ESA
ERCC3		XPB	NM_000122.1:1950	HK					XPB, BTF2, RAD25, TFIIH, GTF2H
ETS1		ETS-1	NM_005238.3:4625	Immune Response			Senescence	Senescence pathway	EWSR2, FLJ10768, ETS-1
EWSR1		EWS	NM_013986.3:452	Immune Response - Cell Type specific			Cell Functions	Basic cell functions, Cell Type specific	EWS
F12		F12	NM_000505.3:1862	Immune Response		I		Innate immune response
F13A1		F13A1	NM_000129.3:3196	Immune Response - Cell Type specific			Cell Functions	Basic cell functions, Cell Type specific	F13A
F2RL1		PAR2	NM_005242.3:940	Immune Response			Macrophage Functions, T-Cell Functions	T-cell activation	GPR11, PAR2
FADD		FADD	NM_003824.2:1560	Immune Response		I		Innate immune response	MORT1, GIG3
FAS	CD95	FAS	NM_000043.3:90	Immune Response			B-Cell Functions, Regulation, T-Cell Functions, TNF Superfamily, Transporter Functions	B-cell activation, CD molecules, Co-Regulators of autophagy and apoptosis/cell cycle, Receptors involved in phagocytosis, T-cell regulators, TNF superfamily members and their receptors	FAS1, APT1, TNFRSF6, CD95, APO-1
FCER1A		FCER1A	NM_002001.2:114	Immune Response		F		Inflammatory response	FCE1A
FCER1G		FCER1G	NM_004106.1:36	Immune Response			Regulation	Positive regulation of immune response
FCER2	CD23	CD23	NM_002002.4:420	Immune Response		A;F		Adaptive immune response, CD molecules, Inflammatory response	CD23A, FCE2, CLEC4J, CD23
FCF1		Bka	NM_015962.4:1022	HK					C14orf111, CGI-35, Bka, UTP24
FCGR1A	CD64	CD64	NM_000566.3:1545	Immune Response		I		CD molecules, Innate immune response	CD64, CD64A
FCGR2A	CD32	CD32	NM_021642.3:60	Immune Response			Transporter Functions	CD molecules, Receptors involved in phagocytosis	FCG2, FCGR2A1, FCGR2, CD32, CD32A, IGFR2, CDw32
FCGR2B	CD32	CD32	NM_001002273.1:870	Immune Response			Regulation	CD molecules, Regulation of immune response	FCG2, FCGR2, CD32, CD32B
FCGR3A	CD16	CD16	NM_000569.6:1644	Immune Response	Neutrophils		Regulation	CD molecules, Regulation of immune response	FCGR3, FCG3, CD16, CD16a
FEZ1		FEZ1	NM_005103.4:426	Immune Response - Cell Type specific			Cell Functions	Basic cell functions, Cell Type specific
FLT3	CD135	FLT3	NM_004119.1:580	Immune Response				CD molecules	STK1, FLK2, CD135
FLT3LG		FLT3LG	NM_001459.3:360	Immune Response - Cell Type specific			Cytokines	Cell Type specific, Cytokines and receptors
FN1		FN1	NM_212482.1:1776	Immune Response			Senescence	Senescence pathway	MSF, CIG, LETS, GFND2, FINC
FOS		c-fos	NM_005252.2:1475	Immune Response		I		Innate immune response	c-fos, AP-1
FOXJ1		FOXJ1	NM_001454.3:815	Immune Response - Cell Type specific		H		Cell Type specific, Humoral immune response	FKHL13, HFH-4, HFH4
FOXP3		FOXP3	NM_014009.3:1230	Immune Response - Cell Type specific	Treg	F	Cytokines, T-Cell Functions	Cell Type specific, Cytokines and receptors, T-cell mediated immunity, Chronic inflammatory response	IPEX, JM2, XPID, AIID, PIDX, DIETER, SCURFIN
FPR2		FPR2	NM_001462.3:1200	Immune Response - Cell Type specific		F		Cell Type specific, Inflammatory response	FPRL1, LXA4R, HM63, FPRH2, FMLPX, FPR2A, FMLP-R-II, ALXR
FUT5		FUT5	NM_002034.2:1726	Immune Response - Cell Type specific			Cell Functions	Basic cell functions, Cell Type specific	FUC-TV
FUT7		FUT7	NM_004479.3:1710	Immune Response			Leukocyte Functions	Leukocyte migration
FYN		FYN	NM_002037.3:765	Immune Response			Transporter Functions	Phagyocytosis signal transduction	SYN, SLK, MGC45350
G6PD		G6PD	NM_000402.2:1155	HK					G6PD1
GAGE1		GAGE1	NM_001040663.2:1642	CT Antigen					CT4.1
GATA3		GATA3	NM_001002295.1:2835	Immune Response - Cell Type specific			Cell Functions	Basic cell functions, Cell Type specific	HDR
GNLY		GNLY	NM_006433.2:305	Immune Response - Cell Type specific	Cytotoxic cells	A	Cytotoxicity, Pathogen Defense	Adaptive immune response, Cell Type specific, Cytotoxicity, Defense response to bacterium, Defense response to fungus	LAG2, NKG5, LAG-2, D2S69E, TLA519
GPATCH3		GPATCH3	NM_022078.2:1685	HK					GPATC3, FLJ12455
GPI		GPI	NM_000175.2:1695	Immune Response		H		Humoral immune response	AMF, NLK
GTF3C1		GTF3C1	NM_001520.3:2904	Immune Response - Cell Type specific			Cell Functions	Basic cell functions, Cell Type specific	TFIIIC220
GUSB		GUSB	NM_000181.1:1350	HK
GZMA		GZMA	NM_006144.2:155	Immune Response - Cell Type specific	Cytotoxic cells	A	Cell Functions, Cytotoxicity	Adaptive immune response, Basic cell functions, Cell Type specific, Cytotoxicity	HFSP, CTLA3
GZMB		GZMB	NM_004131.3:540	Immune Response - Cell Type specific	Cytotoxic cells	A	Cell Functions, Cytotoxicity	Adaptive immune response, Basic cell functions, Cell Type specific, Cytotoxicity	CTLA1, CSPB, CCPI, CGL-1, CSP-B, CGL1, CTSGL1, HLP, SECT
GZMH		GZMH	NM_033423.3:705	Immune Response - Cell Type specific	Cytotoxic cells	A	Cell Functions, Cytotoxicity	Adaptive immune response, Basic cell functions, Cell Type specific, Cytotoxicity	CTSGL2, CGL-2, CCP-X, CTLA1, CSP-C
GZMK		GZMK	NM_002104.2:700	Immune Response		A;I	Cell Functions, Cytotoxicity	Adaptive immune response, Basic cell functions, Cytotoxicity, Innate immune response	TRYP2, PRSS
GZMM		MET1	NM_005317.2:669	Immune Response - Cell Type specific		A;I	Cell Functions, Cytotoxicity	Adaptive immune response, Basic cell functions, Cell Type specific, Cytotoxicity, Innate immune response	MET1, LMET1
HAMP		HAMP	NM_021175.2:99	Immune Response		I		Innate immune response	LEAP-1, HEPC, HFE2B, LEAP1
HAVCR2		HAVCR2	NM_032782.3:955	Immune Response - Checkpoint			Cell Functions	Basic cell functions	Tim-3, TIM3, FLJ14428, TIMD3
HCK		HCK	NM_002110.2:260	Immune Response		I	Leukocyte Functions	Innate immune response, Leukocyte migration	JTK9
HDAC3		HDAC3	NM_003883.2:1455	HK					RPD3, HD3, RPD3-2
HLA-A		HLA-A	NM_002116.5:1000	Immune Response		A	Antigen Processing, Cytotoxicity, Regulation	Adaptive immune response, Antigen processing and presentation, Cytotoxicity, Regulation of immune response
HLA-B		HLA-B	NM_005514.6:937	Immune Response		A	Antigen Processing, Cytotoxicity, Regulation	Adaptive immune response, Antigen processing and presentation, Cytotoxicity, Regulation of immune response	AS
HLA-C		HLA-C	NM_002117.4:895	Immune Response		A	Antigen Processing, Cytotoxicity, Regulation	Adaptive immune response, Antigen processing and presentation, Cytotoxicity, Regulation of immune response	HLA-JY3, D6S204, PSORS1
HLA-DMA		HLA-DMA	NM_006120.3:380	Immune Response		A	Antigen Processing, Regulation	Adaptive immune response, Antigen processing and presentation, Positive regulation of immune response	D6S222E, RING6
HLA-DMB		HLA-DMB	NM_002118.3:20	Immune Response		A	Antigen Processing	Adaptive immune response, Antigen processing and presentation	D6S221E, RING7
HLA-DOB		HLA-DOB	NM_002120.3:230	Immune Response - Cell Type specific		A	Antigen Processing, Cytokines	Adaptive immune response, Antigen processing and presentation, Cell Type specific, Cytokines and receptors
HLA-DPA1		HLA-DPA1	NM_033554.2:857	Immune Response		A	Antigen Processing	Adaptive immune response, Antigen processing and presentation	HLA-DP1A
HLA-DPB1		HLA-DPB1	NM_002121.4:931	Immune Response		A	Antigen Processing	Adaptive immune response, Antigen processing and presentation	HLA-DP1B
HLA-DQA1		HLA-DQA1	NM_002122.3:261	Immune Response		A	Antigen Processing	Adaptive immune response, Antigen processing and presentation	HLA-DQA, CELIAC1
HLA-DQB1		HLA-DQB1	NM_002123.3:384	Immune Response		A	Antigen Processing	Adaptive immune response, Antigen processing and presentation	HLA-DQB, IDDM1, CELIAC1
HLA-DRA		HLA-DRA	NM_019111.3:335	Immune Response		A	Antigen Processing	Adaptive immune response, Antigen processing and presentation	HLA-DRA1
HLA-DRB3		HLA-DRB3	NM_022555.3:698	Immune Response		A	Antigen Processing	Adaptive immune response, Antigen processing and presentation	HLA-DR3B
HLA-DRB4		HLA-DRB4	NM_021983.4:194	Immune Response		A	Antigen Processing	Adaptive immune response, Antigen processing and presentation	DR4, DR-4, DRB4, HLA-DR4B
HLA-E		HLA-E	NM_005516.4:1204	Immune Response			Regulation	Regulation of immune response
HLA-G		HLA-G	NM_002127.4:1180	Immune Response			Regulation	Regulation of immune response
HMGB1		HMGB1	NM_002128.4:208	Immune Response		F;I	Regulation	Inflammatory response to antigenic stimulus, Innate immune response	HMG1, HMG3, SBP-1, DKFZp686A04236
HPRT1		HPRT	NM_000194.1:240	HK					HPRT, HGPRT
HRAS		HRAS	NM_005343.2:396	Immune Response			Senescence	Senescence pathway	HRAS1
HSD11B1		HSD11B1	NM_181755.1:155	Immune Response - Cell Type specific	DC		Cell Functions	Basic cell functions, Cell Type specific	HSD11B, HSD11, SDR26C1
ICAM1	CD54	ICAM1	NM_000201.2:2253	Immune Response			Adhesion, Regulation	Adhesion, CD molecules, Regulation of immune response	BB2, CD54
ICAM2	CD102	ICAM2	NM_000873.3:415	Immune Response			Adhesion, Regulation	Adhesion, CD molecules, Regulation of immune response	CD102
ICAM3	CD50	ICAM3	NM_002162.3:1225	Immune Response			Adhesion, Regulation	Adhesion, CD molecules, Regulation of immune response	CDW50, ICAM-R, CD50
ICAM4	CD242	ICAM4	NM_001039132.1:463	Immune Response			Adhesion, Regulation	Adhesion, CD molecules, Regulation of immune response	LW, CD242
ICOS	CD278	ICOS	NM_012092.2:640	Immune Response - Cell Type specific / Checkpoint		A	Cell Functions	Adaptive immune response, Basic cell functions, Cell Type specific, CD molecules	AILIM, CD278
ICOSLG	CD275	ICOSL	NM_015259.4:1190	Immune Response		A	Cell Functions, Regulation	Adaptive immune response, B-cell activation, CD molecules, Regulators of T-cell activation, T-cell proliferation	ICOSL, KIAA0653, GL50, B7-H2, B7RP-1, B7H2, B7RP1, ICOS-L, CD275
IDO1		INDO	NM_002164.3:50	Immune Response - Cell Type specific		F	Cytokines, T-Cell Functions	Cell Type specific, Cytokines and receptors, Chronic inflammatory response, Th2 orientation, T-cell proliferation	IDO, INDO
IFI16		IFI16	NM_005531.1:2255	Immune Response			Chemokines	Chemokines and receptors	IFNGIP1, PYHIN2
IFI27		P27	NM_005532.3:390	Immune Response			Chemokines	Chemokines and receptors	P27, FAM14D
IFI35		IFI35	NM_005533.3:415	Immune Response			Chemokines	Chemokines and receptors	IFP35
IFIH1		MDA5	NM_022168.2:185	Immune Response		I		Innate immune response	MDA-5, Hlcd, MDA5, IDDM19
IFIT1		IFIT1	NM_001548.3:1440	Immune Response			Chemokines	Chemokines and receptors	G10P1, IFI56, IFNAI1, GARG-16
IFIT2		IFIT2	NM_001547.4:1995	Immune Response			Chemokines	Chemokines and receptors	IFI54, G10P2, IFI-54, ISG-54K, cig42, GARG-39
IFITM1	CD225	IFITM1	NM_003641.3:482	Immune Response		I	Regulation	CD molecules, Innate immune response, Regulation of immune response	IFI17, 9-27, CD225
IFITM2		IFITM2	NM_006435.2:390	Immune Response		I		Innate immune response	1-8D
IFNA1		IFN-ALPHA	NM_024013.1:585	Immune Response		I	Interleukins	Innate immune response, Interleukins	IFNA@, IFL, IFN, IFN-ALPHA, IFNA13, IFN-alphaD
IFNA17		IFNA17	NM_021268.2:291	Immune Response		I	Interleukins	Innate immune response, Interleukins	LEIF2C1, IFN-alphaI
IFNA2		IFNA2	NM_000605.3:611	Immune Response		I	Interleukins	Innate immune response, Interleukins	IFNA, IFN-alphaA
IFNA7		IFNA7	NM_021057.2:215	Immune Response		I	Interleukins	Innate immune response, Interleukins	IFNA-J, IFN-alphaJ
IFNA8		IFNA8	NM_002170.3:604	Immune Response		I	Interleukins	Innate immune response, Interleukins	IFN-alphaB
IFNAR1		IFNAR1	NM_000629.2:3123	Immune Response			Pathogen Defense	Defense response to virus	IFNAR, IFRC
IFNAR2		IFNABR	NM_000874.3:631	Immune Response			Chemokines	Chemokines and receptors	IFNABR
IFNB1		IFNB	NM_002176.2:610	Immune Response		A;H;I		Adaptive immune response, Humoral immune response, Innate immune response	IFNB, IFB, IFF
IFNG		IFNG	NM_000619.2:970	Immune Response - Cell Type specific		A;H	Cytokines, Interleukins, Leukocyte Functions, Macrophage Functions, NK Cell Functions, T-Cell Functions	Adaptive immune response, Cell Type specific, CD8-positive, Cytokines and receptors, Humoral immune response, Interleukins, Th1 orientation, T-cell differentiation
IFNGR1	CD119	IFNGR1	NM_000416.1:1140	Immune Response		I	Cell Functions	Adaptive immune response, CD molecules, Innate immune response, Th1 orientation	IFNGR, CD119
IFNL1		IL29	NM_172140.1:233	Immune Response			Cytokines, Interleukins	Cytokines and receptors, Interleukins	IL29, IL-29
IFNL2		IL28A	NM_172138.1:589	Immune Response			Chemokines	Chemokines and receptors	IL28A, IL-28A
IGF1R	CD221	IGF-1	NM_000875.2:455	Immune Response			Senescence	CD molecules, Senescence initiators	JTK13, CD221, IGFIR, MGC18216, IGFR
IGF2R	CD222	IGF2R	NM_000876.1:2605	Immune Response				CD molecules	CD222, MPRI, MPR1, CIMPR, M6P-R
IGLL1	CD179B	IGLL1	NM_020070.2:188	Immune Response				CD molecules	IGLL, IGVPB, IGL5, 14.1, CD179B
IKBKB		IKK-beta	NM_001556.1:1995	Immune Response		I		Innate immune response	IKK2, NFKBIKB, IKK-beta, IKKB
IKBKE		IKBKE	NM_014002.2:2470	Immune Response		I		Innate immune response	IKKE, IKK-i, KIAA0151
IKBKG		IKK-gamma	NM_003639.2:470	Immune Response		I		Innate immune response	IP2, IP1, IKK-gamma, NEMO, Fip3p, FIP-3, FIP3, ZC2HC9
IL10		IL10	NM_000572.2:230	Immune Response			Interleukins	Immunosuppression, Interleukins	CSIF, TGIF, IL10A, IL-10
IL10RA	CD210	IL10RA	NM_001558.2:150	Immune Response			Cytokines	CD molecules, Cytokines and receptors	IL10R, HIL-10R, CDW210A, CD210a, CD210
IL11		IL11	NM_000641.2:1145	Immune Response			B-Cell Functions, Cytokines, Interleukins, T-Cell Functions	Anti-inflammatory cytokines, B-cell differentiation, Interleukins	IL-11, AGIF
IL11RA		IL11RA	NM_147162.1:400	Immune Response			Chemokines	Chemokines and receptors
IL12A		p35	NM_000882.2:775	Immune Response		A	Cytokines, Interleukins, NK Cell Functions, Regulation, T-Cell Functions	Adaptive immune response, Anti-inflammatory cytokines, Interleukins, NK cell activation, Regulators of Th1 and Th2 development, Th1 orientation, Th1 & Th2 differentiation, T-cell polarization	NKSF1, CLMF, IL-12A, p35, NFSK
IL12B		IL12B	NM_002187.2:1435	Immune Response		A	Cytokines, Interleukins, NK Cell Functions, T-Cell Functions	Adaptive immune response, Anti-inflammatory cytokines, Cytokines and receptors, Interleukins, NK cell activation, Th1 orientation, Th1 & Th2 differentiation, T-cell differentiation, T-cell proliferation	NKSF2, CLMF, IL-12B, NKSF, CLMF2
IL12RB1	CD212	IL12RB1	NM_005535.1:225	Immune Response		A	NK Cell Functions, T-Cell Functions	Adaptive immune response, CD molecules, T-cell polarization, Th1 & Th2 differentiation, Th1 orientation	IL12RB, CD212
IL12RB2		IL12RB2	NM_001559.2:1315	Immune Response - Cell Type specific		A	Cytokines, NK Cell Functions, T-Cell Functions	Adaptive immune response, Cell Type specific, Cytokines and receptors, Th1 orientation
IL13		IL13	NM_002188.2:516	Immune Response		F	Cytokines, Interleukins, T-Cell Functions	Anti-inflammatory cytokines, Cytokines and receptors, Interleukins, Macrophage activation, Regulators of Th1 and Th2 development, Th2 orientation	P600, IL-13, ALRH, BHR1, MGC116786, MGC116788, MGC116789
IL13RA1	CD213a1	IL13RA1	NM_001560.2:1230	Immune Response			Cytokines, T-Cell Functions	CD molecules, Cytokines and receptors, Th2 orientation	IL-13Ra, NR4, CD213a1
IL13RA2	CD213a2	IL-13R	NM_000640.2:400	Immune Response			Chemokines, T-Cell Functions	CD molecules, Chemokines and receptors, Th2 orientation	IL-13R, IL13BP, CD213a2, CT19
IL15		IL15	NM_172174.1:1685	Immune Response		A	Interleukins, Regulation	Adaptive immune response, Interleukins, Positive regulation of immune response	IL-15, MGC9721
IL15RA	CD215	IL15RA	NM_002189.2:505	Immune Response		A	Chemokines	Adaptive immune response, CD molecules, Chemokines and receptors	CD215, IL-15RA
IL16		IL16	NM_004513.4:1262	Immune Response			Interleukins	Interleukins	LCF, IL-16, prIL-16, HsT19289, FLJ42735, FLJ16806
IL17A		IL17A	NM_002190.2:240	Immune Response - Cell Type specific		F	Cytokines, Interleukins	Cell Type specific, Cytokines and receptors, Inflammatory response, Interleukins	CTLA8, IL17, IL-17A, IL-17
IL17B		IL17B	NM_014443.2:177	Immune Response			Chemokines, Interleukins	Chemokines and receptors, Interleukins	IL-17B, ZCYTO7, IL-20, MGC138900, MGC138901, NIRF
IL17F		IL17F	NM_052872.3:210	Immune Response			Interleukins	Interleukins	IL-17F, ML-1, ML1
IL17RA	CD217	IL17RA	NM_014339.6:482	Immune Response - Cell Type specific			Cell Functions	Basic cell functions, Cell Type specific, CD molecules	IL17R, hIL-17R, IL-17RA, CDw217, CD217
IL17RB		IL17RB	NM_018725.3:225	Immune Response			Chemokines	Chemokines and receptors	IL17BR, IL17RH1, EVI27, CRL4
IL18		IL18	NM_001562.2:48	Immune Response			Interleukins, NK Cell Functions, T-Cell Functions	Interleukins, Th1 orientation	IGIF, IL1F4, IL-1g, IL-18
IL18R1	CD218a	IL18R1	NM_003855.2:2025	Immune Response		I	NK Cell Functions, T-Cell Functions	CD molecules, Innate immune response, Th1 orientation	IL1RRP, IL-1Rrp, CD218a
IL18RAP	CD218b	IL18RAP	NM_003853.2:2412	Immune Response		I	NK Cell Functions, T-Cell Functions	CD molecules, Innate immune response, Th1 orientation	AcPL, CD218b
IL19		IL19	NM_013371.3:1030	Immune Response			Chemokines, Interleukins	Chemokines and receptors, Interleukins	IL-19, MDA1, ZMDA1, IL-10C, NG.1
IL1A		IL1-ALPHA	NM_000575.3:1085	Immune Response		F;I	Cytokines, Interleukins	Acute-phase response, Cytokines and receptors, Inflammatory response, Innate immune response, Interleukins	IL1, IL1F1, IL-1A, IL1-ALPHA
IL1B		IL1-BETA	NM_000576.2:840	Immune Response		F;I	Chemokines, Cytokines, Interleukins, Pathogen Defense, Regulation	Innate immune response, Chemokines and receptors, Cytokines and receptors, Defense response to virus, Interleukins, Regulation of inflammatory response	IL1F2, IL-1B, IL1-BETA
IL1R1	CD121A	IL1R1	NM_000877.2:4295	Immune Response		I		CD molecules, Innate immune response	IL1R, IL1RA, D2S1473, CD121A
IL1R2	CD121b	IL1R2	NM_173343.1:113	Immune Response			Cytokines	CD molecules, Cytokines and receptors	IL1RB, CD121b
IL1RAP		IL1RAP	NM_002182.2:460	Immune Response		I		Innate immune response	IL-1RAcP, IL1R3, C3orf13
IL1RAPL2		IL1RAPL2	NM_017416.1:1800	Immune Response		I		Innate immune response	IL-1R9, TIGIRR-1, IL1RAPL-2, IL1R9
IL1RL1		IL1RL1	NM_016232.4:700	Immune Response		I		Innate immune response	ST2, FIT-1, ST2L, ST2V, DER4, T1, IL33R
IL1RL2		IL1RL2	NM_003854.2:595	Immune Response		I		Innate immune response	IL1R-rp2, IL1RRP2
IL1RN		IL1RN	NM_000577.3:480	Immune Response			Cytokines, Interleukins	Acute-phase response, Cytokines and receptors, Interleukins	IL1RA, ICIL-1RA, IL1F3, IRAP, IL-1RN, MGC10430
IL2		IL2	NM_000586.2:300	Immune Response		A	Cytokines, Regulation, T-Cell Functions	Adaptive immune response, Anti-inflammatory cytokines, B-cell activation, Cytokines and receptors, Innate immune response, Interleukins, Th1 & Th2 differentiation, T-cell differentiation, T-cell polarization, T-cell regulators	IL-2, TCGF
IL21		IL21	NM_021803.2:65	Immune Response		A	Cytokines, Interleukins	Adaptive immune response, Cytokines and receptors, Interleukins	Za11, IL-21
IL21R	CD360	IL21R	NM_021798.2:2080	Immune Response - Cell Type specific	NK CD56dim cells	A	Cell Functions	Adaptive immune response, Basic cell functions, Cell Type specific, CD molecules	CD360
IL22		IL22	NM_020525.4:319	Immune Response		F	Cytokines	Acute-phase response, Anti-inflammatory cytokines, Interleukins	ILTIF, IL-21, zcyto18, IL-TIF, IL-D110, TIFa, TIFIL-23, IL-22, MGC79382, MGC79384
IL22RA1		IL22RA1	NM_021258.2:2524	Immune Response			Chemokines	Chemokines and receptors	IL22R, CRF2-9
IL22RA2		IL22RA2	NM_181310.1:290	Immune Response			Chemokines	Chemokines and receptors	CRF2-S1, IL-22BP
IL23A		IL23A	NM_016584.2:411	Immune Response		I	Interleukins	Innate immune response, Interleukins	SGRF, IL23P19, IL-23, IL-23A, P19
IL23R		IL23R	NM_144701.2:710	Immune Response			Cytokines	Cytokines and receptors	IL-23R
IL24		IL24	NM_181339.1:1016	Immune Response		F	Cytokines, Interleukins	Anti-inflammatory cytokines, Interleukins	ST16, mda-7, IL10B, Mob-5, C49A, FISP, IL-24
IL25		IL25	NM_022789.2:1027	Immune Response		F	Interleukins	Inflammatory response to antigenic stimulus, Interleukins	IL17E, IL-25, IL-17E
IL26		IL26	NM_018402.1:80	Immune Response - Cell Type specific			Cytokines, Interleukins	Cell Type specific, Cytokines and receptors, Interleukins	AK155, IL-26
IL27		p28	NM_145659.3:143	Immune Response		I	Interleukins	Innate immune response, Interleukins	IL30, IL-27, p28, IL27p28, IL-27A, IL27A, MGC71873
IL2RA	CD25	IL2R	NM_000417.1:1000	Immune Response		A;F	Regulation	Adaptive immune response, CD molecules, Inflammatory response to antigenic stimulus, Negative regulation of immune response	IL2R, IDDM10, CD25
IL2RB	CD122	IL2RB	NM_000878.2:1980	Immune Response		A	Cytokines	Adaptive immune response, CD molecules, Cytokines and receptors	IL15RB, CD122
IL2RG	CD132	IL2RG	NM_000206.1:595	Immune Response		A	Chemokines	Adaptive immune response, CD molecules, Chemokines and receptors	SCIDX1, IMD4, CIDX, CD132
IL3		IL3	NM_000588.3:130	Immune Response			Regulation, T-Cell Functions	Interleukins, Regulators of Th1 and Th2 development	IL-3, MULTI-CSF, MCGF, MGC79398, MGC79399
IL32		IL32	NM_004221.4:358	Immune Response			Chemokines, Interleukins	Chemokines and receptors, Interleukins	NK4, TAIF, TAIFb, TAIFd
IL34		IL34	NM_152456.1:860	Immune Response		I	Interleukins	Innate immune response, Interleukins	C16orf77, MGC34647, IL-34
IL3RA	CD123	CD123	NM_002183.2:745	Immune Response - Cell Type specific			Cell Functions	Basic cell functions, Cell Type specific, CD molecules	CD123
IL4		IL4	NM_000589.2:625	Immune Response			Interleukins, Regulation, T-Cell Functions	Interleukins, Regulation of immune response, Th2 orientation	BSF1, IL-4, BCGF1, BCGF-1, MGC79402
IL4R	CD124	CD124	NM_000418.2:705	Immune Response			Cytokines, T-Cell Functions	CD molecules, Cytokines and receptors, Th1 & Th2 differentiation, Th2 orientation, T-cell polarization	CD124
IL5		IL5	NM_000879.2:105	Immune Response			Cytokines, Interleukins, Regulation, T-Cell Functions	Cytokines and receptors, Interleukins, Regulators of Th1 and Th2 development, Th2 orientation, T-cell polarization	IL-5, EDF, TRF
IL5RA	CD125	IL5RA	NM_000564.3:210	Immune Response - Cell Type specific			Cytokines	Cell Type specific, CD molecules, Cytokines and receptors	IL5R, CDw125, CD125
IL6		IL6	NM_000600.1:220	Immune Response		H	Interleukins	Humoral immune response, Interleukins	IFNB2, IL-6, BSF2, HGF, HSF
IL6R	CD126	CD126	NM_000565.2:993	Immune Response			Cytokines	Acute-phase response, CD molecules, Cytokines and receptors	CD126
IL6ST	CD130	GP130	NM_002184.2:2505	Immune Response		F	Chemokines	CD molecules, Inflammatory response, Chemokines and receptors	GP130, CD130
IL7		IL7	NM_000880.2:38	Immune Response		A;H	Interleukins	Adaptive immune response, Humoral immune response, Interleukins	IL-7
IL7R	CD127	CD127	NM_002185.2:1610	Immune Response		A	Cytokines	Adaptive immune response, CD molecules, Cytokines and receptors	CD127
IL8		IL-8	NM_000584.2:25	Immune Response		F;I	Chemokines, Cytokines, Interleukins, Pathogen Defense, Regulation	Chemokines and receptors, Cytokines and receptors, Defense response to virus, Innate immune response, Interleukins, Regulation of inflammatory response	IL8RB, CMKAR2, CD182
IL9		P40	NM_000590.1:300	Immune Response		F	Cytokines	Cytokines and receptors, Interleukins, Regulation of inflammatory response	IL-9, HP40, P40
ILF3		ILF3	NM_001137673.1:730	Immune Response			Chemokines	Chemokines and receptors	NF90, MPHOSPH4, MPP4, DRBP76, NFAR-1
INPP5D		INPP5D	NM_005541.3:4075	Immune Response			Regulation	Negative regulation of immune response	SHIP, hp51CN
IRAK1		IRAK	NM_001569.3:1995	Immune Response		I		Innate immune response	IRAK, pelle
IRAK2		IRAK2	NM_001570.3:1285	Immune Response		I		Innate immune response
IRAK4		IRAK4	NM_016123.1:2175	Immune Response		I		Innate immune response	NY-REN-64
IRF1		IRF1	NM_002198.1:510	Immune Response			Chemokines, NK Cell Functions, Regulation, T-Cell Functions	Cytokines and receptors, Th1 orientation, Transcription factors, Transcriptional regulators	MAR
IRF2		IRF2	NM_002199.3:1624	Immune Response			Chemokines, Regulation	Cytokines and receptors, Transcription factors, Transcriptional regulators
IRF3		IRF3	NM_001571.5:1303	Immune Response		I		Innate immune response
IRF4		IRF4	NM_002460.1:325	Immune Response			B-Cell Functions, Regulation, T-Cell Functions	Regulators of T-cell activation, Transcription factors, Transcriptional regulators, T-cell differentiation	MUM1, LSIRF
IRF5		IRF5	NM_002200.3:1845	Immune Response			Senescence	Senescence initiators interferon related
IRF7		IRF7	NM_001572.3:1763	Immune Response		I		Innate immune response
IRF8		IRF8	NM_002163.2:253	Immune Response			Chemokines, Regulation	Cytokines and receptors, Transcription factors, Transcriptional regulators	ICSBP1, IRF-8, ICSBP
IRGM		IRGM	NM_001145805.1:1412	Immune Response		I		Innate immune response	IRGM1, LRG47, LRG-47, IFI1
ISG15		ISG15	NM_005101.3:305	Immune Response		I		Innate immune response	G1P2, IFI15, UCRP
ISG20		ISG20	NM_002201.4:358	Immune Response		I		Innate immune response	HEM45, CD25
ITCH		ITCH	NM_001257138.1:438	Immune Response		I		Innate immune response	AIP4
ITGA1	CD49a	CD49a	NM_181501.1:1875	Immune Response			Adhesion, NK Cell Functions, T-Cell Functions	Adhesion, CD molecules, T-cell anergy	VLA1, CD49a
ITGA2	CD49B	CD49b	NM_002203.2:475	Immune Response			Adhesion	Adhesion, CD molecules	CD49B, CD49b
ITGA2B	CD41	CD41	NM_000419.3:740	Immune Response			Adhesion	Adhesion, CD molecules	GP2B, CD41B, CD41, PPP1R93
ITGA4	CD49D	CD49D	NM_000885.4:975	Immune Response			Adhesion, Regulation	Adhesion, CD molecules, Regulation of immune response	CD49D, CD49d
ITGA5	CD49e	CD49e	NM_002205.2:925	Immune Response		I	Adhesion	Adhesion, CD molecules, Innate immune response	FNRA, CD49e
ITGA6	CD49f	CD49f	NM_000210.1:3065	Immune Response			Adhesion	Adhesion, CD molecules	CD49f
ITGAE	CD103	CD103	NM_002208.4:3405	Immune Response			Adhesion	Adhesion, CD molecules	CD103, HUMINAE
ITGAL	CD11A	CD11A	NM_002209.2:3905	Immune Response			Adhesion, Regulation	Adhesion, CD molecules, Regulation of immune response	CD11A, LFA-1
ITGAM	CD11B	CD11b	NM_000632.3:515	Immune Response		I	Adhesion, Transporter Functions	Adhesion, CD molecules, Innate immune response, Receptors involved in phagocytosis	CR3A, CD11B, MAC-1, CD11b
ITGAX	CD11C	CD11c	NM_000887.3:700	Immune Response		I	Adhesion	Adhesion, CD molecules, Innate immune response	CD11C, CD11c
ITGB1	CD29	CD29	NM_033666.2:2000	Immune Response			Adhesion, Regulation	Adhesion, CD molecules, Regulation of immune response	FNRB, MSK12, MDF2, CD29, GPIIA
ITGB2	CD18	CD18	NM_000211.2:520	Immune Response			Adhesion, Regulation	Adhesion, CD molecules, Regulation of immune response	CD18, MFI7, LFA-1, MAC-1
ITGB3	CD61	CD61	NM_000212.2:4485	Immune Response			Adhesion	Adhesion, CD molecules	GP3A, CD61, GPIIIa
ITGB4	CD104	CD104	NM_001005731.1:4151	Immune Response			Adhesion	Adhesion, CD molecules	CD104
ITK		ITK	NM_005546.3:3430	Immune Response		A		Adaptive immune response	EMT, PSCTK2, LYK
JAK1		JAK1	NM_002227.1:285	Immune Response		I	Cytokines, Regulation	Cytokines and receptors, Innate immune response, Positive regulation of immune response	JAK1B, JAK1A, JTK3
JAK2		JAK2	NM_004972.2:455	Immune Response		I	Cytokines, Regulation	Cytokines and receptors, Innate immune response, Positive regulation of immune response	JTK10
JAK3		JAK3	NM_000215.2:1715	Immune Response		I	Cytokines, Regulation	Cytokines and receptors, Innate immune response, Positive regulation of immune response	L-JAK, JAKL, LJAK, JAK3_HUMAN, JAK-3
JAM3		JAM3	NM_032801.3:890	Immune Response		A		Adaptive immune response	JAM-C, JAMC
KIR_Activating_Subgroup_1	CD158E2	KIR3DS1	NM_001083539.1:1146	Immune Response			NK Cell Functions, Regulation	CD molecules, NK cell functions, Regulation of immune response	nkat10
KIR_Activating_Subgroup_2	CD158H	KIR2DS1	NM_014512.1:718	Immune Response			NK Cell Functions, Regulation	CD molecules, NK cell functions, Regulation of immune response	CD158H, EB6ActI, EB6ActII
KIR_Inhibiting_Subgroup_1	CD158A	KIR2DL1	NM_014218.2:872	Immune Response			NK Cell Functions, Regulation	CD molecules, NK cell functions, Regulation of immune response	cl-42, nkat1, 47.11, p58.1, CD158A
KIR_Inhibiting_Subgroup_2	CD158B2	KIR2DL3	NM_014511.3:592	Immune Response	NK CD56dim cells		NK Cell Functions, Regulation	CD molecules, NK cell functions, Regulation of immune response	cl-6, nkat2, nkat2a, nkat2b, p58, CD158B2
KIR3DL1	CD158E1	KIR3DL1	NM_013289.2:1691	Immune Response - Checkpoint	NK CD56dim cells		NK Cell Functions, Regulation	CD molecules, NK cell functions, Regulation of immune response	KIR, cl-2, NKB1, cl-11, nkat3, NKB1B, AMB11, CD158e1/2, CD158E1, CD158e2
KIR3DL2	CD158K	KIR3DL2	NM_006737.2:884	Immune Response	NK CD56dim cells		NK Cell Functions, Regulation	CD molecules, NK cell functions, Regulation of immune response	cl-5, nkat4, nkat4a, nkat4b, CD158K
KIR3DL3	CD158z	KIR3DL3	NM_153443.3:539	Immune Response			NK Cell Functions, Regulation	CD molecules, NK cell functions, Regulation of immune response	KIRC1, KIR3DL7, KIR44, CD158z
KIT	CD117	KIT	NM_000222.2:2644	Immune Response - Cell Type specific			Cell Functions	Basic cell functions, Cell Type specific, CD molecules	PBT, CD117, SCFR, C-Kit
KLRB1	CD161	CD161	NM_002258.2:85	Immune Response	Cytotoxic cells	F	Chemokines, NK Cell Functions	CD molecules, Chemokines and receptors, Inflammatory response, NK cell functions	NKR, CD161, NKR-P1, NKR-P1A, hNKR-P1A, CLEC5B
KLRC1	CD159a	KLRC1	NM_002259.3:335	Immune Response			NK Cell Functions, Regulation	CD molecules, NK cell functions, Regulation of immune response	NKG2, NKG2-A, NKG2-B, CD159a
KLRC2	CD159c	KLRC2	NM_002260.3:942	Immune Response			NK Cell Functions	CD molecules, NK cell functions	NKG2-C, CD159c
KLRD1	CD94	CD94	NM_002262.3:542	Immune Response - Cell Type specific	Cytotoxic cells		NK Cell Functions, Regulation	Cell Type specific, NK cell functions, Regulation of immune response	CD94
KLRF1		NKp80	NM_016523.1:275	Immune Response - Cell Type specific			Cell Functions, NK Cell Functions	Basic cell functions, Cell Type specific, NK cell functions	CLEC5C, NKp80
KLRG1		KLRG1	NM_005810.3:65	Immune Response		I	NK Cell Functions, Regulation	Innate immune response, NK cell functions, Regulation of immune response	MAFA, 2F1, MAFA-L, CLEC15A
KLRK1	CD314	KLRK1	NM_007360.3:522	Immune Response	Cytotoxic cells		NK Cell Functions, Regulation	CD molecules, NK cell functions, Regulation of immune response	D12S2489E, NKG2D, KLR, NKG2-D, CD314
LAG3	CD223	CD223	NM_002286.5:1735	Immune Response - Checkpoint	Exhausted CD8	A	Regulation, T-Cell Functions	Adaptive immune response, CD molecules, Negative regulation of immune response, T-cell activation	CD223
LAIR2	CD306	LAIR2	NM_002288.3:524	Immune Response - Cell Type specific			Cell Functions	Basic cell functions, Cell Type specific, CD molecules	CD306
LAMP1	CD107a	LAMP1	NM_005561.3:2070	Immune Response			Transporter Functions	Autophagy induction by intracellular pathogens, CD molecules, Genes linking autophagosome to lysosome	CD107a
LAMP2	CD107b	LAMP2	NM_001122606.1:46	Immune Response				CD molecules	CD107b
LAMP3	CD208	LAMP3	NM_014398.3:1400	Immune Response - Cell Type specific			Cell Functions	Basic cell functions, Cell Type specific, CD molecules	LAMP, TSC403, DC-LAMP, DCLAMP, CD208
LBP		LBP	NM_004139.2:792	Immune Response		I	Macrophage Functions	Innate immune response, Macrophage activation	BPIFD2
LCK		LCK	NM_005356.2:1260	Immune Response			Regulation, T-Cell Functions	Regulators of T-cell activation
LCN2		LCN2	NM_005564.3:325	Immune Response		I		Innate immune response	NGAL, 24p3
LCP1		plastin-2	NM_002298.4:3195	Immune Response			Leukocyte Functions, Macrophage Functions, T-Cell Functions	T-cell activation	PLS2, CP64, L-PLASTIN, LC64P
LGALS3		LGALS3	NM_001177388.1:495	Immune Response		I		Innate immune response	LGALS2, MAC-2, GALIG
LIF		LIF	NM_002309.3:1240	Immune Response			Cell Functions	Basic cell functions	CDF, DIA, HILDA
LILRA1	CD85i	LILRA1	NM_006863.1:1719	Immune Response			Regulation	CD molecules, Regulation of immune response	LIR-6, CD85i, LIR6
LILRA4	CD85g	LILRA4	NM_012276.3:1577	Immune Response		I		CD molecules, Innate immune response	ILT7, CD85g
LILRA5	CD85	LILRA5	NM_181879.2:545	Immune Response		I		CD molecules, Innate immune response	LILRB7, ILT11, LIR9, CD85, CD85f
LILRB1	CD85	LILRB1	NM_001081637.1:2332	Immune Response			NK Cell Functions, Regulation, T-Cell Functions	CD molecules, Regulation of immune response, T-cell proliferation	LIR-1, ILT2, MIR-7, CD85, LIR1, CD85j
LILRB2	CD85d	LILRB2	NM_005874.1:595	Immune Response			Regulation	CD molecules, Regulation of immune response	LIR-2, ILT4, MIR-10, LIR2, CD85d, MIR10
LILRB3	CD85a	LILRB3	NM_006864.2:2235	Immune Response			Regulation	CD molecules, Regulation of immune response	LIR-3, HL9, ILT5, LIR3, CD85a
LRP1	CD91	LRP1	NM_002332.2:4240	Immune Response				CD molecules	APR, A2MR, LRP, CD91, LRP1A, APOER
LRRN3		LRRN3	NM_001099660.1:2940	Immune Response				CD molecules	NLRR3, FLJ11129, FIGLER5
LTA		LTA	NM_000595.2:885	Immune Response - Cell Type specific		F;H	Chemokines	Cell Type specific, Chronic inflammatory response to antigenic stimulus, Cytokines and receptors, Humoral immune response	TNFB, TNFSF1, LT
LTB		LTB	NM_002341.1:330	Immune Response			Cytokines, TNF Superfamily	Cytokines and receptors, TNF superfamily members and their receptors	TNFC, p33, TNFSF3
LTBR		LTBR	NM_002342.1:1435	Immune Response			Chemokines	Chemokines and receptors	D12S370, TNFCR, TNFR-RP, TNFR2-RP, TNF-R-III, TNFRSF3
LTF		LTF	NM_002343.2:590	Immune Response		H		Humoral immune response	HLF2
LTK		LTK	NM_001135685.1:2418	Immune Response - Cell Type specific			Cell Functions	Basic cell functions, Cell Type specific	TYK1
LY86		MD-1	NM_004271.3:255	Immune Response		H;I		Innate immune response, Humoral immune response	MD-1, dJ80N2.1
LY9	CD229	LY9	NM_001033667.1:260	Immune Response		A		Adaptive immune response, CD molecules	CD229, mLY9, SLAMF3, hly9
LY96		MD-2	NM_015364.2:360	Immune Response		I		Innate immune response	MD-2
LYN		LYN	NM_002350.1:1285	Immune Response		I	Regulation	Negative regulation of immune response, Innate immune response	JTK8
MAF		MAF	NM_005360.4:888	Immune Response - Cell Type specific			Cell Functions, T-Cell Functions	Basic cell functions, Cell Type specific, Th2 orientation	c-MAF
MAGEA1		MAGEA1	NM_004988.4:476	CT Antigen					MAGE1, MGC9326, CT1.1
MAGEA12		MAGEA12	NM_001166386.1:567	CT Antigen					MAGE12, CT1.12
MAGEA3		MAGEA3	NM_005362.3:849	CT Antigen					MAGE3, HYPD, HIP8, MGC14613, CT1.3
MAGEA4		MAGEA4	NM_001011548.1:778	CT Antigen					MAGE4, MAGE4A, MAGE4B, MAGE-41, MAGE-X2, MGC21336, CT1.4
MAGEB2		MAGEB2	NM_002364.4:1026	CT Antigen					DAM6, MAGE-XP-2, MGC26438, CT3.2
MAGEC1		MAGEC1	NM_005462.4:2920	CT Antigen					MAGE-C1, CT7, MGC39366, CT7.1
MAGEC2		MAGEC2	NM_016249.3:860	CT Antigen					MAGEE1, CT10, MAGE-C2
MAP2K1		MAP2K1	NM_002755.2:970	Immune Response		I		Innate immune response	PRKMK1, MEK1, MAPKK1
MAP2K2		MAP2K2	NM_030662.2:1325	Immune Response		I		Innate immune response	PRKMK2, MEK2
MAP2K4		MAP2K4	NM_003010.2:2830	Immune Response		I		Innate immune response	SERK1, MEK4, JNKK1, PRKMK4, MKK4
MAP3K1		MAP3K1	NM_005921.1:2525	Immune Response		I		Innate immune response	MEKK1, MEKK, MAPKKK1
MAP3K5		MAPKKK5	NM_005923.3:1760	Immune Response		I		Innate immune response	MEKK5, MAPKKK5, ASK1
MAP3K7		MAP3K7	NM_145333.1:670	Immune Response		I		Innate immune response	TAK1, MEKK7
MAP4K2		MAP4K2	NM_004579.2:1610	Immune Response		I		Innate immune response	RAB8IP, GCK, BL44
MAPK1		MAPK1	NM_138957.2:430	Immune Response		I		Innate immune response	PRKM2, PRKM1, ERK, ERK2, p41mapk, MAPK2
MAPK11		SAPK2	NM_002751.5:1310	Immune Response		I		Innate immune response	PRKM11, p38-2, p38Beta, SAPK2
MAPK14		MAPK14	NM_001315.1:450	Immune Response		I		Innate immune response	CSPB1, CSBP1, CSBP2, PRKM14, p38, Mxi2, PRKM15
MAPK3		MAPK3	NM_001040056.1:580	Immune Response		I		Innate immune response	PRKM3, ERK1, p44mapk, p44erk1
MAPK8		JNK1	NM_002750.2:945	Immune Response		I		Innate immune response	PRKM8, JNK, JNK1, SAPK1
MAPKAPK2		MAPKAPK2	NM_004759.3:710	Immune Response		I		Innate immune response
MARCO		MARCO	NM_006770.3:1434	Immune Response - Cell Type specific		I		Cell Type specific, Innate immune response	SCARA2
MASP1		MASP	NM_139125.3:35	Immune Response		I		Innate immune response	CRARF, PRSS5, MASP
MASP2		MASP2	NM_139208.1:330	Immune Response		I		Innate immune response	MASP1P1
MAVS		MAVS	NM_020746.3:3460	Immune Response		I		Innate immune response	VISA, KIAA1271, IPS-1, Cardif
MBL2		MBL	NM_000242.2:1756	Immune Response		I		Innate immune response	MBL, COLEC1
MCAM	CD146	CD146	NM_006500.2:1515	Immune Response			Adhesion	Adhesion, CD molecules	MUC18, CD146
MEF2C		MEF2C	NM_002397.3:2445	Immune Response		H		Humoral immune response
MEFV		MEFV	NM_000243.2:1162	Immune Response		I		Innate immune response	MEF, FMF, TRIM20
MERTK		MERTK	NM_006343.2:665	Immune Response			Transporter Functions	Phagyocytosis signal transduction	mer, RP38
MFGE8		MFGE8	NM_001114614.1:328	Immune Response			Transporter Functions	Receptors involved in phagocytosis	SPAG10, SED1, EDIL1, BA46, OAcGD3S, HsT19888, MFG-E8, hP47
MICA		MICA	NM_000247.1:550	Immune Response			Regulation	Immune response to tumor cell, Regulation of immune response	PERB11.1
MICB		MICB	NM_005931.3:1387	Immune Response			Regulation	Regulation of immune response	PERB11.2
MIF		MIF	NM_002415.1:319	Immune Response		I		Innate immune response	GLIF, GIF
MME	CD10	CD10	NM_000902.2:5059	Immune Response - Cell Type specific			Cell Functions	Basic cell functions, Cell Type specific, CD molecules	CALLA, CD10, NEP
MNX1		HLXB9	NM_005515.3:1680	Immune Response		H		Humoral immune response	HLXB9, HB9, HOXHB9, SCRA1
MPPED1		MPPED1	NM_001044370.1:1486	Immune Response - Cell Type specific			Cell Functions	Basic cell functions, Cell Type specific	C22orf1, 239AB, FAM1A
MR1		MR1	NM_001531.2:7695	Immune Response			Antigen Processing	Antigen processing and presentation	HLALS
MRC1	CD206	MRC1	NM_002438.2:525	Immune Response				CD molecules	MRC1L1, CLEC13D, CD206, bA541I19.1, CLEC13DL
MRPS5		MRPS5	NM_031902.3:390	HK					MRP-S5, S5mt
MS4A1	CD20	CD20	NM_152866.2:620	Immune Response - Cell Type specific	B-cells	H	B-Cell Functions	Basic cell functions, Cell Type specific, CD molecules, Humoral immune response	CD20, B1, Bp35, MS4A2
MS4A2		MS4A2	NM_000139.3:661	Immune Response - Cell Type specific	Mast cells	F;H	Chemokines	Cell Type specific, Humoral immune response, Inflammatory response	FCER1B, IGER, APY, MS4A1
MSR1	CD204	MSR1	NM_002445.3:326	Immune Response - Cell Type specific			Cell Functions	Basic cell functions, Cell Type specific, CD molecules	SCARA1, CD204
MST1R	CD136	MST1R	NM_002447.1:3300	Immune Response		I		CD molecules, Innate immune response	RON, PTK8, CDw136, CD136
MTMR14		MTMR14	NM_022485.3:720	HK					C3orf29, FLJ22405, FLJ90311, hJumpy, hEDTP
MUC1	CD227	MUC1	NM_001018017.1:725	Immune Response				CD molecules	PUM, MCKD1, CD227, PEM, ADMCKD, ADMCKD1, MCKD, MCD
MX1		MX1	NM_002462.2:1485	Immune Response		I		Innate immune response	IFI-78K, MxA
MYD88		MYD88	NM_002468.3:2145	Immune Response		I	TLR	Innate immune response, Toll-like receptor
NCAM1	CD56	NCAM	NM_000615.5:1620	Immune Response				CD molecules	NCAM, CD56
NCF4		NCF4	NM_000631.4:210	Immune Response		I		Innate immune response	p40phox, SH3PXD4
NCR1	CD335	NKP46	NM_004829.5:602	Immune Response - Cell Type specific	NK cells		Cell Functions, NK Cell Functions	Basic cell functions, Cell Type specific, CD molecules, NK cell functions	LY94, NK-p46, NKP46, CD335
NEFL		NEFL	NM_006158.3:3300	Immune Response - Cell Type specific			Cell Functions	Basic cell functions, Cell Type specific	NFL, CMT1F, CMT2E, NF68, PPP1R110
NFATC1		NFATC1	NM_172389.1:1984	Immune Response			Regulation	Transcription factors, Transcriptional regulators	NF-ATC, NFATc, NFAT2
NFATC2		NFATC2	NM_012340.3:1815	Immune Response			Regulation	Transcription factors, Transcriptional regulators	NF-ATP, NFATp, NFAT1
NFATC3		NFATC3	NM_004555.2:2190	Immune Response			Regulation	Transcriptional regulators	NFAT4, NFATX
NFATC4		NFATC4	NM_001136022.2:2296	Immune Response - Cell Type specific		F		Cell Type specific, Inflammatory response	NFAT3
NFKB1		NFKB1	NM_003998.2:1675	Immune Response		I		Innate immune response	KBF1, p105, NFKB-p50, p50, NF-kappaB, NFkappaB, NF-kB1
NFKB2		NFKB2	NM_002502.2:825	Immune Response		I		Innate immune response	LYT-10, p52, p105, NF-kB2
NFKBIA		NFKBIA	NM_020529.1:945	Immune Response		I		Innate immune response	NFKBI, IKBA, MAD-3, IkappaBalpha
NLRC5		NLRC5	NM_032206.4:860	Immune Response		I		Innate immune response	NOD27, CLR16.1, FLJ21709
NLRP3		NLRP3	NM_001079821.2:415	Immune Response		I		Innate immune response	C1orf7, CIAS1, AGTAVPRL, AII, AVP, FCAS, FCU, NALP3, PYPAF1, MWS, CLR1.1
NOD1		NOD1	NM_006092.1:3285	Immune Response		I		Innate immune response	CARD4, NLRC1, CLR7.1
NOD2		NOD2	NM_022162.1:4080	Immune Response		I	Cytokines	Innate immune response, Cytokines and receptors	IBD1, CARD15, BLAU, CD, PSORAS1, CLR16.3, NLRC2
NOL7		NOL7	NM_016167.3:335	HK					C6orf90, PQBP3, NOP27, RARG-1, dJ223E5.2
NOS2A		NOS2	NM_153292.1:546	Immune Response		F		Inflammatory response	NOS, INOS, NOS2A, HEP-NOS, NOS2A
NOTCH1		NOTCH1	NM_017617.3:735	Immune Response			Regulation	Transcriptional regulators	TAN1
NRP1	CD304	NRP1	NM_003873.5:370	Immune Response			Cell Functions	Basic cell functions, CD molecules	NRP, VEGF165R, CD304
NT5E	CD73	NT5E	NM_002526.2:1214	Immune Response			Transporter Functions	CD molecules, Phagocytosis	NT5, CD73, eN, eNT, CALJA
NUBP1		NUBP1	NM_001278506.1:304	HK					NBP1, NBP35
NUP107		NUP107	NM_020401.2:1002	Immune Response - Cell Type specific			Cell Cycle	Cell Type specific, M phase of mitotic cell cycle	NUP84
OAS3		OAS3	NM_006187.2:4980	Immune Response - Cell Type specific			Cytokines, Pathogen Defense	Cell Type specific, Cytokines and receptors, Defense response to virus
OSM		OSM	NM_020530.4:580	Immune Response			Cell Functions	Basic cell functions	MGC20461
PASD1		PASD1	NM_173493.2:820	CT Antigen					CT63
PAX5		PAX5	NM_016734.1:2288	Immune Response		H		Humoral immune response	BSAP
PBK		PBK	NM_018492.2:1587	CT Antigen					TOPK, FLJ14385, Nori-3, SPK, CT84
PDCD1	CD279	PDCD1	NM_005018.1:175	Immune Response - Cell Type specific / Checkpoint		A;H	Regulation	Adaptive immune response, Cell Type specific, CD molecules, Humoral immune response, Negative regulation of immune response	SLEB2, CD279, PD1, hSLE1
PDCD1LG2	CD273	PD-L2	NM_025239.3:235	Immune Response		A		Adaptive immune response, CD molecules	PD-L2, Btdc, PDL2, bA574F11.2, CD273, B7-DC
PDGFC		PDGFC	NM_016205.2:1632	Immune Response			Cell Functions	Basic cell functions	SCDGF, fallotein
PDGFRB	CD140b	PDGFRB	NM_002609.3:840	Immune Response				CD molecules	PDGFR, JTK12, CD140b, PDGFR1
PECAM1	CD31	PECAM1	NM_000442.3:1365	Immune Response			Transporter Functions	CD molecules, Receptors involved in phagocytosis	CD31
PIK3CD		PIK3CD	NM_005026.3:2978	Immune Response		A;I		Adaptive immune response, Innate immune response	p110D
PIK3CG		PIK3CG	NM_002649.2:2125	Immune Response		A;I		Adaptive immune response, Innate immune response
PIN1		PIN1	NM_006221.2:434	Immune Response		I		Innate immune response	dod
PLA2G1B		PLA2	NM_000928.2:396	Immune Response			Regulation	Positive regulation of immune response	PLA2, PPLA2, PLA2A
PLA2G6		PLA2G6	NM_001004426.1:1954	Immune Response - Cell Type specific			Cell Functions	Basic cell functions, Cell Type specific	iPLA2, PNPLA9, PARK14, iPLA2beta, NBIA2
PLAU		PLAU	NM_002658.2:793	Immune Response			Senescence	Senescence pathway	URK, UPA
PLAUR	CD87	PLAUR	NM_001005376.1:440	Immune Response				CD molecules	URKR, UPAR, CD87
PMCH		PMCH	NM_002674.2:172	Immune Response - Cell Type specific			Cell Functions	Basic cell functions, Cell Type specific	MCH
PNMA1		PNMA1	NM_006029.4:1565	Immune Response		F		Inflammatory response to antigenic stimulus	MA1
POLR2A		POLR2A	NM_000937.2:3775	HK					POLR2, POLRA, RPB1
POU2AF1		POU2AF1	NM_006235.2:1675	Immune Response		H		Humoral immune response	OBF1
POU2F2		POU2F2	NM_002698.2:908	Immune Response		H		Humoral immune response	OTF2, 41914
PPARG		PPARgamma	NM_015869.3:1035	Immune Response		I		Innate immune response	PPARG1, PPARG2, NR1C3, PPARgamma
PPBP		CXCL7	NM_002704.2:330	Immune Response			Chemokines	Chemokines and receptors	THBGB1, SCYB7, TGB, NAP-2-L1, LA-PF4, MDGF, LDGF, Beta-TG, CTAP3, CXCL7, PBP, b-TG1, TGB1, CTAPIII, NAP-2
PPIA		PPIA	NM_021130.2:925	HK					CYPA
PRAME		PRAME	NM_006115.3:1390	CT Antigen					MAPE, CT130
PRF1		PRF1	NM_005041.3:2120	Immune Response - Cell Type specific	Cytotoxic cells	A	Cytotoxicity, Pathogen Defense	Adaptive immune response, Cell Type specific, Cytotoxicity, Defense response to tumor cell, Defense response to virus	PFP, P1, HPLH2
PRG2		PRG2	NM_002728.4:256	Immune Response - Cell Type specific			Pathogen Defense	Cell Type specific, Defense response to bacterium	MBP, BMPG
PRKCD		PRKCD	NM_006254.3:2165	Immune Response			Senescence	Senescence initiators
PRKCE		PRKCE	NM_005400.2:1695	Immune Response			Macrophage Functions	Macrophage activation
PRM1		PRM1	NM_002761.2:319	CT Antigen					CT94.1
PRPF38A		PRPF38A	NM_032864.3:335	HK					FLJ14936, Prp38
PSEN1		PSEN1	NM_000021.2:900	Immune Response			Cell Functions	T-cell activation	AD3, FAD, S182, PS1
PSEN2		PSEN2	NM_000447.2:915	Immune Response			Macrophage Functions	T-cell activation	AD4, AD3L, STM2, PS2
PSMB10		PSMB10	NM_002801.2:221	Immune Response		H		Humoral immune response	MECL1, LMP10, MGC1665, beta2i
PSMB7		PSMB7	NM_002799.2:420	Immune Response			Antigen Processing	Antigen processing and presentation	Z
PSMB8		PSMB8	NM_004159.4:1215	Immune Response			Chemokines	Chemokines and receptors	LMP7, RING10, D6S216E, PSMB5i, beta5i
PSMB9		PSMB9	NM_002800.4:455	Immune Response		A	Antigen Processing	Adaptive immune response, Antigen processing and presentation	LMP2, RING12, beta1i, PSMB6i
PSMD7		PSMD7	NM_002811.3:580	Immune Response				CD molecules	S12, P40, MOV34, Rpn8
PTGDR2	CD294	GPR44	NM_004778.1:1835	Immune Response - Cell Type specific			Cell Functions	Basic cell functions, Cell Type specific, CD molecules	GPR44, CRTH2, CD294, DP2
PTGS2		PTGS2	NM_000963.1:495	Immune Response			Cytokines	Acute-phase response, Cytokines and receptors	COX2
PTPRC	CD45	CD45	NM_080921.3:258	Immune Response	CD45		B-Cell Functions, T-Cell Functions	B-cell proliferation, CD molecules, T-cell differentiation	CD45, LCA, T200, GP180
PVR	CD155	PVR	NM_006505.3:604	Immune Response			Regulation	CD molecules, Regulation of immune response	PVS, CD155, HVED, Necl-5, NECL5, Tage4
PYCARD		PYCARD	NM_013258.3:714	Immune Response		I		Innate immune response	TMS-1, CARD5, ASC
RAG1		RAG1	NM_000448.2:2300	Immune Response		A	B-Cell Functions, T-Cell Functions	Adaptive immune response, B-cell differentiation	RNF74, MGC43321
REL		REL	NM_002908.2:225	Immune Response			Regulation	Transcription factors	I-Rel, c-Rel
RELA		RELA	NM_021975.2:360	Immune Response		I		Innate immune response	NFKB3, p65
RELB		RELB	NM_006509.2:250	Immune Response			Regulation	Transcription factors	REL-B
REPS1		REPS1	NM_001128617.2:1288	Immune Response - Cell Type specific			Cell Functions	Basic cell functions, Cell Type specific
RIPK2		RIPK2	NM_003821.5:1695	Immune Response		I		Innate immune response	RICK, RIP2, CARDIAK, CARD3
ROPN1		ROPN1	NM_017578.2:195	CT Antigen					ODF6, ropporin, ROPN1A, CT91
RORA		RORA	NM_134261.2:1715	Immune Response			Regulation	Transcription factors	RZRA, ROR1, ROR2, ROR3, NR1F1
RORC		RORC	NM_001001523.1:1350	Immune Response - Cell Type specific			Cell Functions	Basic cell functions, Cell Type specific	RZRG, RORG, NR1F3, TOR
RPS6		RPS6	NM_001010.2:171	Immune Response			Cell Functions	T-cell proliferation	S6
RRAD		RRAD	NM_004165.1:960	Immune Response - Cell Type specific			Cell Functions	Basic cell functions, Cell Type specific	REM3, RAD
RUNX1		RUNX1	NM_001754.4:635	Immune Response			Regulation	Transcription factors	AML1, CBFA2, PEBP2A2, AMLCR1
RUNX3		RUNX3	NM_004350.1:2085	Immune Response			Regulation	Transcription factors	CBFA3, AML2, PEBP2A3
S100A12		S100A12	NM_005621.1:260	Immune Response	Neutrophils	I		Innate immune response	p6, MRP6, CGRP, CAAF1, CAGC, ENRAGE
S100A7		S100A7	NM_002963.2:69	Immune Response		I		Innate immune response	PSOR1, S100A7c
S100A8		S100A8	NM_002964.3:115	Immune Response		F		Inflammatory response	CAGA, CFAG, P8, MRP8, 60B8AG, CGLA
S100B		S100B	NM_006272.1:85	Immune Response		I		Innate immune response	S100beta
SAA1		SAA1	NM_199161.1:135	Immune Response		I		Innate immune response	SAA, PIG4, TP53I4
SAP130		SAP130	NM_024545.3:3090	HK					FLJ12761
SBNO2		SBNO2	NM_014963.2:2002	Immune Response			Macrophage Functions	Macrophage activation	KIAA0963, FLJ00173, Stno, Sno
SDHA		SDHA	NM_004168.1:230	HK					SDH2, FP, SDHF
SELE	CD62E	CD62E	NM_000450.2:1505	Immune Response		F	Regulation	CD molecules, Regulation of inflammatory response	ELAM1, ELAM, ESEL, CD62E
SELL	CD62L	CD62L	NR_029467.1:1585	Immune Response			Regulation	CD molecules, Regulation of immune response	LYAM1, LNHR, LSEL, LAM1, LAM-1, hLHRc, Leu-8, Lyam-1, PLNHR, CD62L
SELPLG	CD162	SELPLG	NM_001206609.1:326	Immune Response				CD molecules	PSGL-1, CD162
SEMG1		SEMG1	NM_003007.2:1290	CT Antigen					SEMG, CT103
SERPINB2		SERPINB2	NM_002575.1:305	Immune Response			Senescence	Senescence initiators interferon related	PLANH2, PAI2, HsT1201
SERPING1		SERPING1	NM_000062.2:305	Immune Response		I		Innate immune response	C1NH, C1IN, C1-INH, HAE1, HAE2
SF3A3		SF3A3	NM_006802.2:2060	HK					SF3a60, SAP61, PRP9, PRPF9
SH2B2		SH2B2	NM_020979.3:1567	Immune Response			Regulation	Regulation of immune response	APS
SH2D1A		SH2D1A	NM_001114937.2:495	Immune Response	T-cells	H		Humoral immune response	IMD5, LYP, XLP, MTCP1, DSHP, XLPD, EBVS, SAP
SH2D1B		SH2D1B	NM_053282.4:545	Immune Response			Leukocyte Functions	Leukocyte activation	EAT2
SIGIRR		SIGIRR	NM_021805.2:469	Immune Response		I		Innate immune response	TIR8
SIGLEC1	CD169	SIGLEC-1	NM_023068.3:5165	Immune Response			Transporter Functions	CD molecules, Phagocytosis recognition and engulfment	SN, SIGLEC-1, CD169, FLJ00051, FLJ00055, FLJ00073, FLJ32150, dJ1009E24.1, sialoadhesin
SLAMF1	CD150	SLAM	NM_003037.2:580	Immune Response		A		CD molecules, Adaptive immune response	SLAM, CD150
SLAMF6	CD352	SLAMF6	NM_001184714.1:1032	Immune Response				CD molecules	KALI, NTBA, KALIb, Ly108, SF2000, NTB-A, CD352
SLAMF7	CD319	SLAMF7	NM_021181.3:215	Immune Response		I		CD molecules, Innate immune response	CRACC, 19A, CS1, CD319
SLC11A1		NRAMP1	NM_000578.2:1965	Immune Response			Macrophage Functions	T-cell proliferation	LSH, NRAMP, NRAMP1
SMAD2		SMAD2	NM_005901.5:1678	Immune Response - Cell Type specific			Cell Functions	Basic cell functions, Cell Type specific	MADH2, MADR2, JV18-1
SMAD3		SMAD3	NM_005902.3:4220	Immune Response			Regulation	Regulation of immune response	MADH3, JV15-2, HsT17436
SMPD3		SMPD3	NM_018667.3:4733	Immune Response - Cell Type specific			Cell Functions	Basic cell functions, Cell Type specific	NSMASE2
SOCS1		SOCS1	NM_003745.1:1025	Immune Response			B-Cell Functions, Cell Functions, T-Cell Functions	T-cell differentiation	SOCS-1, SSI-1, JAB, TIP3, Cish1
SPA17		SPA17	NM_017425.3:175	CT Antigen					SP17, CT22
SPACA3		SPACA3	NM_173847.3:112	CT Antigen					ALLP17, SLLP1, LYC3, LYZL3, CT54
SPANXB1		SPANXB1	NM_032461.2:321	CT Antigen					CT11.2
SPINK5		SPINK5	NM_006846.3:2595	Immune Response			Regulation	Negative regulation of immune response	VAKTI, LEKTI, LETKI, NETS, NS, FLJ21544, FLJ97536, FLJ97596, FLJ99794, DKFZp686K19184
SPN	CD43	SPN	NM_003123.3:2345	Immune Response			Regulation	CD molecules, Regulation of immune response	LSN, CD43, GPL115
SPO11		SPO11	NM_198265.1:492	CT Antigen					CT35, SPATA43, TOPVIA
SPP1		SPP1	NM_000582.2:760	Immune Response			Cytokines	Cytokines and receptors	BNSP, OPN, BSPI, ETA-1
SSX1		SSX1	NM_005635.2:174	CT Antigen					CT5.1
SSX4		SSX4	NM_005636.3:140	CT Antigen					CT5.4
ST6GAL1		ST6GAL1	NM_003032.2:1300	Immune Response		H		Humoral immune response	SIAT1
STAT1		STAT1	NM_007315.2:205	Immune Response		I	Chemokines, Regulation	Cytokines and receptors, Transcription factors, Transcriptional regulators	STAT91, ISGF-3
STAT2		STAT2	NM_005419.2:1965	Immune Response			Chemokines, Regulation	Cytokines and receptors, Transcription factors, Transcriptional regulators	STAT113
STAT3		STAT3	NM_139276.2:4535	Immune Response		F	Chemokines, Regulation	Cytokines and receptors, Transcription factors, Transcriptional regulators	APRF
STAT4		STAT4	NM_003151.2:789	Immune Response - Cell Type specific		A	Chemokines, Regulation, T-Cell Functions	Adaptive immune response, Cytokines and receptors, Cell Type specific, Transcription factors, Transcriptional regulators, Th1 orientation
STAT5B		STAT5B	NM_012448.3:200	Immune Response		A	Chemokines, Regulation	Adaptive immune response, Cytokines and receptors, Transcription factors, Transcriptional regulators
STAT6		STAT6	NM_003153.3:2030	Immune Response - Cell Type specific		A	Chemokines, Regulation, T-Cell Functions	Adaptive immune response, Cytokines and receptors, Cell Type specific, Th2 orientation, Transcription factors, Transcriptional regulators	D12S1644, IL-4-STAT
SYCP1		SYCP1	NM_003176.2:230	CT Antigen					HOM-TES-14, SCP1, CT8
SYK		SYK	NM_003177.3:1685	Immune Response		A;I	Macrophage Functions	Macrophage activation, Adaptive immune response, Innate immune response
SYT17		SYT17	NM_016524.2:1150	Immune Response - Cell Type specific			Cell Functions	Basic cell functions, Cell Type specific
TAB1		TAB1	NM_153497.2:614	Immune Response		I		Innate immune response	MAP3K7IP1
TAL1		TAL1	NM_003189.2:4635	Immune Response		A	Regulation	Transcription factors, Adaptive immune response	TCL5, SCL, bHLHa17
TANK		TANK	NM_004180.2:110	Immune Response		I		Innate immune response	TRAF2, I-TRAF
TAP1		TAP1	NM_000593.5:2075	Immune Response			Antigen Processing	Adaptive immune response, Antigen processing and presentation	ABCB2, PSF1, RING4, D6S114E
TAP2		TAP2	NM_000544.3:909	Immune Response			Antigen Processing	Adaptive immune response, Antigen processing and presentation	ABCB3, PSF2, RING11, D6S217E
TAPBP		TAPBP	NM_003190.4:1536	Immune Response			Antigen Processing	Adaptive immune response, Antigen processing and presentation	TAPA
TARP		TCRG	NM_001003799.1:560	Immune Response - Cell Type specific			Cell Functions	Basic cell functions, Cell Type specific	CD3G, TCRG, TCRGC1, TCRGC2
TBK1		TBK1	NM_013254.2:1610	Immune Response		I		Innate immune response	NAK
TBP		TBP	NM_001172085.1:587	HK					GTF2D1, SCA17, TFIID
TBX21		TBX21	NM_013351.1:890	Immune Response - Cell Type specific	Th1 cells		Regulation, T-Cell Functions	Adaptive immune response, Cell Type specific, Regulation of immune response, Th1 orientation	TBLYM, T-bet
TCF7		TCF7	NM_003202.2:2420	Immune Response			Regulation	Transcription factors	TCF-1
TFE3		TFE3	NM_006521.3:2935	Immune Response		H		Humoral immune response	TFEA, bHLHe33
TFEB		TFEB	NM_007162.2:2026	Immune Response		H		Humoral immune response	TCFEB, bHLHe35
TFRC	CD71	CD71	NM_003234.1:1220	Immune Response				CD molecules	CD71, TFR1, p90
TGFB1		TGFB1	NM_000660.3:1260	Immune Response			Interleukins, Regulation	Immunosuppression, Interleukins, Negative regulation of immune response	TGFB, DPD1, CED, TGFbeta
TGFB2		TGFB2	NM_003238.2:1125	Immune Response			Interleukins	Immunosuppression, Interleukins
THBD	CD141	THBD	NM_000361.2:1246	Immune Response			Leukocyte Functions	CD molecules, Leukocyte migration	CD141
THBS1		THBS1	NM_003246.2:3465	Immune Response - Cell Type specific		F	Antigen Processing, Cell Cycle, Regulation	Cell cycle arrest, Cell Type specific, Chronic inflammatory response, Negative regulation of antigen processing	TSP1, THBS, TSP, THBS-1, TSP-1
THY1	CD90	THY1	NM_006288.2:135	Immune Response				CD molecules	CD90
TICAM1		TICAM1	NM_014261.1:518	Immune Response		I	Macrophage Functions	Macrophage activation, Innate immune response	TRIF, TICAM-1, MGC35334, PRVTIRB
TICAM2		TICAM2	NM_021649.4:3234	Immune Response		I		Innate immune response	TRAM, TICAM-2, TIRP
TIGIT		TIGIT	NM_173799.2:1968	Immune Response		A	T-Cell Functions	Adaptive immune response, T-cell activation	VSIG9, VSTM3, FLJ39873, DKFZp667A205
TIRAP		TIRAP	NM_148910.2:661	Immune Response		I		Innate immune response	Mal, wyatt
TLK2		TLK2	NM_006852.2:2335	HK					PKU-ALPHA, MGC44450
TLR1	CD281	TLR1	NM_003263.3:545	Immune Response		I	Microglial Functions, TLR	CD molecules, Innate immune response, Microglial cell activation, Toll-like receptor	rsc786, KIAA0012, CD281
TLR10	CD290	TLR10	NM_030956.2:2246	Immune Response		I	TLR	CD molecules, Innate immune response, Toll-like receptor	CD290
TLR2	CD282	TLR2	NM_003264.3:180	Immune Response		I	TLR	CD molecules, Innate immune response, Toll-like receptor	TIL4, CD282
TLR3	CD283	TLR3	NM_003265.2:230	Immune Response		I	Microglial Functions, TLR	CD molecules, Innate immune response, Microglial cell activation, Toll-like receptor	CD283
TLR4	CD284	TLR4	NM_138554.2:2570	Immune Response		I	Microglial Functions, TLR	CD molecules, Innate immune response, Microglial cell activation, Toll-like receptor	hToll, CD284, TLR-4, ARMD10
TLR5		TLR5	NM_003268.3:215	Immune Response		I	TLR	Innate immune response, Toll-like receptor	SLEB1, TIL3, FLJ10052, MGC126430, MGC126431
TLR6	CD286	TLR6	NM_006068.2:2530	Immune Response		I	TLR	CD molecules, Innate immune response, Toll-like receptor	CD286
TLR7		TLR7	NM_016562.3:4120	Immune Response		I	Microglial Functions, TLR	Microglial cell activation, Innate immune response, Toll-like receptor
TLR8	CD288	TLR8	NM_016610.2:2310	Immune Response		I	TLR	CD molecules, Innate immune response, Toll-like receptor	CD288
TLR9	CD289	TLR9	NM_017442.2:985	Immune Response		I	TLR	CD molecules, Innate immune response, Toll-like receptor	CD289
TMEFF2		TMEFF2	NM_016192.2:972	CT Antigen					TENB2, HPP1, TR, TPEF, CT120.2
TMUB2		TMUB2	NM_024107.2:1485	HK					MGC3123
TNF		TNF-alpha	NM_000594.2:1010	Immune Response		H	Interleukins, TNF Superfamily	Humoral immune response, Interleukins, TNF superfamily members and their receptors	TNFA, TNFSF2, DIF, TNF-alpha
TNFAIP3		TNFAIP3	NM_006290.2:260	Immune Response		I	TNF Superfamily	Innate immune response, TNF superfamily members and their receptors	A20, OTUD7C
TNFRSF10B	CD262	TNFRSF10B	NM_003842.3:565	Immune Response			TNF Superfamily	CD molecules, TNF superfamily members and their receptors	DR5, KILLER, TRICK2A, TRAIL-R2, TRICKB, CD262
TNFRSF10C	CD263	TNFRSF10C	NM_003841.3:682	Immune Response			TNF Superfamily	CD molecules, TNF superfamily members and their receptors	DcR1, TRAILR3, LIT, TRID, CD263
TNFRSF11A	CD265	RANK	NM_003839.2:490	Immune Response		A	TNF Superfamily	Adaptive immune response, CD molecules, TNF superfamily members and their receptors	PDB2, LOH18CR1, RANK, CD265, FEO
TNFRSF11B		TNFRSF11B	NM_002546.2:1075	Immune Response			TNF Superfamily	TNF superfamily members and their receptors	OPG, OCIF, TR1
TNFRSF12A	CD266	TNFRSF12A	NM_016639.1:575	Immune Response			TNF Superfamily	CD molecules, TNF superfamily members and their receptors	FN14, TweakR, CD266
TNFRSF13B	CD267	TACI	NM_012452.2:160	Immune Response			Chemokines, TNF Superfamily	CD molecules, Chemokines and receptors, TNF superfamily members and their receptors	TACI, CD267
TNFRSF13C	CD268	TNFRSF13C	NM_052945.3:789	Immune Response			Regulation, TNF Superfamily	CD molecules, Regulation of immune response, TNF superfamily members and their receptors	BAFFR, CD268
TNFRSF14	CD270	TNFRSF14	NM_003820.2:916	Immune Response			B-Cell Functions, Regulation, T-Cell Functions, TNF Superfamily	CD molecules, T-cell regulators, TNF superfamily members and their receptors	HVEM, ATAR, TR2, LIGHTR, HVEA, CD270
TNFRSF17	CD269	TNFRSF17	NM_001192.2:635	Immune Response - Cell Type specific	B-cells		Cell Functions, TNF Superfamily	Basic cell functions, Cell Type specific, CD molecules, TNF superfamily members and their receptors	BCMA, BCM, CD269, TNFRSF13A
TNFRSF18	CD357	GITR	NM_004195.2:445	Immune Response			TNF Superfamily	TNF superfamily members and their receptors	AITR, GITR, CD357
TNFRSF1A	CD120a	TNFRSF1A	NM_001065.2:515	Immune Response			Chemokines, TNF Superfamily	CD molecules, Chemokines and receptors, TNF superfamily members and their receptors	TNFR1, TNF-R, TNFAR, TNFR60, TNF-R-I, CD120a, TNF-R55
TNFRSF1B	CD120b	TNFRSF1B	NM_001066.2:835	Immune Response			Chemokines, TNF Superfamily	CD molecules, Chemokines and receptors, TNF superfamily members and their receptors	TNFR2, TNFBR, TNFR80, TNF-R75, TNF-R-II, p75, CD120b
TNFRSF4	CD134	OX40	NM_003327.2:200	Immune Response - Checkpoint			TNF Superfamily	CD molecules, TNF superfamily members and their receptors	TXGP1L, ACT35, OX40, CD134
TNFRSF8	CD30	CD30	NM_152942.2:2030	Immune Response			TNF Superfamily	CD molecules, TNF superfamily members and their receptors	CD30, D1S166E, KI-1
TNFRSF9	CD137	CD137	NM_001561.4:255	Immune Response - Checkpoint			TNF Superfamily	CD molecules, TNF superfamily members and their receptors	ILA, CD137, 4-1BB
TNFSF10	CD253	TRAIL	NM_003810.2:115	Immune Response			Cell Cycle, Cytokines, Regulation, TNF Superfamily	CD molecules, Co-Regulators of autophagy and apoptosis/cell cycle, Cytokines and receptors, TNF superfamily members and their receptors	TRAIL, Apo-2L, TL2, CD253
TNFSF11	CD254	RANKL	NM_003701.2:490	Immune Response			TNF Superfamily, Transporter Functions	CD molecules, Phagosome processing, TNF superfamily members and their receptors	TRANCE, RANKL, OPGL, ODF, CD254
TNFSF12		TWEAK	NM_003809.2:339	Immune Response			Chemokines, TNF Superfamily	Chemokines and receptors, TNF superfamily members and their receptors	TWEAK, DR3LG, APO3L
TNFSF13	CD256	APRIL	NM_003808.3:810	Immune Response			Regulation, TNF Superfamily	CD molecules, Regulation of immune response, TNF superfamily members and their receptors	APRIL, CD256
TNFSF13B	CD257	BAFF	NM_006573.4:1430	Immune Response			Regulation, TNF Superfamily	CD molecules, Regulation of immune response, TNF superfamily members and their receptors	TNFSF20, BAFF, THANK, BLYS, TALL-1, TALL1, CD257
TNFSF14	CD258	LIGHT	NM_003807.3:612	Immune Response			Cytokines, Regulation, T-Cell Functions, TNF Superfamily	CD molecules, Cytokines and receptors, Regulators of T-cell activation, TNF superfamily members and their receptors, T-cell regulators, T-cell proliferation	LIGHT, LTg, HVEM-L, CD258
TNFSF15		VEGI	NM_001204344.1:2338	Immune Response			Chemokines, TNF Superfamily	Chemokines and receptors, TNF superfamily members and their receptors	TL1, VEGI, TL1A, VEGI192A, MGC129934, MGC129935
TNFSF18		TNFSF18	NM_005092.2:175	Immune Response			B-Cell Functions, Cell Functions, T-Cell Functions, TNF Superfamily	T-cell proliferation, TNF superfamily members and their receptors	AITRL, TL6, hGITRL
TNFSF4	CD252	TNFSF4	NM_003326.2:545	Immune Response			Chemokines, TNF Superfamily	CD molecules, Chemokines and receptors, TNF superfamily members and their receptors	TXGP1, OX-40L, gp34, CD252
TNFSF8	CD153	TNFSF8	NM_001244.3:518	Immune Response			Cytokines, TNF Superfamily	CD molecules, Cytokines and receptors, TNF superfamily members and their receptors	CD30LG, CD153
TOLLIP		TOLLIP	NM_019009.2:1320	Immune Response		I		Innate immune response	IL-1RAcPIP
TP53		p53	NM_000546.2:1330	Immune Response			T-Cell Functions	T-cell proliferation	p53, LFS1
TPSAB1		TPSAB1	NM_003294.3:579	Immune Response - Cell Type specific	Mast cells		Cell Functions	Basic cell functions, Cell Type specific	TPSB1, TPS1, TPS2
TPTE		TPTE	NM_199259.2:142	CT Antigen					PTEN2, CT44
TRAF2		TRAF2	NM_021138.3:1325	Immune Response		I		Innate immune response	TRAP3
TRAF3		TRAF3	NM_145725.1:1795	Immune Response		I		Innate immune response	CAP-1, CD40bp, CRAF1, LAP1
TRAF6		TRAF6	NM_145803.1:1839	Immune Response		I		Innate immune response	RNF85
TREM1	CD354	TREM1	NM_018643.3:375	Immune Response		H		CD molecules, Humoral immune response	TREM-1, CD354
TREM2		TREM2	NM_018965.3:611	Immune Response		H		Humoral immune response	TREM-2, Trem2a, Trem2b, Trem2c
TRIM39		TRIM39	NM_021253.3:3140	HK					RNF23
TTK		TTK	NM_003318.3:1200	CT Antigen					MPS1, MPS1L1, CT96, MPH1
TUBB		TUBB	NM_178014.2:320	HK					OK/SW-cl.56, MGC16435, M40, Tubb5
TXK		TXK	NM_003328.1:800	Immune Response		A		Adaptive immune response	PTK4, TKL, PSCTK5, BTKL, RLK
TXNIP		TXNIP	NM_006472.1:255	Immune Response		I		Innate immune response	VDUP1, EST01027, HHCPA78, THIF
TYK2		TYK2	NM_003331.3:485	Immune Response		I	Cytokines, Pathogen Defense, Regulation	Cytokines and receptors, Defense response to virus, Innate immune response, Positive regulation of immune response	JTK1
UBC		UBC	NM_021009.3:1875	Immune Response		I		Innate immune response
ULBP2		ULBP2	NM_025217.2:905	Immune Response			Regulation	Regulation of immune response	RAET1H
USP39		USP39	NM_001256725.1:806	HK					SAD1, CGI-21, SNRNP65
USP9Y		USP9Y	NM_004654.3:85	Immune Response - Cell Type specific			Cell Functions	Basic cell functions, Cell Type specific	DFFRY
VCAM1	CD106	VCAM1	NM_001078.3:2535	Immune Response			Adhesion, Regulation	Adhesion, CD molecules, Regulation of immune response	CD106
VEGFA		VEGF	NM_001025366.1:1325	Immune Response			Cytokines, Leukocyte Functions	Leukocyte migration, Cytokines and receptors	VEGF, VEGF-A, VPF
VEGFC		VEGFC	NM_005429.2:565	Immune Response				Response to drug	VRP
XCL2		XCL2	NM_003175.3:377	Immune Response	NK cells		Chemokines	Chemokines and receptors	SCYC2, SCM-1b
XCR1		XCR1	NM_005283.2:700	Immune Response		F	Chemokines	Chemokines and receptors, Inflammatory response	GPR5, CCXCR1
YTHDF2		NY-REN-2	NM_001172828.1:275	Immune Response		H		Humoral immune response	HGRG8, NY-REN-2
ZAP70		ZAP-70	NM_001079.3:1175	Immune Response		A		Adaptive immune response	SRK, ZAP-70, STD
ZC3H14		ZC3H14	NM_001160103.1:2690	HK					FLJ11806, UKp68, NY-REN-37
ZKSCAN5		ZKSCAN5	NM_014569.3:3688	HK					ZFP95, ZNF914, ZSCAN37
ZNF143		ZNF143	NM_003442.5:925	HK					SBF, pHZ-1, STAF
ZNF205		ZNF205	NM_001031686.1:573	Immune Response - Cell Type specific			Cell Functions	Basic cell functions, Cell Type specific	ZNF210, Zfp13
ZNF346		ZNF346	NM_012279.2:2260	HK					JAZ, Zfp346
