# Supplementary material for: Molecular characterization of the evolution of premalignant lesions in the upper aerodigestive tract
Source: Front Oncol. 2024 Apr 19;14:1364958. doi: 10.3389/fonc.2024.1364958 (PMC11067708; doi:10.3389/fonc.2024.1364958)
Supplement: Supplementary file 11 [file Table_5.xlsx]

## Sheet: norm_all_genes_log2
Supplementary Table 5: Normalized raw gene expression data (log2) obtained with the nCounter and analysed using the nSolver 4.0 Analysis Software.
Probe Name	Annotation	Accession #	NS Probe ID	Class Name	Analyte Type	% Samples above Threshold	%CV	1	2	3	4	5	6	7	8	9	10	11	12	13	14	15	16	17	18	19	20	21	22	23	24	25	26	27	28	29	30	31	32	33	34	35	36
								HNSCC	HGD	Normal	HNSCC	Normal	HGD	Normal	MGD	HGD	Normal	HGD	HGD	HNSCC	HGD	Normal	HNSCC	HGD	LGD	HGD	MGD	HNSCC	HGD	MGD	LGD	Hyperplasia	Hyperplasia	Hyperplasia	HNSCC	MGD	HNSCC	Normal	HNSCC	HNSCC	HGD	Normal	HGD
															FLAG
A2M		NM_000014.4	NM_000014.4:1685	Endogenous	mRNA	100.00	89.22	10.61	11.11	11.78	10.9	11.49	11.63	13.67	9.4	9.62	9.38	9.18	10.98	11.06	10.01	11.44	12.64	10.21	10.35	11.92	10.93	11.11	11.47	12.28	10.81	11.18	10.79	8.92	11.79	11.7	11.8	12.45	9	10.06	10.55	10.06	11.07
ABCB1		NM_000927.3	NM_000927.3:3910	Endogenous	mRNA	100	50.61	8.66	7.44	7.22	6.7	8.06	6.97	7.92	4.83	5.91	6.49	6.57	7.96	7.06	6.56	7.35	7.82	7.15	7.3	8.32	7.97	6	7.7	8.05	8.18	7.79	7.06	7.23	6.16	8.17	5.84	8.42	6.87	7.08	7.23	7.5	7.48
ABL1		NM_005157.3	NM_005157.3:3200	Endogenous	mRNA	100	31.85	8.98	9.31	10.22	8.87	8.92	8.83	10.14	9.42	9.23	9.14	9.13	9.25	9.1	8.78	9.14	9.82	8.91	8.8	9.58	9.37	9.32	9.15	9.5	9.33	9.32	9.07	8.37	9.36	9.21	9.86	9.76	9.34	8.65	8.61	8.43	8.91
ADA		NM_000022.2	NM_000022.2:1300	Endogenous	mRNA	100	61.33	8.61	8	7.35	8.46	8.85	8.28	8.85	9.12	10.34	7.93	8.63	9.3	8.62	8.24	7.43	8.51	8.05	8.11	7.31	7.14	6.58	7.35	8.07	7.94	7.45	8.37	6.81	8.46	8.5	8.75	8.8	8.24	8.43	8.44	7.62	9.34
ADORA2A		NM_000675.3	NM_000675.3:1095	Endogenous	mRNA	100	45.25	7.77	6.98	6	7	7.61	6.45	6.57	5.37	5.63	5.98	6.14	6.39	7.06	6.25	6.26	6.82	6.55	7.28	6.57	7.96	6.17	7.29	7.43	7.83	7.14	7.31	6	6.06	7.57	6.39	7.29	6.91	6.8	6.97	6.17	7.63
AICDA		NM_020661.1	NM_020661.1:567	Endogenous	mRNA	13.89	62.01	6.4	4.55	4.06	4.35	4.05	4.01	4.44	3.97	4.06	4.1	4.19	4.43	4.37	4.24	4.19	4.5	3.87	5.48	4.4	4.3	3.71	4.04	4.14	4.16	4.18	4.18	4.05	4.48	4.4	4.53	4.35	4.25	6.08	4.38	4.09	4.54
AIRE		NM_000383.2	NM_000383.2:1864	Endogenous	mRNA	88.89	66.32	7.03	4.74	4.92	4.84	6.17	4.01	5.13	4.03	4.55	6.18	6.14	6.04	4.86	5.02	4.25	5.84	5.04	5.12	6.19	7.06	4.11	6.65	6.88	6.77	5.19	4.18	6.36	4.48	6.86	4.53	6.97	6.45	7.37	6.58	6.12	5.89
AKT3		NM_181690.1	NM_181690.1:755	Endogenous	mRNA	100	48.35	9.97	9.61	9.85	10.28	9.36	9.09	10.38	7.4	7.6	7.94	7.6	8.96	9.25	8.44	9.4	9.94	8.8	9.45	9.13	9.46	8.46	8.88	9.76	9.9	10.11	9.38	7.89	9.4	9.57	9.17	9.72	9.34	8.99	8.39	7.46	8.88
ALCAM		NM_001627.3	NM_001627.3:789	Endogenous	mRNA	100	69.11	8.55	9.21	8.46	10.58	7.66	8.71	8.56	8.55	9.12	8	8.62	8.77	8.7	8.78	9.43	6.91	9.53	8.14	9.63	7.54	8.46	8.35	7.97	7.93	7.71	7.15	6.96	9.67	8.22	10.09	8.43	10.09	8.95	8.42	7.13	7.82
AMBP		NM_001633.3	NM_001633.3:597	Endogenous	mRNA	44.44	67.51	5.15	4.26	4.06	4.35	5.95	4.05	4.44	3.97	4.06	6.49	5.92	6.13	4.37	4.24	4.19	4.15	4.58	3.9	4.4	4.3	3.71	6.09	4.14	4.16	4.72	4.18	6.25	4.48	5.73	4.53	5.67	6.2	6.28	4.38	5.84	4.54
AMICA1		NM_153206.2	NM_153206.2:620	Endogenous	mRNA	100	56.84	8.97	7.99	8.18	8.14	8.7	8.44	10.13	6.68	7.6	6.89	6.87	8.33	8.71	8.03	7.92	8.99	9.1	9.76	8.02	9.27	7.18	7.89	8.86	8.54	9.21	9.37	6.94	8.85	9.21	8.99	9.74	7.79	8.39	8.78	8.22	9.41
ANP32B		NM_006401.2	NM_006401.2:660	Endogenous	mRNA	100	29.53	11.38	11.19	11.22	10.21	10.99	11.01	10.89	12.06	11.73	11.55	11.02	10.97	11.15	11.3	11.03	10.95	11.08	11.16	10.45	10.68	11.29	10.82	10.79	10.52	10.95	11.02	10.96	11.59	11.18	11.96	11.32	11.59	10.53	10.62	11.3	11.03
ANXA1		NM_000700.1	NM_000700.1:515	Endogenous	mRNA	100	118.5	13.4	16.19	18.58	13.42	16.79	16.83	14.09	16.21	15.88	13.85	16.78	15.12	15.38	15.92	17.47	16.57	15.5	16.73	14.42	14	14.08	14.87	14.62	16.43	16.05	17.13	15.11	14.19	14.55	15.03	15.06	15.73	13.25	13.45	18.39	14.36
APOE		NM_000041.2	NM_000041.2:96	Endogenous	mRNA	100	101.96	10.16	8.97	8.13	10.09	9.33	8.94	12.01	6.94	7.74	7.29	5.98	9.13	10.21	9.12	8.73	9.94	8.6	9.52	9.23	9.77	12.58	11.4	10.99	10.19	9.79	10.17	6.76	11.64	11.22	11.09	11.43	8.83	10.26	10.72	6.57	11.32
APP		NM_000484.3	NM_000484.3:1725	Endogenous	mRNA	100	51.08	11.25	11.92	11.65	11.69	11.9	12.36	12.87	12.27	11.87	11.44	12.4	12.68	12.21	12.56	12.57	12.65	11.1	10.81	12.38	11.58	11.84	11.95	12.1	11.98	11.59	12.25	12.04	12.89	12.27	13.43	12.49	13.75	11.19	11.82	10.51	12
ARG1		NM_000045.2	NM_000045.2:505	Endogenous	mRNA	66.67	493.79	6.08	4.26	7.19	4.35	5.88	4.86	4.44	4.26	4.06	9.83	5.74	5.46	4.37	4.5	4.38	5.55	4.44	4.16	4.4	10.39	5.17	5.74	4.14	5.54	11.94	10.17	15.28	4.48	6.95	4.53	6.1	4.25	4.29	4.38	4.66	6.14
ARG2		NM_001172.3	NM_001172.3:1150	Endogenous	mRNA	97.22	74.05	6.05	7.34	8.73	7.31	6.92	6.59	6.04	5.94	6.93	6.54	6.95	7.09	6.15	5.92	5.81	6.03	5.58	6.18	6.25	6.33	5.43	5.96	6.05	6.52	6.26	6.48	8.57	7.38	6.38	7.94	7.27	7.65	4.29	6.79	8.13	6.64
ATF1		NM_005171.2	NM_005171.2:710	Endogenous	mRNA	100	58.3	8.81	9.17	8.87	8.69	8.51	8.87	9.09	9.08	8.87	8.64	8.86	8.71	8.87	9.07	8.71	8.6	9.19	8.72	8.37	8.46	11.05	10	9.44	8.56	8.84	8.66	8.16	9.2	8.85	9.49	8.88	8.87	8.72	8.78	8.43	8.82
ATF2		NM_001256090.1	NM_001256090.1:336	Endogenous	mRNA	100	26.26	9.43	9.32	8.96	9.05	8.68	9.4	9.77	8.84	9.19	8.37	8.63	9.02	9.17	9.08	9.14	9.26	8.96	9.18	8.93	8.49	8.4	8.57	9.03	9.16	9.13	8.71	7.34	9.27	9.11	9.37	9.53	8.54	8.69	9.03	8.48	9.12
ATG10		NM_001131028.1	NM_001131028.1:985	Endogenous	mRNA	100	34.25	7.15	6.83	6.54	6.84	6.71	7.26	7.21	7.92	7.75	8.1	7.26	7.61	6.17	6.45	6.73	6.98	6.44	6.78	7.15	6.79	6.91	6.74	6.7	7.15	6.87	6.67	6.86	6.35	7.13	6.65	7.2	6.65	6.97	6.51	7.32	6.61
ATG12		NM_004707.2	NM_004707.2:25	Endogenous	mRNA	94.44	35.19	6.15	6.03	6.58	6.43	6.92	6.16	6.27	6.63	6.44	6.87	6.45	6.49	5.86	6.03	5.78	6.39	5.65	5.59	5.91	6.45	5.48	4.04	6.42	7.22	5.5	6.13	5.81	6.28	6.65	6.41	6.46	6.7	4.29	5.76	6.54	6.07
ATG16L1		NM_198890.2	NM_198890.2:1975	Endogenous	mRNA	100	21.12	8.64	8.19	8.22	8.53	8.41	7.91	8.05	7.8	7.89	7.57	7.9	7.61	8.17	8.17	8.49	8.38	8.2	8.27	8.28	8.61	7.68	7.74	8.05	8.52	8.42	8.26	7.96	7.94	8.36	8.08	8.74	7.99	7.8	8.13	7.8	8.42
ATG5		NM_004849.2	NM_004849.2:1104	Endogenous	mRNA	100	29.1	8.8	8.95	8.84	8.63	8.35	8.7	8.76	9.34	9.72	8.83	8.9	8.86	8.9	8.95	8.49	8.65	8.55	8.63	8.22	8.27	8.07	8.4	8.57	8.27	8.41	8.15	8.14	9.28	8.87	9.49	8.95	8.97	8.04	8.63	8.82	8.78
ATG7		NM_001136031.2	NM_001136031.2:810	Endogenous	mRNA	100	26.98	8.75	8.38	8.61	8.78	9.17	8.69	9.52	8.24	8.48	8	8.18	8.48	8.3	8.19	8.74	8.83	8.57	9	8.99	8.92	9.45	9.02	8.72	9	8.55	8.74	8.75	8.61	8.98	8.7	9.3	7.7	8.4	8.56	8.81	9.15
ATM		NM_000051.3	NM_000051.3:30	Endogenous	mRNA	94.44	59.5	6.49	5.09	4.44	5.88	6.92	4.82	4.84	3.97	4.5	5.18	5.67	6.04	5.35	5.62	5.13	5.01	5.14	6.6	6.19	6.99	4.53	4.04	5.09	5.96	5.85	5.8	5.33	4.83	6.03	4.68	5.61	6.14	7.28	5.82	6.09	6.27
AXL		NM_021913.2	NM_021913.2:2190	Endogenous	mRNA	100	91.96	8.98	9.2	9.82	9.27	9	9.09	10.08	8.5	8.66	8.79	8.31	9.84	10.15	9.8	9.64	10.16	9.4	9.35	9.62	10.13	9.33	9.16	9.74	9.58	10.39	9.85	7.72	11.44	9.99	11.81	9.81	12.18	9.36	9.07	8.88	9.4
BAGE		NM_001187.1	NM_001187.1:399	Endogenous	mRNA	88.89	81.52	7.66	5.9	4.06	5.52	8.53	4.43	4.67	3.97	5.37	7.93	7.47	7.61	5.8	6.8	4.88	6.82	6.14	4.97	6.47	8.05	4.81	8.09	7.9	8.4	5.72	5.31	7.94	4.48	7.98	4.53	8.25	8.01	7.89	7.03	7.27	5.44
BATF		NM_006399.3	NM_006399.3:293	Endogenous	mRNA	100	46.69	7.44	6.65	6.08	7.38	7.2	5.9	6.62	5.18	6.09	5.3	5.8	6.91	7.24	6.44	5.51	6.81	7.39	7.66	6.71	7.99	6.08	7.03	6.9	6.98	7.39	7.8	6.43	7.44	7.7	6.97	7.51	6.55	7.4	7.43	5.77	7.99
BAX		NM_138761.3	NM_138761.3:342	Endogenous	mRNA	100	28.29	9.73	9.61	9.24	9.57	10.03	9.95	10.46	9.16	9.77	9.11	9.46	9.72	9.8	9.76	9.31	9.85	10.02	9.62	9.07	9.62	9.79	9.57	9.63	10	9.23	9.53	9.57	10.16	9.94	10.26	10.43	10.53	9.86	10.18	9.38	10.5
BCL10		NM_003921.2	NM_003921.2:1250	Endogenous	mRNA	100	31.06	10.41	10.94	11.57	10.11	10.66	10.27	10.22	10.64	10.7	10.03	10.42	10.28	10.58	10.51	10.49	10.13	10.63	10.69	10.08	10.13	9.68	9.92	9.96	9.89	10.2	10.24	10.33	10.41	10.29	11.05	10.26	11.11	9.81	10.2	10.77	10.86
BCL2		NM_000657.2	NM_000657.2:947	Endogenous	mRNA	100	61.97	9.94	8.44	8.16	8.26	8.35	7.8	8.46	5.99	7.02	6.57	6.87	7.41	8.41	7.48	8.37	7.21	8	9.52	7.97	8.86	7.03	8.25	8.55	7.86	8.91	8.62	6.56	7.85	8.44	7.75	8.72	6.83	8.15	7.74	7.27	8.55
BCL2L1		NM_001191.2	NM_001191.2:260	Endogenous	mRNA	100	32.42	9.91	10.68	11.01	10.62	10.7	10.59	10.61	10.32	10.46	9.92	9.91	10.03	10.21	10.31	10.59	10.13	10.45	10.42	10.39	10.45	10.01	10.05	10.27	10.87	10.39	10.52	11.85	10.45	10.32	10.66	10.68	10.86	10.65	10.28	11.06	10.42
BCL6		NM_001706.2	NM_001706.2:675	Endogenous	mRNA	100	45.36	8.57	9.17	10.83	9.67	8.95	8.84	10.18	8.38	9.37	8.49	9.45	8.77	9.56	9.46	8.53	9.04	9.8	8.77	10.27	8.73	9.32	9.27	9.3	9.35	9.78	9.35	9.26	8.38	9.17	9.23	9.26	8.58	9.41	10.09	9.16	10.03
BID		NM_001196.2	NM_001196.2:1875	Endogenous	mRNA	97.22	54.89	5.94	5.98	5.63	6.64	6.03	5.09	5.64	6.34	6.04	6.33	6.19	6.04	7.07	7.26	4.68	5.98	6.88	5.26	6.47	6.91	4.85	6.09	5.73	4.16	5.75	6.5	5.4	5.4	5.84	4.99	6.22	6.27	6.22	7.53	5.77	7.55
BIRC5		NM_001168.2	NM_001168.2:1215	Endogenous	mRNA	100	55.89	8.61	9.56	7.74	9.93	9.39	8.81	6.59	10.07	10.05	9.34	9.31	9	10.23	10.65	8.36	7.92	9.17	8.73	8.69	9.27	9.02	8.89	8.59	9.07	8.26	9.08	7.45	10.18	8.72	9.78	7.91	10.34	9.69	9.25	8.47	9.54
BLK		NM_001715.2	NM_001715.2:990	Endogenous	mRNA	61.11	99.83	7.79	5.25	4.06	5.04	4.05	4.32	4.72	4.21	4.91	4.1	4.19	4.43	5.66	4.45	4.38	3.94	4.58	6.71	4.4	4.3	3.71	5.65	5.68	4.16	4.18	4.99	6.21	4.48	6	4.53	5.43	4.25	6.28	4.38	4.74	5.68
BLNK		NM_013314.2	NM_013314.2:930	Endogenous	mRNA	97.22	62.33	8.05	7.74	8.49	6.74	7.82	8.47	6.89	6.66	6.5	7.32	7.26	7.28	7.19	7.34	8.77	7.83	7.56	8.93	7	7.6	7.5	7.63	8.04	8.2	7.97	8.21	9.06	6.18	7.99	6.65	8.1	4.25	6.8	7.32	9.52	7.93
BMI1		NM_005180.5	NM_005180.5:1145	Endogenous	mRNA	100	26.69	8.43	8.85	7.96	7.59	7.92	8.5	8.74	7.57	8.26	7.65	7.64	7.88	8.13	7.98	8.18	8.25	8.43	8.11	7.89	7.8	8.32	8.15	8.52	8.27	7.91	7.89	7.36	8.5	8.25	8.34	8.66	7.33	7.74	8.66	7.76	8.46
BST1		NM_004334.2	NM_004334.2:710	Endogenous	mRNA	97.22	71.16	7.13	6.83	8.36	6.94	7.43	7.07	9.48	5.53	5.93	6.24	4.19	6.98	6.92	6.35	6.87	8.27	7.2	6.78	7.57	7.01	7.07	7.42	7.79	7.16	8.25	6.84	5.33	7.67	7.43	8.1	8.25	7.2	6.85	7.11	7.07	7.75
BST2		NM_004335.2	NM_004335.2:560	Endogenous	mRNA	100	77.69	10.17	11.04	8.51	10.86	8.34	9.55	9.23	9.23	7.48	9.46	7.47	9.45	8.88	8.02	8.1	8.49	10.41	8.95	9.8	10.71	8.48	8.77	9.32	8.32	10.44	11.26	9.36	11.17	10.92	11.39	9.49	11.53	10.91	11	7.98	10.11
BTK		NM_000061.1	NM_000061.1:570	Endogenous	mRNA	100	58.35	8.9	7.35	5.73	6.66	7.51	7.15	7.93	5.7	6.16	5.98	6.23	7.13	7.26	6.75	6.74	7.25	7.16	8.3	6.81	7.45	6.95	7.4	7.92	7.48	7.17	7.38	5.59	7.46	7.91	7.51	8.58	6.27	8.1	8.12	6.46	8.56
BTLA		NM_181780.2	NM_181780.2:305	Endogenous	mRNA	97.22	133.58	10.33	8.04	4.8	6.12	6.41	6.27	6.89	5.21	5.76	5.94	5.6	7.17	7.45	6.35	5.99	7.16	7.51	8.83	5.62	7.79	5.87	6.32	7.48	6.86	7.57	7.28	5.4	7.62	8.5	6.62	8.05	4.25	6.46	6.25	6.12	7.4
C1QA		NM_015991.2	NM_015991.2:718	Endogenous	mRNA	100	83.38	9.42	9.61	8.69	9.38	10.07	9.89	11.19	8.35	8.69	7.15	8.14	9.51	10.24	9.75	9.39	9.92	9.65	9.06	9.77	10.58	10.08	9.99	10.26	9.19	9.89	10.49	7.13	11.26	10.42	12.13	11.83	9.79	10.4	11.5	9.17	11.77
C1QB		NM_000491.3	NM_000491.3:819	Endogenous	mRNA	100	86.7	10.03	10.41	9.56	9.95	10.48	10.61	11.99	9.45	9.68	7.8	8.99	10.54	10.86	10.41	9.41	10.28	10.34	9.34	10.17	11	11	10.55	10.57	9.47	10.33	11.04	7.72	12.37	11.53	12.92	12.45	10.61	11.16	11.94	9.8	12.08
C1QBP		NM_001212.3	NM_001212.3:745	Endogenous	mRNA	100	44.96	10.58	11.2	11.32	9.92	11.01	11.44	10.39	11.85	11.54	11.26	10.74	10.51	11.51	11.58	10.54	10.32	10.77	10.59	10.09	10.3	10.48	10.23	10.22	10.29	10.36	10.84	11.09	11.83	10.85	11.05	10.06	11.16	10.7	11.98	11.16	12.25
C1R		NM_001733.4	NM_001733.4:760	Endogenous	mRNA	100	61.79	11.9	12.57	12.29	11.95	12.5	12.95	14	11.82	11.6	10.42	10.69	12.35	12.74	12.01	12.25	13.6	12.34	12.15	12.27	12.48	11.68	12.47	13.05	12.4	12.65	12.54	9	12.92	12.77	13.84	13.98	12.49	12.65	11.35	11.05	12.39
C1S		NM_001734.2	NM_001734.2:775	Endogenous	mRNA	100	58.84	10.71	11.17	10.7	10.23	10.5	11.43	12.3	9.86	10.17	9.07	9.02	10.72	10.9	10.22	10.5	12.32	10.91	10.76	10.59	10.73	10.23	10.89	11.59	10.56	10.95	10.78	7.53	11.11	11.25	11.65	12.12	10.02	11.02	10.39	9.52	11.02
C2		NM_000063.3	NM_000063.3:1075	Endogenous	mRNA	100	85.51	8.41	8.62	6.54	7.83	8.06	8.91	10.09	6.77	5.96	5.87	5.8	7.67	7.74	7.12	7.16	8.9	8.38	7.98	8.21	8.36	8.73	8.53	8.7	8.57	8.15	8.47	6.33	9.83	9.27	10.49	10.31	7.77	7.91	8.78	7	9.29
C3		NM_000064.2	NM_000064.2:4396	Endogenous	mRNA	97.22	101.89	12.02	11.28	10.28	10.07	9.35	11.97	11.98	9.32	9.51	6.36	5.6	9.48	11.37	10.4	10.95	12.23	10.14	11.76	9.95	9.73	10.22	11.09	11.22	8.96	7.16	8.93	4.05	10.2	10.92	11.54	13.26	8.01	10.95	10.78	10.04	10.13
C3AR1		NM_004054.2	NM_004054.2:415	Endogenous	mRNA	100	75.77	7.15	7.29	7.63	6.84	6.99	7.16	9.1	5.42	5.91	5.75	5.6	6.98	7.69	6.83	5.99	7.23	6.71	6.25	6.22	7.01	7.06	7.18	6.7	6.96	6.31	6.99	5.25	8.46	7.67	8.9	8.75	7.14	7.12	7.41	6.25	7.37
C4B		NM_001002029.3	NM_001002029.3:4437	Endogenous	mRNA	97.22	104.61	7.51	6.8	6.21	7.68	7.88	7.98	9.63	3.97	5.4	5.47	5.67	6.81	7.93	7.37	7.69	7.75	7.02	7.69	8.58	7.53	7.61	9.9	10.37	8.72	7.95	8.1	5.25	7.2	8.1	8.39	10.37	6.87	8.57	9.63	7.13	8.74
C4BPA		NM_000715.3	NM_000715.3:690	Endogenous	mRNA	27.78	60.91	6.01	4.26	4.06	4.35	4.05	4.01	4.44	3.97	4.06	4.91	4.19	4.43	4.37	4.24	4.19	4.69	4.53	3.9	4.4	4.3	3.71	5.74	5.09	5.7	4.18	4.18	4.05	4.48	5.36	4.53	6.46	4.25	4.29	4.38	4.5	4.54
C5		NM_001735.2	NM_001735.2:2592	Endogenous	mRNA	97.22	43.16	7.21	6	5.7	5.58	6.51	6.17	6.08	4.72	5.6	6.05	6.77	6.25	5.59	5.22	6.35	6.36	6.01	5.51	5.95	6.82	5.97	6.15	6.68	7.11	6.5	5.62	5.4	5.74	6.66	5.65	7.14	6.95	6.62	4.38	6.39	5.49
C6		NM_000065.2	NM_000065.2:3170	Endogenous	mRNA	97.22	96.09	8.76	5.86	8.86	5.56	6.46	7.29	8.88	3.97	5.12	6.3	6.23	6.58	5.15	7.04	6.87	6.57	5.94	5.33	5.87	6.99	5.05	6.96	6.83	7.93	6.67	5.31	6.25	5.18	7.72	4.72	7.79	6.99	6.76	5.76	6.3	5.97
C7		NM_000587.2	NM_000587.2:310	Endogenous	mRNA	83.33	137.38	10.4	7.46	8.35	5.72	6.56	6.99	8.48	3.97	4.5	4.1	4.19	7.46	7.49	7.8	9.81	7.21	4.83	9.39	8.16	5.66	4.43	8.25	8.19	6.72	6.75	5.13	4.05	5.52	5.5	7.25	9.59	4.25	6.34	4.38	7.99	5.89
C8A		NM_000562.2	NM_000562.2:690	Endogenous	mRNA	69.44	59.62	6.26	4.74	5.03	4.35	5.95	4.19	4.44	4.15	4.16	5.18	4.19	5.86	4.37	4.55	4.19	5.12	4.71	4.54	4.4	5.66	3.71	5.65	5.09	5.54	4.18	5.13	5.7	4.54	6.33	4.72	6.49	6.33	4.29	4.38	6.14	4.54
C8B		NM_000066.2	NM_000066.2:620	Endogenous	mRNA	44.44	45.97	5.22	4.28	4.44	4.35	4.05	4.32	4.78	4.09	4.16	5.3	4.19	5.75	4.37	4.24	4.19	4.45	4.1	4.08	4.4	4.3	3.71	4.04	4.14	4.16	4.18	4.18	5.17	4.48	5.53	4.53	5.49	4.25	4.29	4.38	5.87	4.54
C8G		NM_000606.2	NM_000606.2:407	Endogenous	mRNA	69.44	49.55	4.83	4.45	4.06	4.35	6.1	4.32	5.54	4.87	4.74	5.83	6.23	5.58	4.56	4.24	4.62	4.15	4.75	4.92	5.42	6.01	5.11	4.04	5.09	5.11	4.91	4.18	5.81	4.48	4.65	4.68	4.35	4.25	4.29	4.38	4.81	4.54
C9		NM_001737.3	NM_001737.3:602	Endogenous	mRNA	77.78	72.74	7.15	4.69	5.36	4.58	6.29	4.38	4.44	4.37	4.83	5.66	5.53	6.04	4.8	5.15	4.19	6.03	5.46	4.36	4.4	6.2	4.23	4.04	5.32	6.7	4.18	5.31	5.7	4.71	6.72	4.68	7.04	4.25	4.29	4.38	6.12	5.38
CAMP		NM_004345.3	NM_004345.3:220	Endogenous	mRNA	63.89	48.98	5.91	4.26	4.67	4.35	5.95	4.73	5.17	4.21	4.06	5.12	5.6	5.52	4.37	4.65	4.62	4.5	4.28	3.9	5.36	4.3	5.26	6.03	5.32	5.74	4.58	4.18	5.17	4.48	6.11	4.53	5.97	4.25	4.29	4.38	5.37	4.54
CARD11		NM_032415.2	NM_032415.2:1075	Endogenous	mRNA	97.22	72.71	8.99	7.08	4.8	7.46	6.71	5.96	6.21	5.32	5.96	5.3	4.19	6.73	7.71	6.69	6.4	6.89	7.06	8.87	7	7.54	5.99	6.99	7.13	7.4	7.58	7.86	5.25	7.76	7.77	7.45	7.66	6.87	7.4	6.3	5.91	7.45
CARD9		NM_052813.4	NM_052813.4:1525	Endogenous	mRNA	97.22	46.94	5.76	5.05	4.44	5.43	6.56	5.73	6.27	5	5.28	5.66	5.92	5.52	5.56	5.72	5.7	5.67	5.77	6.42	5.95	7.6	5.78	6.09	5.88	6.34	6.79	6.74	5.86	5.91	6.13	6.19	6.18	4.25	6.28	6.11	5.91	6.54
CASP1		NM_001223.3	NM_001223.3:971	Endogenous	mRNA	100	55.66	9.8	9.64	8.47	8.59	9.25	9.71	9.85	10.29	9.04	9.66	8.87	9.35	8.66	8.23	8.31	9.14	9.14	9.22	8.56	8.97	8.68	8.8	8.6	8.48	9.29	9.14	8.66	10.94	10.59	10.59	9.69	10.02	8.54	9.16	9.27	9.73
CASP10		NM_032977.3	NM_032977.3:20	Endogenous	mRNA	72.22	70.67	6.83	4.34	4.52	4.35	5.88	4.78	6.01	3.97	4.6	6.73	4.19	6.81	4.37	4.45	4.45	5.31	5.49	4.3	4.4	5.73	4.78	4.04	5.88	5.96	4.18	4.18	5.65	4.8	6.59	4.84	6.85	6.07	4.29	4.38	6.06	5.49
CASP3		NM_032991.2	NM_032991.2:685	Endogenous	mRNA	100	27.67	8.97	9.04	8.53	8.59	8.58	8.54	8.93	8.96	8.95	8.89	8.6	9.08	9.2	9.26	8.82	8.99	9.05	9	8.54	8	7.58	8.44	8.92	8.89	7.77	8.05	7.29	8.83	8.72	8.99	9.35	8.5	8.36	8.82	9.32	9.12
CASP8		NM_001228.4	NM_001228.4:301	Endogenous	mRNA	100	34.87	10.43	9.5	8.96	9.68	9.76	9.43	9.54	9.5	9.94	9.1	9.57	9.64	9.93	9.43	9.13	9.38	9.79	10.56	9.76	10.68	9.04	9.46	9.73	10.06	10.14	10.24	8.6	9.61	10.08	8.99	9.7	8.59	9.29	9.7	9.31	10.07
CCL1		NM_002981.1	NM_002981.1:157	Endogenous	mRNA	77.78	64.91	7	5.25	5.27	4.35	4.05	5.02	4.44	5.12	5.93	6.57	5.98	6.67	5.19	5.15	4.19	5.57	5.49	5.05	5.52	6.25	4.11	6.57	5.92	6.94	4.85	5.84	6.81	4.48	6.93	4.53	7.08	4.25	4.29	5.94	6.68	5.54
CCL11		NM_002986.2	NM_002986.2:378	Endogenous	mRNA	97.22	125.25	7.61	7.63	4.97	5.77	6.03	6.91	9.53	5.29	5.53	6.36	6.49	6.42	6.01	5.86	5.01	9.87	8.39	4.69	6.85	5.96	7.45	6.7	7.72	7.27	4.18	5.42	5.4	9.02	9.48	8.06	7.44	6.27	6.34	6.91	6.2	6.35
CCL13		NM_005408.2	NM_005408.2:320	Endogenous	mRNA	97.22	128.01	6.83	8.54	7.39	7.5	7.99	9.2	9.42	6.8	6.72	6.47	6.6	7	8.15	7.47	6.25	7.41	7.22	6.08	8.5	9.91	7.95	8.24	8.34	6.79	8.53	9.18	7.4	9.43	9.26	11.33	10.78	8.91	4.29	6.82	7.33	8.38
CCL14		NM_032963.3	NM_032963.3:274	Endogenous	mRNA	97.22	87.85	8.68	9.28	10.01	7.92	10.94	9.35	10.93	7.52	7.71	8.08	7.28	8.36	9.21	8.15	9.99	10.39	8.49	9.03	9	8.95	8.05	9.36	10.15	9.52	11.15	9.51	10.02	7.53	8.97	7.29	10.05	4.25	6.85	6.39	7.57	8.57
CCL15		NM_032965.3	NM_032965.3:112	Endogenous	mRNA	36.11	60.43	6.33	4.26	4.06	4.62	4.05	4.01	4.44	3.97	4.06	5.47	4.19	4.43	4.37	4.5	4.19	5.5	4.58	3.9	4.4	4.3	3.71	5.89	5.17	5.88	4.18	4.18	5.25	4.48	5.96	4.53	6.06	4.25	4.29	4.38	5.81	4.54
CCL16		NM_004590.2	NM_004590.2:367	Endogenous	mRNA	69.44	70.41	6.75	5.05	4.06	4.35	7.1	4.54	5.84	3.97	4.06	5.79	4.19	6.28	5.19	4.9	5.21	6.38	5.14	4.74	5.52	6.41	3.71	5.65	5.88	7.23	6.48	4.92	5.4	4.48	6.6	4.53	6.46	6.33	4.29	4.38	5.5	4.54
CCL17		NM_002987.2	NM_002987.2:229	Endogenous	mRNA	100	77.16	7.89	6.64	5.7	5.31	7.35	6.43	6.8	5.87	6.87	6.3	6.45	6.93	7.04	6.67	5.88	5.39	5.94	6.85	6.28	8.88	5.85	7.09	6.81	6.4	6.54	8.9	7.43	7.69	7.46	8.38	8	6.45	6.8	6.25	6.39	6.59
CCL18		NM_002988.2	NM_002988.2:585	Endogenous	mRNA	100	112.93	11.04	11.89	8.93	11.64	10.06	12.8	13.97	9.93	9.39	6.15	6.84	10.37	11.91	10.55	8.13	11.37	10.28	9.28	11.46	12.61	12.23	11.41	11.35	8.97	10.82	12.29	7.43	12.66	12.12	12.65	13.57	10.43	8.58	10.13	8.74	11.33
CCL19		NM_006274.2	NM_006274.2:401	Endogenous	mRNA	100	126.26	13.31	11.78	7.68	9.97	9.85	10.13	8.88	5.03	6.34	7.33	6.04	10.58	12.9	11.07	10.09	10.13	9.39	13.58	11.02	11.71	9.54	11.24	12.67	9.8	11.09	12.41	6	10.51	11.15	9.42	10.72	6.45	12.47	8.46	9.07	11
CCL2		NM_002982.3	NM_002982.3:123	Endogenous	mRNA	100	117.81	9.3	9.05	12.48	10.06	8.37	8.94	10.57	8.55	7.21	7.24	7.3	9.73	10.19	8.53	8.08	9.92	9.39	8.94	9.76	9.02	9.13	8.59	10.02	8.76	8.74	9.32	6.13	10.12	9.4	11.63	10.83	9.03	9.13	9.66	7.22	10.5
CCL20		NM_004591.1	NM_004591.1:35	Endogenous	mRNA	100	145.07	9.3	10.86	10.41	12.21	8.37	6.36	8.56	9.33	9.61	6.41	7.98	8.56	7.91	7.59	6.72	8.33	7.53	9.16	7.22	7.95	5.88	6.57	7.96	7.77	7.22	6.4	8.94	6.98	8.17	10.38	9.12	11.69	7.49	10.76	6.79	11.19
CCL21		NM_002989.2	NM_002989.2:180	Endogenous	mRNA	94.44	109.31	12.02	9.81	9.64	8.2	7.97	8.16	10.28	5.09	5.09	6.18	6.33	8.94	10.21	8.85	9.8	10.06	8.38	11.28	9.7	7.37	7.57	9.09	10.45	10.44	9.75	9.41	4.05	11.25	10.13	6.07	8.61	4.25	9.86	7.39	8.29	10.35
CCL22		NM_002990.3	NM_002990.3:797	Endogenous	mRNA	100	69.55	8.19	7.78	9.18	7.57	7.06	6.72	7.88	6.69	7.54	6.49	8.09	7.63	7.88	7.9	5.9	6.71	8	7.92	7.32	9.71	6.88	7.09	7.54	6.37	7.41	9.02	7.46	7.37	8.06	7.52	7.46	7.45	8.62	8.01	6.81	9.21
CCL23		NM_145898.1	NM_145898.1:336	Endogenous	mRNA	58.33	71.35	4.46	4.98	5.97	4.35	4.05	4.82	6.59	4.03	4.06	4.1	4.19	4.43	5.23	4.24	4.73	4.78	3.87	3.9	4.4	5.53	3.92	5.74	5.68	4.16	6.21	4.92	4.05	4.5	5.68	6.01	6.9	4.25	6.51	4.38	5.32	5.85
CCL24		NM_002991.2	NM_002991.2:18	Endogenous	mRNA	36.11	142.17	4.5	4.9	4.06	4.35	4.05	4.01	6.27	3.97	4.06	4.1	4.19	4.43	4.37	4.24	4.19	4.86	4.58	4.36	6.02	4.3	4.53	4.04	5.25	4.16	4.97	4.18	4.05	4.48	5.13	4.53	4.35	4.25	4.29	8.19	4.09	6.89
CCL25		NM_005624.2	NM_005624.2:325	Endogenous	mRNA	27.78	54.68	6.13	4.39	4.06	4.35	4.05	4.01	4.44	3.97	4.06	5.66	4.19	5.81	4.37	4.24	4.19	4.55	4.17	3.9	4.4	4.3	3.71	4.04	4.14	5.18	4.18	4.18	4.05	4.48	5.17	4.53	5.83	4.25	4.29	4.38	5.27	4.54
CCL26		NM_006072.4	NM_006072.4:184	Endogenous	mRNA	63.89	54.43	6.3	5.19	4.73	4.88	4.05	4.01	4.44	3.97	4.4	5.36	4.19	5.7	5.59	5.22	4.68	5.39	4.9	4.48	4.4	4.3	3.99	5.89	5.62	5.96	5.14	4.18	6.13	4.48	6	5.92	6.36	4.25	4.29	4.38	5.32	4.54
CCL27		NM_006664.2	NM_006664.2:304	Endogenous	mRNA	30.56	52.05	5.09	4.26	4.44	4.35	4.05	4.01	4.44	3.97	4.06	4.1	4.19	4.43	4.37	4.39	4.19	5.08	3.87	4.36	4.4	4.3	3.99	4.04	4.14	4.16	6.16	5.13	6.05	4.48	5.29	4.53	4.35	4.25	4.29	4.38	5.22	4.54
CCL28		NM_148672.2	NM_148672.2:100	Endogenous	mRNA	44.44	201.18	4.46	6.41	4.67	4.36	4.05	8.84	4.99	4.72	4.06	4.1	4.19	6.32	4.37	6.07	8.81	3.85	3.87	4.01	6.39	5.96	5.94	7.94	7.51	4.16	4.18	4.18	4.05	4.48	4.4	4.53	9.85	4.25	4.29	4.38	4.09	4.54
CCL3		NM_002983.2	NM_002983.2:159	Endogenous	mRNA	100	98.75	8.64	8.37	10.56	8	7.97	6.05	9.29	7.02	6.81	6.61	7.28	8.1	7.65	7.22	6.25	8.33	8.33	8.49	7.46	8.46	7.71	7.83	7.87	8.61	6.84	6.62	7.27	8.51	8.7	9.61	9.79	10.77	8.44	8.76	6.66	9.42
CCL3L1		NM_021006.4	NM_021006.4:421	Endogenous	mRNA	100	125.18	8.59	8.76	11.13	8.23	7.38	6.36	10.11	7.97	7.33	6.64	7.43	8.53	7.85	7.83	6.73	8.71	8.87	9.11	6.77	7.91	8.28	7.7	7.51	7.7	6.24	6.74	6.33	9.31	8.66	9.98	10.03	11.47	8.06	8.56	6.09	9.89
CCL4		NM_002984.2	NM_002984.2:35	Endogenous	mRNA	100	108.06	8.67	8.4	10.51	7.86	8.17	6.5	9.02	7.48	7.16	6.68	7.47	8.5	7.69	7.25	6.43	7.84	8.55	8.44	6.93	8.41	7.46	7.74	7.65	8.45	8.19	7.77	6.79	9.43	9.76	10.26	11.1	10.28	8.23	9.5	6.86	10.81
CCL5		NM_002985.2	NM_002985.2:280	Endogenous	mRNA	100	91.73	8.98	8.24	6.67	7.99	8.65	8.02	8.05	6.58	6.44	6.96	7.16	8.22	10	10.29	7.89	7.38	9.45	8.69	8.89	10.21	8.05	8.27	8.48	8.53	9.47	9.45	6.68	9.77	9.89	10.79	10.36	11.18	8.42	8.91	6.77	9.2
CCL7		NM_006273.2	NM_006273.2:120	Endogenous	mRNA	52.78	57.18	4.46	4.34	4.36	4.35	6.29	4.32	5.57	4.55	4.34	4.1	5.6	4.43	4.49	4.24	4.19	4.21	4.39	3.9	5.12	4.3	5.05	4.04	4.14	4.16	4.18	4.18	5.96	4.95	4.81	5.46	4.35	6.07	4.29	4.38	4.09	5.81
CCL8		NM_005623.2	NM_005623.2:689	Endogenous	mRNA	100	74.87	7.28	6.29	7.55	5.84	6.88	6.43	7.64	6.29	5.53	6.41	6.92	7.46	7.24	5.62	4.38	6.33	6.45	5.99	6.31	6.79	6.59	7.06	6.85	5.79	6.72	7.68	7.29	8.86	7.52	9.08	8.06	7.93	6.93	7.84	6.25	8.4
CCND3		NM_001760.2	NM_001760.2:1215	Endogenous	mRNA	100	87.88	9.22	8	8.14	8.14	8.72	7.38	8.2	6.88	6.69	7.07	7.41	7.44	10.51	10.87	7.88	7.94	8.01	8.68	8.57	8.92	8.12	8.35	8.34	8.67	8.28	8.61	7.23	8.6	8.46	8.36	7.97	8.69	8.66	9.01	7.83	8.94
CCR1		NM_001295.2	NM_001295.2:535	Endogenous	mRNA	100	74.22	8.32	7.59	7.35	7.12	7.35	7.72	9.96	6.51	7.18	6.15	6.92	7.55	8.58	7.02	6.38	8.25	8.1	7.11	6.79	7.43	7.65	7.47	7.55	7.45	6.52	7.52	6.96	9.13	8.76	8.97	8.95	7.91	7.51	8.08	7.1	8.51
CCR2		NM_001123041.2	NM_001123041.2:743	Endogenous	mRNA	100	63.01	7.54	6.53	6.08	6.05	7.51	7.38	8.31	4.87	5.45	6.09	5.8	7.28	7.57	6.05	6.69	7.39	7.08	7.59	6.34	7.31	5.97	7.27	7.65	7.5	7.64	7.94	5.4	7.34	7.45	7.3	9.06	6.27	7.04	7.71	6.39	7.75
CCR3		NM_001837.2	NM_001837.2:980	Endogenous	mRNA	63.89	68.59	6.7	4.78	4.92	4.35	6.17	4.01	4.89	3.97	4.7	5.47	4.19	6.09	4.56	4.24	4.19	5.65	5.07	3.9	4.4	5.6	3.71	5.89	5.25	6.11	4.18	4.18	5.59	4.64	6.68	5.46	6.99	4.25	4.29	5.76	5.62	5.49
CCR4		NM_005508.4	NM_005508.4:35	Endogenous	mRNA	100	73.83	8.27	7.15	5.48	5.79	7.03	5.35	6.19	4.51	5.65	5.41	6.04	6.58	7.07	6.12	5.01	7.07	7.01	7.73	5.75	7.04	5.83	7.27	6.81	7.23	7.24	7.71	5.86	7	8.53	6.62	8.09	6.55	6.62	7	5.91	8.72
CCR5		NM_000579.1	NM_000579.1:2730	Endogenous	mRNA	94.44	66.28	6.46	5.63	5.32	5.74	6.99	6.07	6.33	5.46	5.76	5.57	4.19	6.52	6.63	5.72	5.85	6.08	6.53	6.72	6.06	7.29	5.61	5.96	5.73	6.18	7.52	7.8	5.91	7.35	7.93	6.71	8.05	4.25	6.15	7.23	5.81	7.73
CCR6		NM_031409.2	NM_031409.2:935	Endogenous	mRNA	100	60.71	8.88	7.17	5.08	6.56	7.26	6.55	6.6	6.28	6.64	6.12	7.09	7.27	7.4	6.58	6.68	6.81	7.41	8.77	6.39	7.65	5.26	7.29	7.42	6.79	7.16	7.79	6.21	7.23	8.22	7.32	8.17	6.33	7.69	7.84	7.12	7.94
CCR7		NM_001838.2	NM_001838.2:1610	Endogenous	mRNA	86.11	108.85	9.29	6.88	4.06	6.56	5.88	4.98	6.13	4.6	5.12	4.91	4.19	6	7.92	6.77	5.05	5.98	6.41	8.08	5.66	8.82	5.53	6.81	7.07	6.34	7.04	8.05	4.05	7.59	7.98	6.25	6.22	4.25	7.64	4.38	5.06	7
CCR9		NM_031200.1	NM_031200.1:1095	Endogenous	mRNA	66.67	59.17	5.58	4.28	4.86	4.35	6.17	4.38	4.44	4.09	5.5	5.87	6.09	5.91	4.56	4.24	4.83	4.08	4.17	4.79	4.4	5.85	4.11	4.04	4.14	5.49	4.18	5.06	6.59	4.48	5.29	4.53	5.67	4.25	6.15	4.38	5.97	4.54
CCRL2		NM_003965.4	NM_003965.4:1110	Endogenous	mRNA	100	43.21	7.33	6.17	6.61	6.21	7.13	5.66	7.82	5.44	5.78	6.54	6.53	6.83	6.7	5.65	4.97	6.67	6.28	6.12	6.71	6.93	6.85	7.42	6.99	7.43	6.26	6.6	7.5	7.34	7.24	7.57	7.89	7.03	7.04	7	6.32	7.35
CD14		NM_000591.2	NM_000591.2:885	Endogenous	mRNA	100	86.3	8.87	9.49	9.01	9.67	9.8	10.2	11.94	9.04	9.89	7.83	8.97	9.94	9.76	8.85	9.26	10.88	9.92	9.04	9.88	9.79	9.83	9.48	9.99	9.06	9.49	9.93	8.15	11.02	10.21	11.98	11.81	9.96	9.22	10.89	8.84	11.73
CD160		NM_007053.2	NM_007053.2:500	Endogenous	mRNA	63.89	85.01	7.48	5.09	4.06	4.35	6.1	4.01	4.78	3.97	4.16	5.83	6.04	6.32	4.37	5.05	4.57	6.13	5.65	5.26	5.52	6.41	3.71	5.81	5.68	6.7	4.58	4.18	5.46	4.48	7.1	4.53	7.41	4.25	4.29	4.38	5.77	4.54
CD163		NM_004244.4	NM_004244.4:1630	Endogenous	mRNA	100	94	9.93	10.18	11.06	9.05	10.32	9.94	12.05	8.14	8.36	7.03	7.66	9.34	11.54	10.14	8.75	10.39	9.13	8.78	9.29	9.59	10.43	10.43	10.37	10.71	10.01	9.87	6.53	11.35	10.39	12.04	12.31	8.7	8.51	9.72	8.02	10.73
CD164		NM_006016.4	NM_006016.4:2575	Endogenous	mRNA	100	26.96	11.37	11.17	11.34	11.22	11.02	11.45	11.96	11.3	11.87	11.19	11.15	11.22	11.43	11.53	11.92	11.47	10.98	11.17	11.34	11.18	10.69	10.97	11.12	10.06	11.29	11.26	11.23	11.87	11.51	11.84	11.77	10.82	10.61	10.77	11.1	10.91
CD180		NM_005582.2	NM_005582.2:1036	Endogenous	mRNA	100	77.27	9.09	7.69	5.63	6.78	7.51	7.29	7.64	4.87	5.76	6.12	5.87	7.25	7.77	6.62	6.35	7.21	7.51	8.7	6.57	6.16	6.47	7.81	8.32	7.9	4.79	6.03	5.4	7.48	7.82	8.22	9.29	6.55	7.91	7.82	6.25	7.81
CD19		NM_001770.4	NM_001770.4:1770	Endogenous	mRNA	94.44	168.74	10.72	7.84	4.06	6.73	6.03	6.46	6.44	4.03	5.22	5.41	5.67	6.09	7.92	6.49	5.99	6.18	7.83	10.01	5.57	6.41	6.02	6.85	8.02	7.15	4.91	5.58	5.53	6.65	8.37	5.02	8.06	4.25	9.27	7.11	6.14	7.7
CD1A		NM_001763.2	NM_001763.2:1815	Endogenous	mRNA	94.44	84.9	6.04	5.31	6.77	6.36	6.79	5.92	4.44	6.92	7.27	7.2	7.47	6.21	5.56	5.72	6.38	5.39	6.12	5.26	5.36	8.25	3.78	4.04	5.09	5.37	8.8	8.18	7.54	5.89	7.77	5.99	6.01	6.39	6.93	6.72	7.16	6.85
CD1B		NM_001764.2	NM_001764.2:1045	Endogenous	mRNA	19.44	96.3	4.76	4.26	4.06	4.35	4.05	4.01	4.44	3.97	4.06	4.1	4.19	4.43	4.37	4.24	4.19	3.85	3.87	5.08	4.4	7.2	3.71	4.04	4.14	4.16	6.21	6.65	4.05	5.13	5.68	4.53	4.35	4.25	4.29	4.38	4.09	4.54
CD1C		NM_001765.2	NM_001765.2:750	Endogenous	mRNA	97.22	70.12	8.3	6.19	6.4	5.04	6.29	6.07	6.77	5.58	5.83	5.75	6.33	7.19	6.21	5.76	6.72	6.08	6.45	7.89	5.75	7.35	4.33	6.52	6.38	5.96	8.46	7.86	6.43	6.66	7.91	6.48	7.75	4.25	7.15	6.82	6.7	6.68
CD1D		NM_001766.3	NM_001766.3:1428	Endogenous	mRNA	80.56	59.41	6.08	4.45	4.52	5.62	4.05	5.8	6.93	3.97	4.16	4.1	4.19	5.52	5.63	4.5	4.68	5.18	4.75	5.62	5.66	5.53	4.17	5.65	5.83	6.15	4.65	4.18	4.05	5.62	5.76	4.63	6.49	4.25	6.46	6.21	5.27	6.11
CD1E		NM_001042583.1	NM_001042583.1:180	Endogenous	mRNA	83.33	69.99	7.28	4.5	4.52	4.35	6.41	4.59	4.54	4.42	5.6	6.18	6.04	6.49	4.49	4.55	5.54	5.42	4.79	6.39	4.4	7.54	3.71	5.89	5.57	6.25	6.8	6.48	5.59	4.48	6.93	4.53	6.78	4.25	6.22	6.34	6.03	6.95
CD2		NM_001767.3	NM_001767.3:687	Endogenous	mRNA	75	62.52	6.69	5.72	5.8	4.7	4.05	5.02	4.84	4.94	5.5	4.1	4.19	4.43	5.72	5.09	5.42	4.98	6.28	6.87	4.4	6.41	4.53	4.04	5.68	4.96	6.42	6.8	4.05	6.38	6.86	5.78	6.25	4.25	4.29	5.76	5.54	6.33
CD200		NM_005944.5	NM_005944.5:665	Endogenous	mRNA	100	54.4	8.5	7.05	6.87	6.97	7.2	6.72	8.22	5.46	5.83	6.18	6.64	7.36	7.07	6.76	6.85	7.89	6.93	6.76	7.28	7.18	6.7	6.65	7.95	7.42	7.44	6.92	5.53	7.27	8	7.63	8.58	6.39	7.31	5.88	5.94	7.38
CD207		NM_015717.2	NM_015717.2:995	Endogenous	mRNA	77.78	115.86	6.11	5.28	8.47	5.04	6.1	5.8	4.44	8.04	7.67	8.11	8.78	6.61	4.37	5.34	7.11	5.01	5.46	6.39	4.4	7.43	3.71	4.04	4.14	5.11	9.61	8.73	8.8	5.66	7.56	6.04	6.9	7.83	6.66	4.38	7.93	4.54
CD209		NM_021155.2	NM_021155.2:1532	Endogenous	mRNA	100	106.56	7.51	7.59	6.42	6.89	7.77	7.41	9.4	6.75	6.84	5.36	6.67	7.79	6.95	6.44	6.48	8.35	7.38	6.66	7.56	7.25	6.61	7.52	7.83	7.37	7.03	7.05	5.91	8.19	8.18	9.91	10.16	7.33	6.8	6.82	6.79	7.94
CD22		NM_001771.2	NM_001771.2:2515	Endogenous	mRNA	91.67	165.86	10.4	7.17	4.06	6.53	6.71	5.4	7.07	3.97	5.02	5.47	4.19	5.91	7.74	6.19	6.65	6.96	7.43	10.25	6.47	6.7	5.87	6.92	7.3	6.79	5.82	5.58	5.91	6.34	8.29	5.72	7.79	6.2	9.69	6.34	6	6.89
CD24		NM_013230.2	NM_013230.2:95	Endogenous	mRNA	100	70.9	11.44	12.94	14.97	12.61	14.03	13.31	9.58	13.32	14.36	13.88	14.88	13.7	12.87	13.81	14.77	13.57	12.99	13.77	13.47	13.66	11.67	13.07	12.49	14.02	13.41	14.22	14.72	12.06	13.02	11.84	12.44	13.94	12.12	12.33	15.22	12.54
CD244		NM_016382.2	NM_016382.2:1150	Endogenous	mRNA	83.33	58.73	5.54	5.25	4.8	4.81	6.1	5.61	6.17	4.64	4.09	5.79	4.19	5.86	4.91	4.39	5.25	5.21	6.01	6.23	5.47	6.2	4.28	4.04	4.14	5.18	5.54	5.96	4.05	4.74	5.86	5.28	7.14	4.25	4.29	5.82	5.37	6.46
CD247		NM_198053.1	NM_198053.1:1490	Endogenous	mRNA	100	69.36	9.1	7.44	5.52	7.29	7.41	6.96	6.86	6.08	6.52	5.52	6.09	6.78	7.91	7.09	6.46	7.1	7.81	8.64	7.11	8.85	6.1	7.12	7.45	7.07	8.25	8.88	6.21	7.7	8.7	7.39	8.25	6.39	7.71	7.08	6.3	8.45
CD27		NM_001242.4	NM_001242.4:330	Endogenous	mRNA	100	77.35	10.27	9.77	5.6	8.55	8.18	9.7	7.29	5.76	6.44	6.05	6.28	7.47	8.97	8	8.61	7.4	9.08	10.25	8.86	8.44	7.54	8.98	10.36	9.49	8.92	9.27	5.96	8.2	9.23	7.76	9.32	6.79	9.26	9.38	7.25	9.56
CD274		NM_014143.3	NM_014143.3:1245	Endogenous	mRNA	100	56.31	6.97	6.51	7.29	6.94	7.26	6.58	7.7	7.13	7.65	6.57	7.92	7.41	6.61	6.41	6.13	6.54	6.76	6.92	8.04	8.46	6.16	6.37	7.03	6.96	7.31	7.76	6.65	8.09	7.56	8.32	6.88	8.93	6.89	7.21	6.17	8.11
CD276		NM_001024736.1	NM_001024736.1:2120	Endogenous	mRNA	100	61.24	8.73	9.73	9.01	10.7	9.93	10.09	11.19	10.32	9.08	9.56	9.29	9.82	10.73	10.9	9.5	10.86	9.93	8.27	10.26	9.72	10.18	9.82	10.12	10.51	9.54	10.08	8.98	11.17	9.98	11.89	10.83	11.48	9.91	10.15	7.62	10.15
CD28		NM_001243078.1	NM_001243078.1:2065	Endogenous	mRNA	100	69.8	8.26	6.81	5.36	5.5	6.23	5.9	6.59	5.58	5.58	5.47	5.67	6.21	7.18	5.92	5.45	6.01	6.55	7.97	5.25	7.41	5.55	6.32	6.48	5.43	7.12	7.44	5.59	6.95	8.07	7.28	8.01	6.27	6.46	5.69	6.2	7.54
CD33		NM_001177608.1	NM_001177608.1:730	Endogenous	mRNA	83.33	51.1	4.54	4.6	4.36	4.5	6.29	4.64	6.33	3.97	4.34	4.1	5.92	5.81	4.86	4.24	5.13	5.55	4.71	4.59	5.42	5.96	4.43	4.04	5.57	6	5.33	5.13	5.25	4.71	5.09	5.61	6.06	4.25	6.22	4.38	4.66	5.49
CD34		NM_001025109.1	NM_001025109.1:1580	Endogenous	mRNA	100	68.96	6.32	6.15	6.54	6.6	8.31	6.9	8.73	5.49	5.45	5.83	6.6	6.88	6.86	6.53	8.01	8.13	6.07	6.54	7.09	7.18	6.16	6.61	7.82	8.04	8.27	6.9	6.29	6.19	6.53	5.9	7.48	6.14	6.76	5.69	6.25	6.89
CD36		NM_001001548.2	NM_001001548.2:705	Endogenous	mRNA	100	210.23	7.36	7.56	9.53	6.79	8.48	9.34	12.6	6.76	5.65	11.09	7.92	7.57	8.28	8.05	8.49	10.16	8.23	7.83	8.02	8.47	8.72	8.15	8.17	8.58	11.15	8.77	13.4	9.42	8.85	9.89	10.58	7.2	7.97	8.07	7.66	9.11
CD37		NM_001774.2	NM_001774.2:535	Endogenous	mRNA	100	73.13	9.68	7.42	6.65	7	7.51	6.67	8.02	5.32	6.11	6.27	6.28	6.39	8.57	7.15	7.08	7.38	7.64	9.18	6.95	8.42	7.17	8.17	8.2	7.48	7.9	8.47	6.05	7.19	8.27	7.56	8.06	7.07	8.54	7.21	6.3	7.95
CD38		NM_001775.2	NM_001775.2:460	Endogenous	mRNA	100	65.63	9.03	8.38	6.75	7.1	7.79	9.24	7.23	6.43	7.82	7.9	8.72	8.79	8.98	9.07	6.17	7.07	8.69	7.81	8.61	8.6	7.33	8.9	9.67	9.3	6.74	7.4	6.62	8.53	8.33	7.72	9.91	6.27	8.94	9.49	6.77	8.99
CD3D		NM_000732.4	NM_000732.4:110	Endogenous	mRNA	100	87	11.04	9.07	6.84	8.3	8.2	7.94	7.77	8.15	8.32	7.1	7.16	8.71	8.85	7.92	7.61	8.38	9.67	10.42	7.52	9.91	7.48	8.15	8.35	7.81	9.22	9.87	6	9.56	10.17	8.78	9.67	7.36	8.92	9.4	7.88	10.49
CD3E		NM_000733.2	NM_000733.2:75	Endogenous	mRNA	100	80.21	9.63	7.66	6.21	6.91	6.84	6.78	6.59	5.95	6.53	5.91	5.74	7.19	7.8	6.62	6.72	6.95	8.06	8.95	6.59	8.51	6.24	7.27	7.19	6.46	8.37	8.78	5.7	8.18	8.96	7.4	8.25	6.5	7.91	8.22	7.09	8.94
CD3EAP		NM_012099.1	NM_012099.1:555	Endogenous	mRNA	100	38.85	7.41	7.1	8.27	7.82	7.84	7.69	7.34	7.3	7.6	7.55	7.58	7.41	8.91	8.71	7.14	7.69	7.81	6.71	7.76	7.85	7.36	7.92	7.65	8	7.06	7.75	7.92	8.17	7.71	8.22	7.04	8.88	8.42	7.97	7.16	7.99
CD3G		NM_000073.2	NM_000073.2:404	Endogenous	mRNA	88.89	77.66	8.22	6.45	4.06	5.5	6.41	5.75	5.37	5.29	5.74	5.41	6.04	6.61	6.1	5.31	5.45	5.92	6.88	8.13	4.4	6.7	5.39	5.65	5.88	5.83	6.82	7.21	4.05	6.9	7.87	6.17	7.46	4.25	6.51	7.16	6	7.61
CD4		NM_000616.4	NM_000616.4:975	Endogenous	mRNA	100	60.92	9.42	8.63	6.61	7.67	8.05	8.56	9.88	7.77	8.19	6.77	7.3	8.55	8.7	7.74	7.68	8.76	8.58	9.52	7.58	9.14	8.54	8.4	8.6	7.87	8.85	9.16	6.62	9.65	9.43	9.67	10.21	7.33	8.89	9.01	7.73	9.41
CD40		NM_001250.4	NM_001250.4:1265	Endogenous	mRNA	100	51.45	10.04	9.23	9.25	9.96	8.73	8.38	9.34	8.23	8.07	7.75	8.11	9.15	9.18	8.3	8.62	8.69	8.81	9.66	9.08	9.39	8.3	8.39	8.85	8.26	8.84	8.96	6.36	10.24	9.6	10.16	9.33	10.28	9.52	9.64	8.05	9.72
CD40LG		NM_000074.2	NM_000074.2:1225	Endogenous	mRNA	100	85.02	9.16	6.89	5.48	5.83	7.59	6.09	6.23	5.66	5.98	6.21	6.53	6.7	7.26	5.67	6.52	6.08	6.48	9.01	5.83	7.89	5.02	7.21	6.28	6.25	7.85	8.22	6.84	6.11	7.14	6.09	7.66	6.5	7.8	7.3	6.89	7.91
CD44		NM_001001392.1	NM_001001392.1:429	Endogenous	mRNA	100	41.45	12.04	12.4	13.09	12.69	13.04	12.61	12.82	12.98	13.49	12.92	13.76	13.41	13.46	13.34	12.68	12.59	12.32	12.79	13.72	13.8	12.61	12.97	13.01	13.36	13.56	13.97	12.56	12.88	12.47	13.68	12.65	14.37	12.65	12.45	12.21	13.13
CD46		NM_172350.1	NM_172350.1:365	Endogenous	mRNA	100	48.67	11.51	11.9	11.74	11.27	11.7	11.83	11.66	11.79	12.75	11.64	11.28	11.7	11	11.08	12.41	11.45	11.62	12.57	11.4	10.82	11.24	11.09	11.38	11.4	11.13	10.91	10.91	11.01	11.47	11.36	11.63	10.82	10.82	11.29	13.17	11.5
CD47		NM_001777.3	NM_001777.3:897	Endogenous	mRNA	100	35.63	11.52	11.73	11.37	12	11.36	11.65	10.95	12.22	12.44	10.79	12.15	11.87	11.42	11.55	10.81	11.09	11.76	11.56	10.85	11.56	10.9	10.72	10.74	10.61	11.16	11.62	11.11	12.09	11.92	12.29	11.25	12.02	10.88	12.02	11.08	11.84
CD48		NM_001778.2	NM_001778.2:270	Endogenous	mRNA	100	99.81	11.19	8.77	6.83	7.66	7.38	7.81	9	6.06	6.22	6.27	6.57	7.6	9.19	7.93	7.88	8.44	8.96	10.47	7.02	8.9	7.81	7.99	8.48	7.91	9.17	9.68	6.43	9.25	9.71	8.42	9.66	7.33	9.37	8.64	7.73	10.06
CD5		NM_014207.2	NM_014207.2:1295	Endogenous	mRNA	100	74.57	9.44	7.54	5.67	7.06	7.29	7.27	7.1	6.22	6.86	6.12	6.28	7.46	8.36	7.23	7.01	7.78	8.23	9.49	6.28	8.64	6.55	7.74	7.82	6.54	8.83	9.26	6	8.13	8.83	7.68	8.74	6.74	8.18	7.85	6.89	8.94
CD53		NM_001040033.1	NM_001040033.1:835	Endogenous	mRNA	100	79.89	12.85	11.15	10.49	9.93	9.95	10.48	11.88	8.92	9.51	8.14	8.25	9.79	11.28	9.89	9.44	10.36	10.86	11.74	9.44	10.59	10.47	10.26	10.8	9.83	10.62	11.03	7.38	11.71	11.78	11.59	12	9.76	10.52	10.66	9.1	11.43
CD55		NM_000574.3	NM_000574.3:101	Endogenous	mRNA	100	42.33	7	6.1	6.03	6.64	7.17	5.46	6.8	4.68	5.5	6.33	6.14	6.32	5.96	5.92	5.99	6.32	5.75	5.69	6.64	7.39	4.57	6.52	6.95	7.04	6.16	5.62	6.21	5.32	6.96	5.25	6.97	6.7	6.85	6.55	6.3	6.17
CD58		NM_001779.2	NM_001779.2:478	Endogenous	mRNA	100	32	9.42	9.57	10.04	9.18	9.18	9.65	9.79	10.3	10.74	9.78	10.04	9.73	10.17	10.18	9.08	9.59	9.79	9.51	8.87	9.49	9.16	8.98	9.22	9.16	9.7	10.1	9.7	9.75	9.59	9.97	9.28	9.2	9.34	9.13	9.2	9.63
CD59		NM_000611.4	NM_000611.4:730	Endogenous	mRNA	100	39.91	11.35	12.19	13.81	11.96	13.19	13.07	13.77	12.54	13.31	11.76	12.87	12.95	13.11	13.2	13.51	13.22	11.92	12.74	12.88	12.24	11.89	12.53	12.89	13.5	12.9	13.15	13.04	13.01	12.79	13.58	13.29	13.43	12.13	11.58	13.54	12.2
CD6		NM_006725.3	NM_006725.3:1280	Endogenous	mRNA	94.44	72.23	8.44	6.66	5.36	6.44	6.35	5.82	5.25	5.42	6.07	5.94	6.41	6.52	7.07	6.19	6.37	6.57	7.06	8.32	5.62	7.82	5.36	6.15	6.01	6.22	7.67	7.69	4.05	6.91	7.79	6.14	7.61	4.25	7.49	7.6	5.91	8.13
CD63		NM_001780.4	NM_001780.4:350	Endogenous	mRNA	100	48.35	12.21	12.98	13.21	13.02	13.17	13.14	14.61	12.09	12.73	11.93	12.5	13.3	12.97	12.55	13.68	13.81	12.84	12.77	13.23	12.77	12.72	13.06	13.45	13.79	12.75	12.58	11.17	13.54	13.09	14.21	14.12	13.5	12.59	13.03	12.93	13.76
CD68		NM_001251.2	NM_001251.2:1140	Endogenous	mRNA	100	61	9.12	9.26	9.36	8.98	9.55	9.98	10.97	8.84	10.04	8.43	9.76	9.65	9.72	9.48	9.25	9.73	9.3	9.16	9.11	9.83	10.06	9.68	9.26	9.41	9.39	9.91	8.86	10.3	9.8	10.85	10.98	9.91	9.89	11.2	10	11.62
CD7		NM_006137.6	NM_006137.6:440	Endogenous	mRNA	100	57.81	8.04	7.17	5.48	7.66	6.61	6.17	6.64	5.62	6.34	4.98	6.53	6.98	8	6.67	6.07	6.65	7.93	8.03	7.46	8.16	6.17	7.15	7.32	6.34	7.12	8.28	5.46	7.22	7.71	7.11	6.97	6.91	7.82	8.16	5	8.39
CD70		NM_001252.2	NM_001252.2:190	Endogenous	mRNA	86.11	105.42	5.71	4.26	4.06	5.52	6.41	4.26	5.4	5.95	5.58	6.12	5.6	5.81	4.69	4.24	4.19	4.82	4.83	5.08	5.71	7.09	7.51	6.85	5.62	5.37	5.75	5.58	5.33	6.86	6.54	7	5.97	8.71	4.29	5.94	5.12	5.85
CD74		NM_001025159.1	NM_001025159.1:964	Endogenous	mRNA	100	70.35	14.16	13.29	12.26	13.18	13.37	13.55	14.41	13.48	12.91	12.33	12.4	13.45	13.92	13.04	12.96	13.62	13.39	14.36	14.08	15.05	13.4	13.63	13.89	13.43	14.41	14.54	11.09	14.1	14.29	14.81	14.68	12.85	13.53	15.67	12.57	15.59
CD79A		NM_001783.3	NM_001783.3:695	Endogenous	mRNA	100	109.46	11.86	11.4	6.7	9.65	9.01	10.81	8.44	7.5	9.05	7.74	6.92	8.37	10.13	8.86	9.75	8.21	10.28	11.71	10.18	7.82	9.09	10.8	12.42	11.45	6.7	7.61	9.73	7.39	9.57	5.44	10.34	6.14	10.88	11.29	8.67	11.61
CD79B		NM_021602.2	NM_021602.2:24	Endogenous	mRNA	100	112.13	10.74	8.28	4.97	7.66	8.15	7.63	7.38	4.97	5.91	6.05	6.67	7.69	8.46	7.23	7.29	7.25	8.49	10.37	7.65	8.24	6.72	8.7	9.57	9.03	6.96	7.42	6.29	7.19	8.94	6.54	8.97	7.07	10.45	8.93	6.91	9.81
CD80		NM_005191.3	NM_005191.3:1288	Endogenous	mRNA	100	64.67	7.49	6.32	5.77	6.36	6.23	6.19	6.74	6.22	6.85	6.02	6.23	6.86	6.46	6.22	5.32	6.1	6.76	6.77	5.47	8.03	6.11	6.7	6.85	6.25	6.11	7.18	6.05	8.2	7.88	8.65	6.92	6.7	7.31	6.76	6.3	7.14
CD81		NM_004356.3	NM_004356.3:735	Endogenous	mRNA	100	30.96	12.66	12.87	13.07	12.25	12.95	13.08	13.83	12.56	12.11	12.44	12.84	12.64	12.81	12.7	13.02	13.15	12.62	12.15	12.85	12.31	12.61	12.75	13.01	12.32	12.92	12.96	12.4	13.05	12.83	13.29	13.6	12.52	12.22	12.51	11.6	12.73
CD83		NM_004233.3	NM_004233.3:1960	Endogenous	mRNA	100	65.9	10.68	9.18	10.12	9.42	8.38	7.98	9.89	8.39	8.32	7.59	8.57	9.06	9.86	9.28	8.11	8.06	9.05	10.52	8.26	10.78	8.85	8.48	9.04	7.62	9.49	10.34	7.59	9.16	9.84	9.64	10.29	9.45	9.9	8.65	7	10.56
CD84		NM_001184879.1	NM_001184879.1:28	Endogenous	mRNA	100	62.92	10.34	8.91	7.11	8.01	9	8.71	10.09	7.19	7.73	7.5	7.35	8.79	9.02	8.01	7.91	8.87	8.81	9.56	7.8	9.64	9.04	9.01	8.82	8.96	9.67	9.6	6.46	9.89	10.26	9.55	10.19	7.5	9.04	8.81	7.82	9.96
CD86		NM_175862.3	NM_175862.3:1265	Endogenous	mRNA	83.33	58.5	6.45	5.53	4.06	5.12	6.23	5.09	6.68	4.55	4.7	5.05	4.19	6.21	5.39	5.39	4.19	5.39	5.63	5.39	4.4	5.73	5.33	6.27	6.01	5.25	4.72	5.88	4.05	6.61	6.68	6.77	7.1	6.45	4.29	6.34	4.66	6.27
CD8A		NM_001768.5	NM_001768.5:1320	Endogenous	mRNA	100	73.82	8.32	7.06	5.4	7.29	8.17	5.96	5.94	6.15	5.65	6.12	6.57	7.57	7.8	7.08	6.77	6.56	8.31	8.04	7.81	9.04	6.41	7.06	6.83	8.17	8.59	8.89	5.17	8.12	9.32	7.79	9.25	7.39	7.57	8.5	6.12	8.55
CD8B		NM_004931.3	NM_004931.3:440	Endogenous	mRNA	100	46.74	7.71	6.2	5.8	6.15	7.06	5.61	5.04	5.44	5.53	6.15	6.98	6.83	6.53	6.37	6.03	6.31	7.19	6.93	6.57	7.58	5.14	6.37	6.42	7.53	7.14	7.06	6.13	6.46	7.6	6.19	7.71	6.55	6.76	6.72	6.82	7.21
CD9		NM_001769.2	NM_001769.2:405	Endogenous	mRNA	100	58.71	12.39	13.87	13.63	13.37	12.85	13.19	11.4	12.81	12.93	12.57	13.18	12.73	12.86	13.19	13.91	12.68	13.38	13.69	12.58	11.77	12.07	12.56	12.07	12.72	12.87	12.98	13.16	11.42	12.37	12.09	12.03	12.59	14.52	13.58	14.67	13.2
CD96		NM_005816.4	NM_005816.4:1355	Endogenous	mRNA	100	79.15	9.7	8.23	6.99	7.11	7.35	7.29	7.25	6.46	6.57	6.12	6.45	6.95	8.14	7.33	7.35	7.34	8.68	9.87	7.12	8.86	6.43	7.06	7.51	7.46	9.05	8.8	6.09	8.5	9.18	7.86	8.51	6.6	7.93	8.13	7.38	9.06
CD97		NM_078481.2	NM_078481.2:1370	Endogenous	mRNA	100	45.84	10.25	9.71	10.37	9.49	9.01	9.69	10.6	8.57	8.6	8.1	7.76	9.05	10.24	9.38	8.85	9.47	9.61	9.69	9.49	10.11	9.2	9.59	10.4	9.26	9.67	10.08	7.77	10.21	9.9	10.54	10.59	9.76	9.39	9.72	7.81	9.93
CD99		NM_002414.3	NM_002414.3:625	Endogenous	mRNA	100	36.69	11.33	11.83	12.32	11.86	12.14	12.1	13.16	11.88	12.05	11.86	11.98	12.49	12.85	13.12	12.47	12.81	11.8	11.96	12.45	12.31	11.53	11.88	12.38	13.01	12.47	12.19	9.5	12.21	11.47	12.37	12.31	12.56	11.57	11.62	12.21	12.24
CDH1		NM_004360.2	NM_004360.2:535	Endogenous	mRNA	100	43.33	10.88	12.1	12.67	11.81	11.47	12.08	8.27	12.5	12.16	12.07	12.75	11.98	11.08	11.73	12.17	11.6	12.14	11.56	11.58	11.37	12	11.74	11.1	11.51	11.65	12.4	13.19	11.36	11.63	11.61	10.88	12.46	12.11	11.94	12.43	11.13
CDH5		NM_001795.3	NM_001795.3:3405	Endogenous	mRNA	100	72.59	7.27	7.42	8.09	6.72	8.63	7.46	9.75	6.54	6.73	6.64	7.04	7.58	7.26	6.5	7.58	9.18	7.43	6.9	7.26	6.76	7.16	7.78	8.26	8.57	7.97	7.13	7.25	7.92	7.79	7.38	8.4	6.65	6.89	7	6.44	8.12
CDK1		NM_001786.4	NM_001786.4:178	Endogenous	mRNA	100	76.16	8.32	9.73	7.3	8.62	8.53	9.04	6.64	10.74	10.96	10.17	9.64	9.51	8.92	9.3	7.67	7.6	9.3	8.49	8.02	8.26	9.42	8.68	8.04	8.06	7.56	8.13	6.62	9.96	8.75	9.84	7.27	9.52	9.08	9.12	8.59	9.22
CDKN1A		NM_000389.2	NM_000389.2:1975	Endogenous	mRNA	100	69.12	8.86	9.88	12.44	9.03	10.81	10.64	11.01	10.55	9.41	9.84	11.71	10.8	10.56	10.96	9.25	9.9	9.76	9.12	9.76	10.45	10.35	9.99	10.3	10.03	9.9	10.97	11.62	9.5	10.35	11.51	11.67	11.89	10.04	10.1	9.2	11.17
CEACAM1		NM_001712.3	NM_001712.3:2455	Endogenous	mRNA	100	104.84	6.98	8.23	9.77	7.41	10.09	7.73	6.91	6.36	8.32	5.94	7.01	7.51	6.17	6.15	9.8	7.34	7	9.93	8.03	8.88	4.92	8.21	7.37	8.89	6.6	7.36	5.33	6.36	7.95	6.11	8.17	6.5	8.23	7.76	10.23	7.91
CEACAM6		NM_002483.4	NM_002483.4:1217	Endogenous	mRNA	100	85.3	10.69	11.98	11.77	10.49	12.24	11.27	5.47	9.22	10.52	7.93	11.03	10.9	9.84	10.61	12.83	10.83	11.37	11.94	11.85	11.09	8.85	10.6	9.76	12.49	10.11	11.14	8.86	7.08	11.03	5.68	11.07	7.89	9.52	11.78	12.9	11.62
CEACAM8		NM_001816.3	NM_001816.3:825	Endogenous	mRNA	38.89	57.62	6.07	4.26	4.06	4.35	6.17	4.01	4.44	3.97	4.06	5.24	4.19	5.81	4.37	4.39	4.19	4.98	4.04	3.9	4.4	4.3	4.05	4.04	4.14	5.74	4.58	4.18	4.05	4.48	5.56	4.53	5.83	4.25	4.29	4.38	5.12	5.49
CEBPB		NM_005194.2	NM_005194.2:1420	Endogenous	mRNA	100	57.12	9.47	10.04	11.76	9.42	9.47	10.23	11.78	10.47	11.1	10.19	10.56	10.55	10.91	10.72	9.04	10.34	10.22	9.27	10.29	10.12	11.26	10.75	10.88	10.03	10.22	10.68	12.19	10.41	10.65	11.25	11.5	10.25	10.01	10.2	8.94	10.43
CFB		NM_001710.5	NM_001710.5:2029	Endogenous	mRNA	100	73.14	8.75	9.28	7.57	9.22	7.41	10.81	9.63	9.47	9.28	7.21	7.53	8.96	8.77	7.56	7.71	8.87	8.63	8.75	9.8	8.6	8.21	9.77	8.65	8.6	7.7	8.7	6.53	9.51	9.8	10.03	10.7	8.24	7.69	10.16	7.64	9.07
CFD		NM_001928.2	NM_001928.2:859	Endogenous	mRNA	100	95.17	6.6	8.97	10.92	8.69	8.5	9.06	10.24	6.96	6.27	8.05	7.6	7.09	8.86	8.69	10.59	9.63	7.28	7.76	10.23	8.76	7.56	8.66	10.02	8.36	10.85	9.23	7.41	7.25	7.67	8.22	9.48	7.85	7.57	7	9.34	7.73
CFI		NM_000204.3	NM_000204.3:1780	Endogenous	mRNA	97.22	70.01	7.43	7.87	7.62	9.34	9.07	9.17	10.03	9.09	8.01	6.44	6.41	8.35	7.72	7.26	8.78	9.41	7.72	8.04	9.72	8.72	6.93	8.35	8.74	9.38	8.03	8.16	6.13	7.89	8.26	8.7	10.05	4.25	7.28	7.23	9.2	8.38
CFP		NM_002621.2	NM_002621.2:380	Endogenous	mRNA	100	50.89	7.34	6.46	7.08	5.81	6.41	6.39	7.83	4.6	5.25	5.79	6.09	5.95	7.45	6.14	5.88	7.31	6.72	7.42	5.47	7.7	5.11	6.52	6.65	6.15	6.44	7.31	5.91	6.46	7.06	6.26	7.38	6.74	7.01	6.79	6.09	7.72
CHIT1		NM_003465.2	NM_003465.2:410	Endogenous	mRNA	97.22	122.53	7.11	6.19	4.67	4.84	6.56	4.78	8.24	4.26	4.65	7.41	6.28	6.25	5.35	5.12	5.97	7.91	5.58	4.97	5.71	6.63	9.55	7.98	6.73	6.81	4.79	5.48	5.59	5.94	7.64	5.12	7.36	4.25	6.89	6.34	5.7	6.75
CHUK		NM_001278.3	NM_001278.3:860	Endogenous	mRNA	100	21.68	8.82	9.24	9.87	8.79	9.34	9.3	9.37	8.73	8.92	8.79	8.48	8.69	9.51	9.38	9.07	9.03	9.08	9.2	9.45	9.49	9.78	9.19	9.18	9.45	9.08	9.33	9.52	9.4	9.23	9.27	9.09	8.86	8.82	9.14	8.93	9.53
CKLF		NM_181640.2	NM_181640.2:275	Endogenous	mRNA	100	35.31	9.75	9.56	9.18	9.51	9.19	9.95	10.65	9.39	10.35	9	9.72	9.95	9.49	9.06	9.21	9.74	10.48	9.61	9.39	9.73	10	9.53	9.65	9.27	9.27	9.96	7.59	10.47	10.03	10.32	10.33	9.79	9.99	9.64	9.22	10.4
CLEC4A		NM_194448.2	NM_194448.2:388	Endogenous	mRNA	100	65.02	7.65	6.9	6.7	7.44	7.71	7.32	9.23	6.38	6.98	6.27	6.53	7.44	7.59	7.34	6.38	7.67	7.68	7.52	7.23	8.31	7.03	7.45	7.51	7.68	7.39	7.76	5.59	9.15	8.2	9.32	8.61	8.01	7.69	7.93	6.91	8.78
CLEC4C		NM_203503.1	NM_203503.1:570	Endogenous	mRNA	66.67	104.84	6.74	5.39	5.48	5.52	4.05	5.29	6.13	3.97	4.06	4.1	4.19	5.91	7.8	6.41	4.19	7.96	6.66	8.63	4.4	5.6	4.57	4.04	6.35	5.43	6.58	6.26	4.05	6.92	6.72	6.41	7.06	4.25	6.46	4.38	4.09	6.7
CLEC5A		NM_013252.2	NM_013252.2:615	Endogenous	mRNA	97.22	65.89	4.89	6.12	7.32	6.19	4.05	5.98	7.75	6.83	5.93	5.91	6.95	6.7	5.83	5.65	5.01	5.9	6.53	5.36	5.62	6.82	7.69	6.7	5.97	5.6	7.12	6.53	6.29	7.84	7.38	8.35	6.75	7.07	6.46	7.36	4.66	6.17
CLEC6A		NM_001007033.1	NM_001007033.1:342	Endogenous	mRNA	91.67	55.74	6.77	5.34	4.06	4.7	6.56	4.49	5.91	4.94	5.09	5.79	5.92	6.36	4.86	4.55	4.19	5.52	5.34	4.48	4.4	6.37	5.02	6.03	5.88	5.65	5.19	5.67	7.03	6.49	7.05	5.39	6.64	6.2	6.57	6.05	5.06	6.35
CLEC7A		NM_197954.2	NM_197954.2:55	Endogenous	mRNA	97.22	71.86	6.34	6.22	6.5	5.64	6.75	6.69	8.57	6.02	5.91	6.21	4.19	6.78	6.53	5.74	5.28	7.09	6.9	6.14	6.12	6.37	6.78	5.96	6.6	6.65	6.14	6.26	5.09	8.28	7.27	8.26	7.6	6.79	6.51	6.43	5.84	7.48
CLU		NM_001831.2	NM_001831.2:2340	Endogenous	mRNA	91.67	66.75	7.55	5.8	6.13	5.38	6.95	5.4	4.78	3.97	4.87	6.27	5.6	6.52	4.69	4.98	4.68	6.54	4.97	6.16	6.39	6.53	4.39	6.47	6.57	7.3	5.58	6.03	5.86	4.48	7.15	4.76	7.57	6.14	6.15	4.38	6.14	5.33
CMA1		NM_001836.2	NM_001836.2:561	Endogenous	mRNA	80.56	115.78	6.26	6.92	6.78	5.29	5.95	6.54	7.4	3.97	4.06	4.1	4.19	6.09	7.41	6.35	7.55	7.85	5.44	4.79	6.09	5.66	4.88	7.29	7.42	5.92	7.08	6.76	5.65	5.99	7.3	7.02	9.37	4.25	4.29	4.38	5	5.44
CMKLR1		NM_004072.1	NM_004072.1:770	Endogenous	mRNA	100	63.41	8.46	8.21	8.42	7.89	8.55	8.73	10.2	6.8	7.08	6.36	7.01	8.34	8.92	8.27	8.15	8.95	8.3	8.37	7.9	8.97	8.23	8.42	8.64	7.86	8.47	8.82	5.91	9.65	9.04	9.7	10.01	7.1	8.44	8.7	7.98	9.45
COL3A1		NM_000090.3	NM_000090.3:180	Endogenous	mRNA	100	132.97	12.99	14.8	11.62	13.96	15.68	13.86	17.57	12.56	11.97	15.54	13.39	16.34	14.22	13.69	14.25	17.83	16.3	12.1	13.79	13.45	14.97	14.37	14.78	17.24	13.72	13.25	12.26	15.29	14.98	16.6	16.4	12.8	13.52	11.9	11.25	15.88
COLEC12		NM_130386.2	NM_130386.2:900	Endogenous	mRNA	100	85.1	8.35	8.28	8.41	6.87	8.01	8.59	9.97	5.21	5.87	6.77	6.19	7.34	7.37	7	8.59	9.52	7.76	7.74	6.79	7.58	7.25	7.76	8.18	7.99	8.21	7.82	6.13	8.35	8.85	9.37	10.03	7.24	7.37	6.3	7.1	7.86
CR1		NM_000651.4	NM_000651.4:1695	Endogenous	mRNA	100	128.99	10.1	8.19	9.4	8.17	8.34	8.36	11.18	5.76	7.41	6.75	5.74	7.3	8.77	6.83	5.97	9.19	8.3	9.37	8.2	7.96	7.47	8.79	8.99	7.61	6.19	7.15	5.59	8.97	9.07	10.62	11.5	8.15	8.59	7.05	7.47	8.6
CR2		NM_001006658.1	NM_001006658.1:485	Endogenous	mRNA	97.22	131.59	9.21	6.64	4.67	5.15	6.29	4.86	6.64	3.97	4.45	5.52	5.98	6.46	5.72	4.82	5.28	6.2	5.96	8.5	5.71	6.25	5.14	6.57	6.83	6.25	4.97	5.31	5.33	5.23	6.51	4.76	6.4	6.07	8.82	6.76	4.59	5.93
CREB1		NM_004379.3	NM_004379.3:4855	Endogenous	mRNA	100	19.47	9.99	9.65	9.92	10.05	10.09	9.69	9.92	9.77	9.84	9.47	9.73	9.83	9.96	10.04	10.1	9.93	9.93	10.09	9.79	10.28	8.57	9.25	9.62	9.36	10.09	10.18	9.58	9.87	9.91	10.09	9.96	10.21	9.72	9.47	9.45	9.91
CREB5		NM_182898.2	NM_182898.2:1885	Endogenous	mRNA	100	57.34	6.76	7.14	8.51	6.77	6.46	7.42	8.94	6.62	7.36	6.93	7.69	8	7.02	6.55	7.5	7.83	6.74	5.12	7.2	7.09	5.85	7.27	7.79	6.98	7.57	7.73	6.53	8.03	6.92	8.53	8.23	8.12	7.08	6.05	6.14	6.97
CREBBP		NM_004380.2	NM_004380.2:8855	Endogenous	mRNA	100	30.01	6.09	5.82	5.83	6.51	6.56	5.78	6.23	5.74	5.89	6.12	6.28	6.36	5.94	5.39	6.49	6.15	5.71	5.97	6.66	6.16	5.59	6.57	6.62	6.4	6.58	6.28	6.79	4.95	6.11	4.84	6.22	6.27	7.04	6.69	5.97	6.38
CRP		NM_000567.2	NM_000567.2:1521	Endogenous	mRNA	69.44	42.25	4.46	4.55	5.13	4.35	5.88	4.64	4.44	4.87	5.16	5.7	5.6	5.58	4.37	4.82	4.62	4.45	3.9	4.92	4.4	5.53	4.48	4.04	5.17	5.11	4.18	5.19	5.86	4.54	5.13	4.84	5.36	4.25	4.29	4.38	6.03	4.54
CSF1		NM_000757.4	NM_000757.4:823	Endogenous	mRNA	100	36.45	7.73	7.63	8.5	7.35	7.59	7.61	8.65	7.47	7.86	6.98	7.04	8	7.75	7.26	7.72	7.92	7.96	8.06	7.14	8.01	7.5	7.7	8.32	7.77	8.01	7.85	6.29	8.1	7.77	8.63	8.79	7.89	7.22	7.13	7.62	6.87
CSF1R		NM_005211.2	NM_005211.2:3775	Endogenous	mRNA	100	32.56	6.79	6.81	6.95	6.7	7.84	7.14	7.93	7.03	7.63	7.05	7.04	6.81	7.18	6.8	7.3	7.21	6.59	6.96	6.93	7.56	7	7.27	7.26	6.96	7.41	7.81	8.02	7.2	7.51	7.52	8.25	6.39	6.93	7.76	7.82	7.83
CSF2		NM_000758.2	NM_000758.2:475	Endogenous	mRNA	55.56	412.03	5.32	4.86	4.06	5.74	4.05	4.01	5.04	4.72	4.6	4.83	4.19	4.43	5.83	5.12	4.19	4.94	5.99	4.23	4.4	5.96	3.71	4.04	4.14	4.16	4.18	5.06	4.05	5.54	5.56	8.82	5.49	11.64	4.29	4.38	4.59	4.54
CSF2RB		NM_000395.2	NM_000395.2:3300	Endogenous	mRNA	100	51.26	9.93	10.08	9.56	10.07	10.31	9.97	11.31	7.92	9.23	8.91	8.46	9.27	10.42	9.09	9.4	10.14	10.39	10.87	10.69	11.3	9.16	9.94	11.01	10.51	10.01	10.7	9.8	10.06	10.22	10.09	10.44	9.61	10.15	9.88	8.04	11.14
CSF3		NM_000759.3	NM_000759.3:851	Endogenous	mRNA	63.89	53.67	4.69	4.86	6.23	4.62	4.05	4.12	4.89	4.21	5.89	5.12	4.19	4.43	4.37	4.24	4.19	4.01	4.28	3.92	4.4	4.3	4.17	4.04	5.62	5.11	4.58	4.92	5.46	4.8	4.86	5.7	4.35	6.2	4.29	4.38	4.94	4.54
CSF3R		NM_156038.2	NM_156038.2:90	Endogenous	mRNA	91.67	139.52	5.34	6.12	8.38	8.09	7.79	7.87	11.35	7.12	8.7	4.1	4.19	6.49	8.91	6.41	5.45	9.25	9.27	6.51	7.7	6.01	7.83	7.89	9.37	8.42	6.06	7.24	4.05	8.78	7.68	8.99	8.77	8.72	6.46	7.36	5.91	9.7
CT45A1		NM_001017417.1	NM_001017417.1:866	Endogenous	mRNA	72.22	168.51	9.47	8.51	4.06	9.79	6.23	4.32	5.08	6.48	4.06	9.46	6.09	7.49	4.37	4.5	4.19	5.6	5.04	3.9	4.4	6.56	8.88	8.07	6.62	5.83	4.18	4.18	6.53	4.48	7.86	4.53	7.61	7.65	7.12	10.92	6.61	9.89
CTAG1B		NM_001327.2	NM_001327.2:285	Endogenous	mRNA	52.78	172.85	5.89	5.63	5.03	4.35	4.05	7.6	4.6	4.72	4.06	4.1	4.19	4.43	4.75	4.24	4.19	3.85	4.53	3.9	4.4	5.6	9.22	8.72	8.68	7.39	4.58	4.18	4.05	5.03	4.81	5.41	4.35	6.33	4.29	7.13	4.09	4.54
CTAGE1		NM_172241.2	NM_172241.2:3365	Endogenous	mRNA	44.44	64.82	6.41	4.26	4.06	4.35	5.79	4.01	4.44	3.97	4.06	5.91	5.53	6	4.37	4.34	4.19	4.94	4.53	3.9	4.4	5.53	3.71	6.09	4.14	5.49	4.18	4.18	5.81	4.48	6.41	4.53	6.25	4.25	6.22	4.38	5.37	4.54
CTCFL		NM_001269042.1	NM_001269042.1:1100	Endogenous	mRNA	38.89	60.68	5.58	4.26	4.06	4.35	6.17	4.01	4.44	3.97	4.06	5.3	5.6	5.52	4.37	4.24	4.19	4.45	3.87	3.9	4.4	4.3	3.71	5.96	4.14	5.37	4.18	4.18	5.65	4.48	5.33	4.53	5.88	4.25	6.4	4.38	4.66	5.81
CTLA4		NM_005214.3	NM_005214.3:405	Endogenous	mRNA	100	81.86	10.08	9.48	6.52	8.49	8.35	7.71	8.71	6.97	8.19	6.41	6.64	8.39	9.68	8.43	6.6	8.14	9.1	10.46	7.42	9.54	8.34	8.25	8.84	8.57	9.75	8.93	5.96	10.03	10.38	9.97	9.71	6.99	8.33	9.14	6.77	10.77
CTSG		NM_001911.2	NM_001911.2:160	Endogenous	mRNA	86.11	96.43	7.15	6.38	5.8	5.98	6.95	6.35	7.71	3.97	4.06	5.87	5.98	7.82	7.97	6.37	7.65	8.63	7.08	6.31	7.67	6.88	5.14	7.52	8.18	7.77	7.81	7.19	6.56	6.44	8.46	6.88	9.66	4.25	4.29	4.38	5.94	8
CTSH		NM_004390.3	NM_004390.3:344	Endogenous	mRNA	100	46.96	11.08	10.04	8.66	10.19	9.77	10.27	11.21	9.69	10.48	9.74	9.51	10.94	10.23	9.93	9.4	10.01	10.35	10.43	9.62	10.07	10.28	10.21	10.27	9.17	10.29	9.71	11.49	10.56	10.54	10.24	11	7.85	10.35	10.89	9.65	11.38
CTSL		NM_001912.4	NM_001912.4:1072	Endogenous	mRNA	100	70.65	8.48	8.88	9.72	8.55	8.82	9.45	11.17	9.72	10.7	9.1	9.6	9.62	9.28	8.25	8.33	9.64	8.38	8.4	8.09	8.24	10.12	9.2	8.91	8.27	7.97	8.89	9.05	10.6	9.46	10.87	10.71	10.3	8.31	9.32	7.85	9.59
CTSS		NM_004079.3	NM_004079.3:685	Endogenous	mRNA	100	71.74	12.14	11.73	10.82	10.87	10.25	11.61	13.03	9.95	9.96	9.13	9.11	10.9	10.83	9.67	9.94	10.85	10.9	11.19	10.85	11.04	11.91	11.33	11.58	10.41	10.99	11.46	8.41	12.71	12.24	12.45	12.9	11.37	10.85	11.89	11.02	12.44
CTSW		NM_001335.3	NM_001335.3:1075	Endogenous	mRNA	97.22	46.42	7	6.31	6.03	5.88	7.2	6.29	6.44	5.74	5.53	5.83	6.37	6.73	6.39	6.2	6.09	6.51	7.6	7.46	5.95	7.39	5.14	6.65	6.48	6.67	6.99	7.49	4.05	6.42	7.43	6.37	7.29	6.07	7.08	7.45	6.09	7.44
CX3CL1		NM_002996.3	NM_002996.3:140	Endogenous	mRNA	100	64.83	9.19	9.19	9.57	8.06	7.99	8.86	8.44	8.93	10	9.31	8.61	9.87	7.81	7.46	8.96	7.1	8.36	8.64	8.72	8.85	7.19	8.24	8.15	7.43	8.69	7.88	6	7.48	8.02	6.92	10.05	6.6	9.67	9.47	7.42	8
CX3CR1		NM_001337.3	NM_001337.3:1040	Endogenous	mRNA	100	47.65	6.58	5.55	5.03	5.31	7.06	7.24	7.88	7.24	7.52	6.83	6.84	7.73	5.42	5.69	7.26	7.03	6.45	6.86	6.47	6.82	5.39	6.85	6.81	5.79	7.39	7.61	6.33	5.88	6.78	6.44	8.04	6.7	7.15	6.69	7.02	7.13
CXCL1		NM_001511.1	NM_001511.1:742	Endogenous	mRNA	100	105.7	9.35	10.24	10.49	13	11.81	10.91	11.68	12.58	13.29	6.41	10.55	10.7	10.32	9.44	8.29	10.47	11.88	8.3	11.01	9.08	8.6	9.01	12.03	10.91	6.77	9.78	8.75	11	9.89	12.44	11.1	13.07	10.13	11.06	9.03	12.63
CXCL10		NM_001565.1	NM_001565.1:40	Endogenous	mRNA	100	177.42	10.24	9.12	7.24	7.67	6.88	8.63	7.72	8.66	6.63	7.2	7.57	10.15	8.7	8.12	5.6	6.67	9.91	7.62	7.22	10.91	8.55	7.92	6.73	6.7	10.57	9.91	6.13	13.34	12.11	12.55	8.89	11.9	7.82	11.2	7.03	10.91
CXCL11		NM_005409.4	NM_005409.4:282	Endogenous	mRNA	97.22	238.51	8.73	6.84	4.97	6.66	6.66	7.04	6.51	6.08	5.09	6.57	6.09	7.89	7.78	7.41	4.19	5.36	7.89	5.86	6.5	10.25	6.78	6.42	5.83	6.67	8.82	9.37	6.65	12.98	10.83	12.2	7.2	12.64	7.22	8.64	6.46	8.28
CXCL12		NM_000609.5	NM_000609.5:210	Endogenous	mRNA	97.22	129.56	11.16	11.11	10.6	8.55	11.22	11.88	13.54	6.4	5.98	7.47	6.57	8.98	10.32	9.6	11.67	13.35	10.89	10.97	9.38	7.31	9.3	11.06	12.08	10.99	10.92	9.79	5.46	10.53	10.86	10.98	12.94	4.25	7.71	7.55	9.83	11.83
CXCL13		NM_006419.2	NM_006419.2:210	Endogenous	mRNA	97.22	119.47	12.09	10.93	6.56	8.35	7.61	7.22	9.52	6.84	7.69	5.75	6.8	8.77	11.12	10.55	5.17	9.7	11.37	10.88	7.14	9.25	9.23	9.98	10.23	10.02	7.74	8.29	4.05	10.25	12.18	8.79	8.29	7.45	10.7	9.37	4.5	10.92
CXCL14		NM_004887.4	NM_004887.4:1125	Endogenous	mRNA	100	115.82	13.03	13.76	12.29	10.08	13.12	14.44	12.12	14.29	13.04	15.37	16.16	15	13.57	14.28	11.46	12.77	12.1	11.92	13.18	13.91	9.65	12.3	13.02	11.19	14.12	14.9	14.19	9.32	13.67	11.07	14.28	6.65	11.81	10.04	12.42	11.53
CXCL16		NM_001100812.1	NM_001100812.1:850	Endogenous	mRNA	100	35.79	7.65	8.24	8.44	8.49	8.53	8.01	9.57	8.89	9.24	7.88	8.93	9.18	8.95	8.71	7.78	8.07	8.91	7.54	8.38	8.77	8.71	8.64	8.48	8.37	7.61	8.26	8.1	8.87	8.83	9.26	9.11	8.45	8.64	9.35	7.75	9.15
CXCL2		NM_002089.3	NM_002089.3:854	Endogenous	mRNA	100	144.17	8.22	9.52	12.14	8.89	9.05	7.94	11.17	8.02	7.11	5.79	7.35	8.62	10.11	8.7	7.32	8.8	8.85	8.69	8.71	7.74	8.5	7.54	10.69	9.32	7.33	7.56	6.29	8.8	9.63	11.63	12.42	10.66	7.54	8.13	6.79	10.61
CXCL3		NM_002090.2	NM_002090.2:540	Endogenous	mRNA	100	150.91	7.17	7.87	10.53	9.84	6.71	6.58	10.65	8.64	7.34	5.57	6.92	6.78	8.12	6.48	5.83	8.59	8.94	6.66	7.25	5.6	6.63	6.85	8.57	7.66	4.91	6.13	5.59	8.01	7.48	11.36	11.32	10.84	6.76	8.04	6.17	8.98
CXCL5		NM_002994.3	NM_002994.3:250	Endogenous	mRNA	77.78	239.41	5.71	6.53	6.16	8.31	4.05	7.38	12.24	6.51	5.25	4.1	5.6	5.58	5.19	5.02	5.01	10.24	10.2	3.9	6.59	4.3	6.61	4.04	7.33	7.88	4.18	4.18	5.09	5.59	5.89	10	9.52	11.75	4.29	5.88	5.42	8.67
CXCL6		NM_002993.3	NM_002993.3:539	Endogenous	mRNA	100	128.83	7.78	8.29	6.48	11.06	9.28	9.18	12.01	10.07	11.89	6.05	8.2	7.89	9.29	8.03	6.15	9.95	10.17	6.41	9.22	6.41	8.37	9.14	10.3	9.99	5.5	6.45	5.81	8.88	8.02	9.97	10.22	8.99	6.85	6.51	8.14	10.39
CXCL9		NM_002416.1	NM_002416.1:1975	Endogenous	mRNA	100	126.59	10.63	9.63	6.36	9.42	7.82	8.64	8.11	8.51	6.49	7.23	7.94	10.06	9.01	9.12	6.33	6.31	10.1	9.65	9.48	12.76	9.15	8.21	7.6	7.71	12.01	11.95	5.96	12.55	12.09	11.21	10.68	11.2	9.93	11.49	6.5	11.83
CXCR1		NM_000634.2	NM_000634.2:1950	Endogenous	mRNA	100	115.96	5.95	5.74	8.79	5.98	7.13	5.66	9.39	5.09	6.63	5.66	6.53	6.73	6.91	5.09	5.25	7.28	7.12	4.54	6.02	5.79	5.08	6.81	7.55	5.74	5.19	5.96	6.09	5.57	5.89	5.56	6.75	7.42	6.28	5.82	6.12	6.49
CXCR2		NM_001557.2	NM_001557.2:2055	Endogenous	mRNA	100	107.35	7.39	7.67	10.91	7.92	8.96	8.11	11.11	7.97	9.34	8.15	8.16	7.37	8.91	6.07	9.35	9.39	9.12	7.68	8.17	8.89	7	7.91	9.48	7.84	8.59	8.19	8.81	6.82	8.07	6.8	8.06	8.77	7.18	6.43	10.77	8.65
CXCR3		NM_001504.1	NM_001504.1:80	Endogenous	mRNA	100	70.57	8.46	7.1	5.13	6.01	6.95	6.16	5.47	5.39	4.94	5.75	5.87	6.98	8.31	7.41	5.85	7.32	7.85	8.07	5.99	8.29	5.59	6.61	6.57	7.09	8.17	8.56	5.46	8.23	8.55	7.37	8.15	6.55	7.22	7.36	5.62	7.75
CXCR4		NM_003467.2	NM_003467.2:1335	Endogenous	mRNA	100	112.04	14.07	12.37	10.35	10.45	11.01	10.35	12.33	8.28	8.91	7.48	7.76	10.08	12.7	11.38	9.44	10.7	11.3	12.91	9.43	11.36	10.91	11.14	12.47	12.02	11.61	10.76	6.59	12.02	13.13	12.06	13.56	9.09	10.55	9.85	8.6	13.46
CXCR5		NM_001716.3	NM_001716.3:2618	Endogenous	mRNA	69.44	98.35	7.85	5.8	4.06	4.66	4.05	4.69	4.6	4.72	4.28	4.98	5.98	4.43	5.91	5.15	4.19	5.31	5.44	7.44	5.19	5.85	3.71	4.04	5.38	5.54	5.28	6.16	4.05	4.48	6.82	4.53	6.29	4.25	7.43	4.38	4.66	5.81
CXCR6		NM_006564.1	NM_006564.1:95	Endogenous	mRNA	100	62.09	7.98	7.63	6.6	7.29	7.56	7.11	6.67	6.65	7.05	6.75	6.64	7.67	7.63	6.84	7.15	7.16	8.72	8.51	7.4	8.52	6.6	7.06	7.46	7.02	8.18	8.31	6.68	8.12	9.07	7.73	8.71	6.45	7.51	8.19	7.46	9.39
CYBB		NM_000397.3	NM_000397.3:2686	Endogenous	mRNA	100	70.06	10.37	9.38	7.74	9.31	9.58	9.8	11.24	8.5	9.14	7.39	7.77	9.27	9.75	8.91	8.53	9.53	9.39	9.91	8.93	10.33	10.04	9.47	9.49	8.57	9.23	9.96	6.5	10.79	10.4	10.96	11	7.89	9.25	10.52	8.24	11.11
CYFIP2		NM_001037332.2	NM_001037332.2:4043	Endogenous	mRNA	100	65.47	10.39	8.66	7.64	9.11	8.08	8.1	9	7.15	7.22	7.1	7.06	8.17	8.63	7.17	7.56	8.05	8.58	9.67	7.4	8.41	7.95	8.27	8.58	7.78	8.79	8.66	9.6	8.48	9.32	8.2	9.26	7.58	8.78	7.87	7.54	8.7
CYLD		NM_015247.1	NM_015247.1:2890	Endogenous	mRNA	100	25.29	9.84	9.31	9.72	8.85	9.55	9.3	9.46	9.06	8.98	8.45	9.39	9.28	9.14	8.86	9.32	9.49	9.65	10.11	9.58	9.93	8.48	8.91	9.65	9.49	9.92	9.93	9.56	9.7	9.93	9.82	9.7	9.46	9.54	9.48	9.36	9.8
DDX43		NM_018665.2	NM_018665.2:1255	Endogenous	mRNA	86.11	67.6	5.56	4.69	4.06	5.38	4.05	4.59	5.21	6.65	6.6	7.36	7.43	6.81	4.49	4.55	5.38	5.52	4.17	5.59	5.87	6.11	5.33	6.15	5.78	6.15	5.42	5.88	6	5.48	5.5	5.76	5.36	6.07	4.29	4.38	5.66	4.54
DDX58		NM_014314.3	NM_014314.3:2130	Endogenous	mRNA	100	60.81	8.98	8.69	7.35	8.11	8.03	8.81	8.48	9.53	8.96	8.49	8.87	8.29	8.74	8.27	7.62	8.05	8.08	8.06	8.87	9.36	8.41	8.58	8.4	8.27	9.18	9.43	8.55	10.57	9.45	10.12	8.05	9.88	8.36	8	7.67	8.44
DEFB1		NM_005218.3	NM_005218.3:40	Endogenous	mRNA	86.11	71.6	6.87	6.15	6.3	5.45	7.29	7.12	4.99	5.12	7.17	6.57	7.6	6.55	4.96	5.67	7.35	6.32	5.04	5.95	4.4	5.53	3.71	4.04	5.45	7	6.03	6.37	8.26	4.48	6.9	4.53	7.67	6.07	6.66	7	6.3	6.41
DMBT1		NM_007329.2	NM_007329.2:3712	Endogenous	mRNA	97.22	283.48	4.54	11.21	10.56	6.98	6.17	15.02	7.47	4.46	4.7	5.05	5.92	10.78	8.75	11.29	15.17	6.63	6.58	6.63	6.85	8.37	9.18	12.39	11.41	5.6	4.97	4.92	7.27	8.06	9.99	5.22	13.96	4.25	6.93	5.76	5	5.38
DOCK9		NM_001130048.1	NM_001130048.1:1020	Endogenous	mRNA	100	50.58	9.63	10.29	11.37	9.49	10.45	10.54	10.14	10.11	9.66	9.99	10.03	9.44	9.92	9.91	11.24	10.37	10.06	10.91	10.04	10.23	9.64	9.58	9.82	10.78	11.04	10.63	11.64	10.3	10.34	9.59	9.57	9.93	10.07	8.28	11.37	9.24
DPP4		NM_001935.3	NM_001935.3:2700	Endogenous	mRNA	88.89	73.2	6.72	6.03	6.61	6.12	5.95	6.8	8.73	6	5.55	6.33	4.19	5.52	8.08	7.92	6.05	7.94	6.64	6.55	6.28	6.91	8.37	7.85	7.74	7.11	7.19	7.56	5.33	6.65	7.36	7.53	8.19	4.25	4.29	4.38	6.66	7.93
DUSP4		NM_057158.2	NM_057158.2:3115	Endogenous	mRNA	100	68.65	8.53	8.57	7.13	7.96	7.82	7.64	9.01	6.53	6.75	7.02	7.09	7.74	8.69	7.84	8.08	7.67	7.82	8.25	7.94	9.38	7.92	7.89	8.1	8.09	8.42	8.5	6.09	9.17	9.52	9.3	9.77	9.99	7.57	8.79	6.76	9.77
DUSP6		NM_001946.2	NM_001946.2:1535	Endogenous	mRNA	100	49.71	9.62	9.66	9.58	8.51	10.41	9.99	11.04	9.14	9.79	9.27	8.51	10.08	10.36	9.92	9.9	9.73	9.05	9.71	9.3	9.7	8.86	8.84	9.72	9.85	10.03	9.73	10.96	10.61	10.09	11	10.72	10.78	9.39	9.01	8.55	9.55
EBI3		NM_005755.2	NM_005755.2:485	Endogenous	mRNA	61.11	66.72	5.6	4.6	4.52	4.81	6.1	4.01	4.54	3.97	4.09	4.1	4.19	4.43	6.19	4.94	4.19	3.85	4.67	5.45	4.4	6.7	3.99	5.81	5.62	5.18	4.18	6.22	4.05	4.8	5.25	5.06	4.35	4.25	4.29	5.82	4.09	6.46
ECSIT		NM_001142464.2	NM_001142464.2:1318	Endogenous	mRNA	100	25.04	8.37	8.81	8.98	8.57	8.53	8.75	9.05	8.63	9.25	8.75	8.52	8.26	8.6	8.56	8.72	8.37	8.32	8.43	8.35	7.97	7.55	8.03	8.1	8.29	8.77	8.05	7.96	8.55	8.26	8.34	8.4	8.37	8.69	9.11	8.76	9.05
EGR1		NM_001964.2	NM_001964.2:1505	Endogenous	mRNA	100	91.11	8.77	9.97	11.74	8.22	9.95	6.67	10.56	6.88	6.2	7.52	9.04	10.23	10.14	10.11	9.55	8.14	9.21	10.45	9.23	7.14	8.56	8.91	10.36	9.87	9.38	8.75	8.97	7.13	9.35	9.22	10.9	8.03	8.02	9.09	7.76	11.14
EGR2		NM_000399.3	NM_000399.3:1891	Endogenous	mRNA	97.22	71.81	6.82	6.92	8.26	5.64	7.51	4.78	8.11	4.76	4.5	5.7	5.6	8.06	7.02	6.94	5.17	5.99	6.15	7.56	6.44	6.41	6.04	6.27	7.37	6	5.88	6.26	6.79	5.74	6.87	6.8	8.02	4.25	7.15	6.51	5.62	8.12
ELANE		NM_001972.2	NM_001972.2:195	Endogenous	mRNA	33.33	50.23	4.46	4.26	4.8	4.35	4.05	4.01	4.78	4.32	4.28	4.1	4.19	5.52	4.37	4.24	4.19	3.85	4.22	3.9	4.4	4.3	4.17	4.04	5.38	5.18	4.18	4.18	4.05	4.83	4.4	4.8	4.35	4.25	6.28	4.38	4.09	4.54
ELK1		NM_005229.3	NM_005229.3:2350	Endogenous	mRNA	91.67	46.57	7.46	6.73	7.13	7.97	7.77	7.09	7.91	3.97	4.06	7.05	6.49	6.75	8.34	7.9	7.09	7.19	7.01	6.84	8.17	8.11	6.96	7.61	7.64	7.73	7.43	7.79	6.89	7.77	7.72	7.88	7.86	8.31	8.55	7.93	4.09	7.33
ENG		NM_001114753.1	NM_001114753.1:1480	Endogenous	mRNA	100	66.9	9.14	9.86	9.09	9.6	10.79	10.17	11.85	9.13	9.04	8.49	8.88	9.78	10.15	9.1	9.41	10.86	9.7	9.09	9.63	9.25	9.78	9.64	10.86	10.29	9.8	10.02	9.01	9.93	9.63	9.81	10.72	7.77	9.24	9.33	8.32	10.39
ENTPD1		NM_001098175.1	NM_001098175.1:8830	Endogenous	mRNA	100	51.39	8.94	8.7	8.5	8.83	9.24	8.69	9.32	7.72	8.13	7.55	7.51	8.08	8.91	8.29	8.9	9.14	8.61	8.97	9.55	9.99	8.06	8.83	9.96	9.17	9.81	9.32	7.31	7.94	8.85	7.47	8.64	6.95	8.5	8.29	7.51	8.94
EOMES		NM_005442.2	NM_005442.2:1670	Endogenous	mRNA	83.33	60.33	5.91	4.82	5.18	5.01	6.56	4.9	4.99	4.9	5.42	4.91	4.19	4.43	5.15	4.82	4.73	4.98	5.58	6.07	4.4	6.73	4.17	5.74	5.25	5.83	6.46	6.94	5.91	5.59	6.76	5.28	6.67	4.25	4.29	4.38	6	5.68
EP300		NM_001429.2	NM_001429.2:715	Endogenous	mRNA	100	14.49	10.72	10.74	10.76	10.68	10.59	10.58	10.73	10.59	10.54	10.63	10.61	10.39	10.98	11.17	10.79	10.63	10.81	10.93	10.86	10.91	10.49	10.5	10.63	10.67	10.88	10.85	10.84	10.36	10.52	10.48	10.68	9.84	10.58	10.81	10.67	10.81
EPCAM		NM_002354.1	NM_002354.1:415	Endogenous	mRNA	100	164.95	8.77	10.23	6.63	11.31	6.23	8.38	4.72	6.17	6.99	5.94	6.84	7.13	7.92	8.13	8.83	4.5	8.03	5.39	7.99	9.15	8.42	8.4	7.4	7.46	5.97	6.19	6.05	5.5	6	5.25	8.11	7.14	7.95	7.67	6.22	6.24
ETS1		NM_005238.3	NM_005238.3:4625	Endogenous	mRNA	100	79.86	12.86	11.17	10.41	10.05	10.23	10.32	11.58	9.66	9.1	8.87	8.66	10.11	11.23	10.13	9.88	11.16	10.64	11.25	9.46	10.77	9.91	10.05	10.78	9.55	10.83	10.84	9.03	12.11	12.3	12.05	11.6	11.07	10.22	9.77	8.79	11.47
EWSR1		NM_013986.3	NM_013986.3:452	Endogenous	mRNA	100	21.2	10.61	10.69	11	11.29	10.87	10.73	10.5	11.04	11.06	10.84	10.9	10.77	11.58	11.69	11	10.77	10.87	11.03	11.29	11.05	10.58	10.75	10.93	10.75	11	11.19	10.48	10.83	10.65	10.93	10.51	10.71	10.97	10.73	10.67	10.66
F12		NM_000505.3	NM_000505.3:1862	Endogenous	mRNA	100	49.49	6.4	7.69	7.97	6.92	8.05	8.49	5.37	8.25	7.98	8.44	8.02	7.49	6.46	6.78	7.27	6.87	7.08	7.12	6.81	7.47	7.12	6.99	6.48	6.92	7.51	7.99	8.86	6.94	7.15	7.13	6.36	8.01	7.31	7.43	7.92	7.49
F13A1		NM_000129.3	NM_000129.3:3196	Endogenous	mRNA	100	122.29	10.16	11.05	10.84	10.15	11.72	11.53	13.2	9.16	8.95	7.59	8.01	10.42	11.35	10.68	11.32	12.31	10.81	10.77	11.35	11.67	9.58	11.13	11.79	11.02	12.01	11.83	8.57	11.62	11.43	13.5	14.22	9.11	8.54	9.11	10.42	12.11
F2RL1		NM_005242.3	NM_005242.3:940	Endogenous	mRNA	100	82.32	6.11	7.01	7.61	8.27	7.64	7.59	7.07	8.48	8.18	8.71	8.99	8.48	7.76	8.33	7.13	7.25	7.81	6.98	7.92	7.45	7.8	7.52	6.88	7.3	7.54	8.42	8.41	9.59	7.83	9.78	6.8	10.12	7.43	5.82	7.43	6.07
FADD		NM_003824.2	NM_003824.2:1560	Endogenous	mRNA	100	77.74	7.13	7.06	6.27	9.55	7.73	7.14	7.15	7.79	9.39	8.66	9.54	8.95	9.2	9.44	7.34	7.08	8.35	7.07	8.11	7.96	6.98	6.85	7.25	7.71	7.52	8.16	6.96	7.53	6.98	7.37	7.16	8.05	10.01	8.9	6.79	9.07
FAS		NM_000043.3	NM_000043.3:90	Endogenous	mRNA	97.22	33.69	6.46	6.03	6.67	5.84	7.17	6.77	7.36	6.06	6.71	6.59	6.64	6.93	5.8	5.76	6.45	7.01	6.24	6.96	6.12	6.76	5.76	6.32	6.17	7.28	6.69	6.42	7.09	6.38	7.06	7.02	7.14	4.25	6.62	6.11	6.64	6.91
FCER1A		NM_002001.2	NM_002001.2:114	Endogenous	mRNA	100	79.78	7.12	6.88	8.41	6.05	8.06	8.56	7.79	8.71	9.14	9.41	9.37	9.49	7.88	6.75	9.3	9.06	8.1	9.67	7.53	8.32	4.85	7.24	7.6	7.3	10.22	9.08	8.38	6.79	8.55	7.08	9.53	6.45	6.76	6.11	10.25	8.98
FCER1G		NM_004106.1	NM_004106.1:36	Endogenous	mRNA	100	89.36	8.65	9.19	8.93	9.61	9.13	9.12	11.25	8.25	8.75	7.1	8.58	9.21	10.3	8.96	8.47	10	9.51	8.77	9.17	9.65	9.91	9.38	9.3	8.62	9.08	9.88	6.65	11	10.13	11.72	11.02	9.97	9.75	11.3	8.02	11.79
FCER2		NM_002002.4	NM_002002.4:420	Endogenous	mRNA	66.67	114.08	8.15	5.28	5.08	4.35	4.05	4.01	6.4	3.97	4.09	4.83	5.74	4.43	5.1	4.24	4.19	4.33	4.67	7.43	4.4	5.96	3.78	4.04	5.57	5.11	5.08	5.37	5.7	4.86	5.86	4.59	5.92	4.25	6.8	4.38	4.09	5.38
FCGR1A		NM_000566.3	NM_000566.3:1545	Endogenous	mRNA	91.67	60.85	5.83	5.37	6.44	5.21	6.29	5.51	7.7	5.21	5.09	6.05	5.8	6	5.56	4.78	4.78	5.9	5.46	4.69	4.4	4.3	4.53	5.81	5.17	5.54	4.79	5.67	5.65	6.14	6.23	5.63	6.33	6.55	4.29	5.82	6.32	6.07
FCGR2A		NM_021642.3	NM_021642.3:60	Endogenous	mRNA	100	117.37	9.28	10.07	10.01	10	9.76	10.15	12.51	9.28	9.77	7.4	9.31	10.2	9.92	8.47	7.55	10.19	9.8	7.71	9.27	8.88	9.96	9.83	10.23	9.45	8.52	9.61	7.46	11.64	10.72	12.79	11.67	11.85	8.85	9.13	7.53	10.42
FCGR2B		NM_001002273.1	NM_001002273.1:870	Endogenous	mRNA	100	68.04	9.63	9.58	8.72	7.65	9.1	9.75	10.47	7.33	7.4	7.23	7.39	8.52	9.09	8.44	8.22	9.27	8.98	9.21	8.06	8.43	8.47	9.02	9.7	9.24	9.52	9.49	8.64	9.89	9.75	10.79	10.81	7.55	8.3	9.55	8.54	10.19
FCGR3A		NM_000569.6	NM_000569.6:1644	Endogenous	mRNA	100	116.32	8.32	9.28	10.49	10.09	9.12	10.02	12.59	9.26	9.02	7.57	8.38	9.72	9.43	8.22	6.84	9.73	9.57	6.21	9.15	9.16	10.69	9.89	9.72	7.8	8.72	9.46	8.66	11.58	10.15	12.01	11.06	10.16	8.49	9.73	6.81	10.43
FEZ1		NM_005103.4	NM_005103.4:426	Endogenous	mRNA	100	107.76	8.26	8.44	7.84	7.8	9.07	9.22	9.48	9.71	9.72	9.51	9.3	9.2	8.86	9.44	7.72	9.34	7.69	6.88	8.71	8.46	7.54	8.2	8.98	9.19	8.76	9.01	7.48	11.02	9.2	11.5	9.42	11.6	7.74	8.14	7.18	7.9
FLT3		NM_004119.1	NM_004119.1:580	Endogenous	mRNA	94.44	59.86	7.69	6.35	5.56	5.41	6.17	5.02	5.81	5	4.91	6.02	4.19	6.39	6.83	6.19	5.38	6.29	5.69	7.08	5.66	7.2	4.78	6.03	6.97	7.18	7.37	7.6	5.86	6.83	7.41	6.43	7.51	6.27	6.34	4.38	5.81	6.95
FLT3LG		NM_001459.3	NM_001459.3:360	Endogenous	mRNA	100	50.6	9.09	8.1	7.58	8.58	8.43	7.98	7.72	7.52	7.54	7.03	7.62	7.86	8.12	7.75	8.21	7.92	8.1	9.4	8.73	9.36	6.49	7.98	8.42	8.16	9.52	9.27	6.76	8.12	8.34	8.11	7.88	8.17	8.62	8.04	7.45	8.29
FN1		NM_212482.1	NM_212482.1:1776	Endogenous	mRNA	100	135.66	10	11.13	12.49	11.86	12.3	12.25	15.7	11.57	10.38	13.17	10.95	14.33	12.62	12.41	11.26	15.03	12.5	9.3	11.13	11.74	14.22	12.98	11.74	12.89	10.8	10.15	8.1	14.29	13.07	15.33	14.17	13.67	9.48	9.14	9.09	11.58
FOS		NM_005252.2	NM_005252.2:1475	Endogenous	mRNA	100	91.34	12.77	14.32	14.04	10.7	13.62	11.24	14.74	10.63	10.44	11.66	13.54	14.36	14.2	13.79	11.54	11.69	12.5	14.13	13.66	9.65	12.78	12.3	14.32	13.62	12.88	11.03	11.18	11.67	13.94	13.35	15.25	11.51	10.13	11.06	9.43	14.45
FOXJ1		NM_001454.3	NM_001454.3:815	Endogenous	mRNA	30.56	155.39	4.46	4.26	4.44	4.35	4.05	5.38	5.25	3.97	4.06	4.1	5.67	4.43	6.49	4.24	4.19	4.65	6.75	3.92	8.36	4.3	3.78	4.04	4.14	5.43	4.18	4.18	4.05	4.48	4.4	4.53	4.35	4.25	4.29	4.38	4.09	4.54
FOXP3		NM_014009.3	NM_014009.3:1230	Endogenous	mRNA	100	59.07	7.6	7.04	5.03	7.67	6.61	6.61	7.07	5.94	6.22	6.12	6.53	7.21	8.06	7.17	5.35	6.98	7.65	7.54	6.77	8.86	7.07	7.57	7.76	7.09	8.27	8.83	6.73	7.98	8.57	7.68	7.27	6.99	7.91	7.58	6.22	7.88
FPR2		NM_001462.3	NM_001462.3:1200	Endogenous	mRNA	94.44	124.87	6.46	6.61	8.67	6.98	7.17	6.32	10.24	5.06	6.73	5.18	5.6	6.09	8.56	5.78	4.19	7.57	7.78	4.42	6.39	6.01	6.46	6.74	7.43	5.83	4.18	6.4	5.81	8.31	7.14	8.79	7.66	8.46	7.01	6.94	5.87	8.19
FUT5		NM_002034.2	NM_002034.2:1726	Endogenous	mRNA	33.33	63.98	5.71	4.26	4.06	4.35	6.35	4.01	4.44	3.97	4.06	5.61	5.67	4.43	4.37	4.24	4.19	5.21	3.9	3.9	4.4	4.3	3.71	4.04	5.83	5.49	4.18	4.18	4.05	4.48	5.81	4.53	6.22	6.2	4.29	4.38	5.22	4.54
FUT7		NM_004479.3	NM_004479.3:1710	Endogenous	mRNA	97.22	49.09	6.31	5.45	5.89	5.43	6.71	5.54	6.08	5.64	5.78	6.41	6.37	6.25	6.97	5.88	5.25	6.17	5.96	7.15	4.4	7.53	4.99	5.96	5.92	5.79	6.8	7.52	5.7	6.1	6.8	5.82	6.55	6.83	7.04	5.82	6.52	7.13
FYN		NM_002037.3	NM_002037.3:765	Endogenous	mRNA	100	54.12	9.94	9.02	8.56	9.47	9.31	8.55	10.28	7.06	7.31	7.36	7.01	8.3	10.03	9.14	8.63	9.66	9.22	9.67	9.04	9.89	8.29	8.53	9.58	9.68	10.1	10.13	8.23	9.59	10.1	9.16	9.9	7.87	8.86	8.53	7.25	9.61
GAGE1		NM_001040663.2	NM_001040663.2:1642	Endogenous	mRNA	86.11	80.93	6.74	4.82	5.63	4.66	7.54	4.38	4.89	4.46	4.55	7.1	6.14	6.7	5.31	6.05	4.45	5.69	5.46	4.16	4.4	6.7	4.78	7.74	7.35	6.86	5.33	4.18	7.27	4.48	7.03	4.59	7.67	7.3	7.18	4.38	6.44	4.54
GATA3		NM_001002295.1	NM_001002295.1:2835	Endogenous	mRNA	66.67	62.85	5.92	4.26	4.86	4.35	4.05	5.02	4.54	4.46	4.45	5.47	4.19	4.43	4.75	4.74	5.32	4.9	4.53	4.97	4.4	6.63	4.7	4.04	4.14	5.65	5.82	6.22	6.68	4.68	5.76	4.53	5.97	4.25	6.34	4.38	5.54	4.54
GNLY		NM_006433.2	NM_006433.2:305	Endogenous	mRNA	100	114.07	8.08	8.51	6.99	8	7.46	7.56	8.1	6.63	5.63	6.02	6.33	7.23	7.94	7.96	5.92	6.77	9.07	6.63	6.39	8.17	5.61	7.42	7.3	6.9	7.46	8.25	5.53	9.52	9.19	10.76	8.15	8.58	7.57	8.77	5.81	7.84
GPI		NM_000175.2	NM_000175.2:1695	Endogenous	mRNA	100	40.21	10.93	11.63	11.73	12.02	11.55	11.45	11.75	12.65	12.13	12.64	11.77	11.17	11.67	11.86	11.72	11.19	11.08	11.2	11.25	10.9	10.25	10.51	10.89	10.95	11.55	11.65	11.16	11.45	11.07	12.16	10.83	12.57	11.94	11.6	11.91	11.85
GTF3C1		NM_001520.3	NM_001520.3:2904	Endogenous	mRNA	100	31	8.85	9.13	9.75	9.52	10.07	9.54	9.33	8.91	9.32	9.38	9.66	8.96	9.29	9.28	10.29	9.61	9.48	9.81	9.96	9.82	9.19	9.29	9.45	10.22	10.09	9.8	10.07	8.92	9.26	9.02	9.15	9.08	9.16	8.81	9.98	8.65
GZMA		NM_006144.2	NM_006144.2:155	Endogenous	mRNA	100	86.08	8.82	8.17	6.63	9.42	8.71	7.63	7.83	8.43	8.38	7.92	7.88	8.42	7.71	7.81	7.38	7.94	9.57	8.83	7.43	9.5	6.83	7.91	7.33	8.17	9.54	9.49	6.62	9.68	10.44	10.04	10.95	7.99	8.2	9.1	7.76	9.3
GZMB		NM_004131.3	NM_004131.3:540	Endogenous	mRNA	100	79.51	9.79	9.65	8.23	8.63	7.84	7.94	8.46	8.32	7.46	6.96	7.35	9.22	10.79	9.38	6.48	10.32	10	10.12	8.15	9.54	7.86	8.46	8.47	7.71	7.39	8.3	5.81	10.19	10.44	10.18	10.18	7.68	8.28	9.5	6.52	10.21
GZMH		NM_033423.3	NM_033423.3:705	Endogenous	mRNA	83.33	76.78	6.11	5.86	5.08	4.41	6.23	4.94	5.84	5.03	4.4	5.83	5.67	6.28	5.46	5.12	5.78	5.62	6.5	5.12	4.4	7.43	4.74	4.04	4.14	5.54	6.44	6.5	4.05	6.06	6.65	6.7	7.9	4.25	4.29	6.72	5.06	6.93
GZMK		NM_002104.2	NM_002104.2:700	Endogenous	mRNA	100	123.59	9.78	7.9	6	6.95	8.13	6.77	7.3	5.88	5.25	6.94	5.53	7.69	8.41	7.28	7.15	7.21	8.4	9.18	5.42	8.99	6.79	7.74	7.6	8	10.16	10.13	5.09	9.95	11.09	9.17	10.71	7.03	8.04	7.45	6.27	8.77
GZMM		NM_005317.2	NM_005317.2:669	Endogenous	mRNA	97.22	54.66	6.66	5.58	5.63	5.68	6.99	5.22	5.64	5	5.83	5.66	6.14	5.91	6.35	5.74	5.65	5.39	6.02	7.14	5.79	7.33	4.85	5.96	5.51	5.79	6.99	7.6	6.53	5.32	7	5.25	6.67	4.25	6.62	6.25	6.03	6.07
HAMP		NM_021175.2	NM_021175.2:99	Endogenous	mRNA	50	36.82	4.46	4.6	5.36	4.35	4.05	4.64	5.04	4.51	5.76	4.1	4.19	4.43	4.91	4.6	4.45	4.08	4.44	4.69	4.4	4.3	4.39	4.04	4.14	4.16	4.91	5.37	4.05	4.48	4.4	4.92	4.35	4.25	4.29	4.38	4.74	5.64
HAVCR2		NM_032782.3	NM_032782.3:955	Endogenous	mRNA	100	72.48	8.62	8.03	6.9	7.57	7.38	7.84	9.47	7.66	7.52	7.14	7.11	8.38	8.59	7.49	6.25	7.71	7.67	7.34	7.47	8	8.84	7.63	7.66	6.4	7.84	8.28	6.17	9.65	9.31	9.93	9.7	8.17	8.31	8.91	7.12	8.96
HCK		NM_002110.2	NM_002110.2:260	Endogenous	mRNA	100	52.37	8.95	8.57	9.42	9.25	8.8	8.56	10.61	8.07	9.15	7.69	8.7	9.27	9.62	8.52	7.51	9.36	9.42	8.83	8.88	9.8	8.72	8.79	9.35	8.69	8.86	9.93	7.05	9.76	9.46	10.01	9.91	8.64	9.12	9.6	7.92	10.43
HLA-A		NM_002116.5	NM_002116.5:1000	Endogenous	mRNA	100	60.21	12.96	12.72	12.2	13.12	12.3	12.73	13.09	13.81	12.44	12.34	13.07	13.54	13.03	12.76	12.04	12.4	13.48	13.07	13.32	14.01	12.15	12.49	13.06	12.6	13.6	13.63	11.38	14.16	13.74	14.48	13.24	14.99	13.59	14.25	11.87	13.96
HLA-B		NM_005514.6	NM_005514.6:937	Endogenous	mRNA	100	67.22	13.78	13.51	12.82	13.43	12.99	13.74	13.92	14.27	12.91	13.02	13.7	14.26	13.56	13.14	12.38	13.09	14.08	13.7	14.05	14.91	13	13.4	13.65	13.18	13.7	14.02	11.13	14.71	14.39	15.17	13.89	15.62	14.33	15.33	12.5	15.38
HLA-C		NM_002117.4	NM_002117.4:895	Endogenous	mRNA	100	46.34	11.73	11.81	11.41	11.84	11.23	11.71	12.03	12.75	12.04	12.01	13.12	12.96	12.57	12.33	11.83	11.98	12.98	12.64	12.28	12.83	11.16	11.89	12.53	11.92	11.8	11.88	9.79	12	11.91	12.39	11.94	12.95	12.12	13.43	10.37	13.12
HLA-DMA		NM_006120.3	NM_006120.3:380	Endogenous	mRNA	100	55.64	11.18	10.26	8.68	9.48	10.29	10.57	11.49	10.36	9.78	9.02	9.02	10.15	10.28	9.4	9.38	10.44	10.26	11.19	10.64	11.47	10.19	10.41	10.63	10.48	10.75	10.72	7.87	10.76	10.97	11.16	11.5	8.73	10.05	11.72	9.16	11.56
HLA-DMB		NM_002118.3	NM_002118.3:20	Endogenous	mRNA	100	60.18	11.19	9.78	7.59	9	9.68	9.87	10.99	9.47	9.08	8.75	8.58	9.87	9.64	8.8	8.81	9.87	9.83	10.53	9.57	10.84	9.56	9.51	9.6	9.03	10.1	10.12	7.82	10.57	10.87	10.53	11.23	8.33	9.89	10.84	8.97	10.9
HLA-DOB		NM_002120.3	NM_002120.3:230	Endogenous	mRNA	100	90.69	10.3	8.74	5.27	7.42	7.61	8.49	7.38	6.45	6.27	6.49	5.74	7.06	7.84	6.67	6.9	7.08	8.15	9.36	7.47	7.49	6.74	8.12	9.4	8.43	7.84	7.41	6.05	7.33	8.83	6.96	9.06	6.33	8.36	8.84	6.91	8.61
HLA-DPA1		NM_033554.2	NM_033554.2:857	Endogenous	mRNA	100	61.68	13.26	12.42	11.09	11.24	12.07	12.78	13.46	12.57	11.98	11.22	11.25	12.76	12.4	11.59	11.6	12.49	12.56	12.9	11.66	13.12	12.36	12.08	12.02	10.18	12.88	13.13	10.3	13.4	13.5	13.47	13.88	10.95	12.01	13.36	11.77	14.01
HLA-DPB1		NM_002121.4	NM_002121.4:931	Endogenous	mRNA	100	64.39	13.27	12.16	10.69	10.71	11.79	12.47	13.29	12.2	11.69	11.16	11.04	12.64	11.92	11.01	11.19	12.32	12.2	12.91	10.99	12.68	11.99	11.57	11.65	10.68	12.53	12.65	10.22	12.93	13.26	13.05	13.72	10.3	11.59	12.87	11.46	13.66
HLA-DQA1		NM_002122.3	NM_002122.3:261	Endogenous	mRNA	72.22	93.23	12.58	11.8	10.29	10.9	11.34	11.9	12.68	10.88	10.73	9.68	10.22	11.67	11.57	10.72	10.19	11.25	11.42	12.09	4.4	4.3	3.71	4.04	4.14	4.16	11.94	12.44	9.2	12.42	12.44	12.69	12.63	10.65	4.29	4.38	4.09	4.54
HLA-DQB1		NM_002123.3	NM_002123.3:384	Endogenous	mRNA	75	85.16	10.53	9.85	9.04	9.65	9.86	10.2	11.16	9.87	9.85	8.93	9.1	10.01	10.3	9.35	8.97	9.8	9.79	10.7	4.4	4.3	3.71	4.04	4.14	4.96	10.87	11	7.87	10.77	10.82	10.99	11.07	9.57	4.29	4.38	4.09	4.54
HLA-DRA		NM_019111.3	NM_019111.3:335	Endogenous	mRNA	100	63.37	14.14	13.35	11.83	11.95	12.48	13.62	14.51	13.56	12.91	12.12	12.15	13.59	13.22	12.23	12.01	13.35	13.37	13.91	12.2	13.72	13.26	12.93	12.97	11.78	13.41	13.59	10.92	14.32	14.4	14.52	14.65	12.07	12.61	14.31	12.48	14.67
HLA-DRB3		NM_022555.3	NM_022555.3:698	Endogenous	mRNA	100	59.22	13.07	12.45	11.35	12.14	12.88	12.64	13.73	12.31	12.24	11.12	11.66	12.78	13.31	12.32	12.13	13.16	12.74	13.52	13.13	14.36	12.52	12.86	13.03	13.22	13.44	13.63	10.7	13.27	13.45	13.93	13.88	12.18	12.64	14.16	11.41	14.48
HLA-DRB4		NM_021983.4	NM_021983.4:194	Endogenous	mRNA	66.67	107.73	4.46	4.26	4.44	9.68	10	10.9	11.91	10.47	9.36	8.19	8.11	10.07	4.37	4.24	4.19	3.85	3.87	3.9	10.04	11.37	10.49	10.39	10.55	9.99	10.75	10.1	7.85	10.19	10.51	10.67	10.78	7.89	4.29	4.38	4.09	4.54
HLA-E		NM_005516.4	NM_005516.4:1204	Endogenous	mRNA	100	28.52	12.81	12.38	12.62	11.95	12.22	12.44	12.89	12.97	11.73	11.84	12.73	12.91	12.29	11.97	12.29	12.31	12.52	13.13	12.76	13.36	11.57	11.82	12.45	12.62	12.89	13	12.05	12.81	12.99	12.86	12.61	12.68	12.38	12.38	12.26	12.95
HLA-G		NM_002127.4	NM_002127.4:1180	Endogenous	mRNA	100	72.98	11.08	10.98	9.98	9.38	8.93	10.14	10.52	12.02	10.59	10.74	10.72	11.58	9.5	9.18	8.89	9.76	10.81	10.17	8.82	9.8	8.92	8.78	9.13	8.78	9.08	8.98	8.35	11.24	10.7	11.25	10.11	11	10.34	7.66	9.66	7.99
HMGB1		NM_002128.4	NM_002128.4:208	Endogenous	mRNA	100	36.51	9.93	9.9	9.72	9.6	9.49	9.69	9.56	10.15	10.74	10.12	9.73	9.84	9.7	9.56	9.5	9.69	10.35	9.56	8.75	9.23	9.7	9.71	9.85	9.32	9.37	9.28	9.18	10.39	9.91	10.21	10.01	9.42	9.97	11.04	10.16	10.74
HRAS		NM_005343.2	NM_005343.2:396	Endogenous	mRNA	100	44.73	6.84	7.82	8.47	7.24	8.31	8.18	7.56	8.83	8.08	8.39	8.94	7.96	8.82	9.26	8.13	7.99	8.29	8.14	7.26	7.97	7.17	7.72	6.78	7.56	8.03	8.5	8.91	8.64	7.89	8.76	7.01	9.19	7.8	7.13	8.39	7.54
HSD11B1		NM_181755.1	NM_181755.1:155	Endogenous	mRNA	75	69.35	4.46	5.19	5.13	4.94	6.03	4.19	6.75	4.26	4.16	4.1	4.19	5.81	5.56	4.24	4.19	3.85	4.87	4.01	5.47	5.73	5.41	6.42	5.68	5.04	5.54	5.8	6	6.74	5.33	7.03	6.06	6.99	4.29	4.38	4.09	5.97
ICAM1		NM_000201.2	NM_000201.2:2253	Endogenous	mRNA	100	108.07	9	9.03	12.1	10	8.74	8.51	10.35	8.03	8.61	6.41	8.35	9.86	9.86	9.31	7.72	9.06	9.17	9.11	9.52	9.37	8.65	8.44	9.8	8.34	8.52	9.44	7.29	9.99	9.54	11.33	10.43	11.82	9.07	9.31	7.17	9.86
ICAM2		NM_000873.3	NM_000873.3:415	Endogenous	mRNA	100	62.44	8.28	7.68	8.16	6.63	7.86	7.69	9	5.03	6.22	5.87	6.14	6.95	7.53	6.65	7.07	7.9	6.97	7.84	6.75	6.93	6.82	7.83	8.61	7.66	7.24	6.86	5.81	7.33	7.6	7.05	9.01	6.65	7.62	7.64	6.44	8.38
ICAM3		NM_002162.3	NM_002162.3:1225	Endogenous	mRNA	100	54.14	9.89	9.11	8.97	7.71	8.41	8.58	9.23	6.38	7.4	6.49	6.74	7.89	8.38	7.43	8.18	8.34	8.68	9.34	8.02	8.68	7.48	8.6	9.44	9.09	8.53	8.59	5.91	8.28	8.95	8.01	9.52	7.81	8.77	8.67	7.93	9.17
ICAM4		NM_001039132.1	NM_001039132.1:463	Endogenous	mRNA	94.44	102.34	6.37	5.76	8.89	5.01	6.92	4.38	6.13	3.97	4.06	5.75	5.53	6.46	5.66	5.6	4.73	5.94	5.39	5.88	6.59	6.53	4.57	6.03	7.15	7.02	4.85	5.26	5.17	4.57	6.45	5.78	6.97	6.79	6.66	6.25	5.5	5.85
ICOS		NM_012092.2	NM_012092.2:640	Endogenous	mRNA	100	72.28	8.55	7.36	4.92	6.27	6.56	5.64	6.64	5.49	6.5	6.05	6.23	7.04	7.35	6.67	5.17	6.62	7.31	8.09	5.71	8.15	6.19	6.74	6.97	6.57	7.93	7.69	5.17	8.46	8.81	8.12	8.52	7.27	7.64	7.6	6.22	8.7
ICOSLG		NM_015259.4	NM_015259.4:1190	Endogenous	mRNA	100	31.91	8.31	7.92	8.51	8.35	8.28	7.63	8.29	7.14	6.27	7.73	7.21	7.49	7.74	7.68	8.47	7.4	7.43	8.03	7.38	8.25	7.63	7.72	7.78	8.07	8.34	7.93	7.25	7.24	7.8	8.13	8.52	6.6	8.18	7.79	8.27	7.79
IDO1		NM_002164.3	NM_002164.3:50	Endogenous	mRNA	100	109	10.34	8.54	5.63	9.13	6.95	7.32	7.36	7.83	7.18	6.59	6.49	9.29	7.65	7.63	5.65	6.68	8.13	7.79	8.76	9.72	6.99	7.4	7.78	7.65	8.64	9.25	5.81	10.86	11.05	10.13	8.63	10.12	8.18	9.29	6.72	9.57
IFI16		NM_005531.1	NM_005531.1:2255	Endogenous	mRNA	100	32.25	11.27	11.23	11.14	11.06	10.78	10.98	11.28	11.8	12.02	11.01	11.07	11.24	11.54	11.54	10.04	11.03	12	10.95	11.49	11.05	11.17	10.68	10.75	10.92	10.79	11.13	10.36	11.96	11.6	11.91	11.19	11.24	10.6	11.34	10.39	11.24
IFI27		NM_005532.3	NM_005532.3:390	Endogenous	mRNA	100	69.8	12.17	13.77	12.06	12.53	10.53	14.19	11.24	14.08	13.28	13.99	14	13.91	13.45	13.93	11.56	11.15	13.08	12.67	12.91	13.83	11.05	11.5	11.17	11.72	13.78	14.59	14.87	13.69	13.79	14.22	11.29	14.21	12.65	13.29	11.3	12.96
IFI35		NM_005533.3	NM_005533.3:415	Endogenous	mRNA	100	59.78	8.24	8.29	6.25	8.78	7.49	8.61	8.04	8.14	7.54	7.35	7.95	8.86	8.44	8.05	7.03	7.54	7.62	7.77	8.2	8.53	7.24	8.31	7.98	7.72	7.76	8.78	5.76	9.96	9.01	9.62	8.15	9.03	8.25	8.39	6.61	8.52
IFIH1		NM_022168.2	NM_022168.2:185	Endogenous	mRNA	100	54.15	8.85	8.62	7.18	8.04	7.9	9.15	8.19	8.71	7.67	7.24	8.63	9.05	8.74	8.75	7.82	7.56	8.3	8.22	8.27	9.58	7.82	8.17	8.13	8.08	8.87	9.34	7.63	10.03	9.7	9.64	8.13	8.76	8.47	7.69	7.72	8.5
IFIT1		NM_001548.3	NM_001548.3:1440	Endogenous	mRNA	100	113.67	8.96	8.98	5.83	7.01	6.95	9.67	8.9	7.24	6.04	7.23	7.45	7.94	9.19	8.5	7.48	8.01	7.67	6.84	8.44	8.97	7.91	8.01	7.65	8.65	8.35	9.3	6.7	11.29	8.91	9.8	7.68	7.97	7.93	7.39	6.72	8.14
IFIT2		NM_001547.4	NM_001547.4:1995	Endogenous	mRNA	100	73.7	8.98	7.44	6.75	7.73	7.54	7.92	9.12	5.34	5.74	6.57	6.14	6.67	8.83	6.96	6.33	6.7	7.06	6.63	8.75	8.66	8.29	8.46	8.15	7.91	7.33	7.26	5.76	9.63	8.37	8.65	7.63	8.81	7.69	6.58	6.48	7.16
IFITM1		NM_003641.3	NM_003641.3:482	Endogenous	mRNA	100	72.91	12.83	12.73	11.62	11.9	11.04	12.55	12.87	12.36	10.64	10.74	11.17	11.65	12.24	11.8	10.63	11.9	12.36	11.55	11.19	11.84	11.02	11.45	11.7	10.26	11.57	12.32	9.62	13.87	13.05	13.99	12.17	13.01	12.47	12.13	10.46	12.47
IFITM2		NM_006435.2	NM_006435.2:390	Endogenous	mRNA	100	66.03	11.03	10.83	12.32	10.48	11.01	10.84	13.05	10.69	10.33	9.71	10.48	10.71	11.47	9.98	10.5	12.05	11.04	10.47	10.91	10.64	10.51	11.24	11.98	11.24	10.62	10.92	8.61	11.5	11.26	11.7	11.94	10.69	10.47	9.9	9.93	11.92
IFNA1		NM_024013.1	NM_024013.1:585	Endogenous	mRNA	44.44	65.08	5.87	4.5	4.06	4.35	4.05	4.05	4.54	3.97	4.06	5.79	4.19	6.32	4.37	4.34	4.19	4.65	4.34	3.92	4.4	4.3	3.71	4.04	4.14	4.96	4.18	4.18	5.46	4.48	5.62	4.53	6.25	4.25	6.15	4.38	5.84	4.54
IFNA17		NM_021268.2	NM_021268.2:291	Endogenous	mRNA	33.33	68.53	6.26	4.26	4.06	4.35	4.05	4.01	4.44	3.97	4.06	5.94	5.67	6.39	4.37	4.24	4.19	4.9	4.83	3.9	4.4	4.3	3.71	4.04	4.14	5.25	4.18	4.18	5.09	4.48	6.29	4.53	5.97	6.2	4.29	4.38	6	4.54
IFNA2		NM_000605.3	NM_000605.3:611	Endogenous	mRNA	27.78	62.78	6.11	4.26	4.06	4.35	4.05	4.01	4.44	3.97	4.06	5.79	4.19	6.13	4.37	4.24	4.19	4.33	4.44	4.08	4.4	4.3	3.71	4.04	4.14	4.16	4.18	4.18	4.05	4.48	5.65	4.53	5.72	4.25	6.08	4.38	5.5	4.54
IFNA7		NM_021057.2	NM_021057.2:215	Endogenous	mRNA	86.11	95.35	8.24	5.15	4.8	4.77	7.51	4.12	4.78	3.97	4.28	7.67	6.41	8.01	4.86	5.37	4.25	6.46	5.63	4.54	5.57	6.85	3.78	6.92	6.05	6.4	4.72	4.18	6.05	4.48	7.7	4.53	7.52	6.83	7.28	4.38	7.93	5.85
IFNA8		NM_002170.3	NM_002170.3:604	Endogenous	mRNA	22.22	52.57	6	4.26	4.06	4.35	4.05	4.01	4.44	3.97	4.06	5.36	4.19	4.43	4.37	4.24	4.19	4.65	4.63	3.9	4.4	4.3	3.71	4.04	4.14	5.11	4.18	4.18	4.05	4.48	6.03	4.53	5.72	4.25	4.29	4.38	5.17	4.54
IFNAR1		NM_000629.2	NM_000629.2:3123	Endogenous	mRNA	100	25.26	8.19	8.03	8.15	8.6	8.45	8.2	8.88	7.75	7.58	7.96	7.9	8.22	8.42	8.33	8.46	8.34	8.2	8.02	8.84	8.64	8.48	8.5	9.11	8.3	8.39	8.61	7.72	7.91	8.27	8.32	8.85	7.89	8.62	8.19	7.91	7.99
IFNAR2		NM_000874.3	NM_000874.3:631	Endogenous	mRNA	100	35.55	9.89	9.73	9.07	9.68	9.53	9.66	10.14	8.62	8.64	8.09	8.22	9.13	9.95	9.52	9.28	9.62	9.71	10.37	10.03	9.77	9.24	9.63	10.27	9.97	9.47	9.63	7.56	9.87	9.83	9.97	10.4	9.73	9.42	9.65	8.9	10.08
IFNB1		NM_002176.2	NM_002176.2:610	Endogenous	mRNA	44.44	69.42	6.5	4.45	4.06	4.35	6.56	4.01	5.04	3.97	4.06	5.7	5.74	5.91	4.37	4.6	4.19	5.45	4.22	3.9	5.25	5.79	3.71	4.04	4.14	5.92	4.18	4.18	4.05	4.48	5.86	4.53	6.49	4.25	4.29	4.38	5.27	4.54
IFNG		NM_000619.2	NM_000619.2:970	Endogenous	mRNA	88.89	65.71	6.71	4.6	4.6	4.58	6.03	5.12	4.44	5.26	4.5	6.3	6.45	6.73	4.37	4.69	5.05	4.82	5.75	5.48	4.4	6.6	4.33	6.03	6.01	5.65	5.75	6.31	5.4	5.64	6.76	5.86	7.64	4.25	7.01	6.58	5.94	6.35
IFNGR1		NM_000416.1	NM_000416.1:1140	Endogenous	mRNA	100	67.06	11.02	10.86	11.06	10.83	10.56	10.88	11.65	12.36	13.1	12.3	12.63	12.07	11.13	10.99	10.14	10.68	10.53	10.78	11	10.85	10.56	10.62	10.82	10.69	10.6	10.72	10.62	10.96	11.41	11.03	11.26	9.84	10.04	11.14	10.32	11.12
IFNL1		NM_172140.1	NM_172140.1:233	Endogenous	mRNA	75	58.28	4.46	4.82	4.6	4.35	4.05	4.43	4.67	4.03	4.28	5.41	5.53	4.43	4.69	4.69	4.51	4.55	4.67	5.05	4.4	5.73	4.33	5.96	5.97	5.31	4.97	5.48	5.46	4.48	5	4.53	5.83	6.5	6.71	4.38	4.94	4.54
IFNL2		NM_172138.1	NM_172138.1:589	Endogenous	mRNA	97.22	72.66	7.83	6.03	5.23	5.29	7.41	4.94	4.44	5.15	5.91	6.41	6.14	6.39	5.15	5.6	4.78	6.17	5.67	4.97	6.12	7.53	5.9	7.81	6.35	7.56	5.28	5.42	6.5	4.5	7.73	4.68	7.49	6.33	7.18	6.39	6.68	5.93
IGF1R		NM_000875.2	NM_000875.2:455	Endogenous	mRNA	100	36.41	9.75	9.92	10.68	11.39	10.24	10.42	10.02	10.1	10.83	9.82	10.61	11.17	10.75	11.22	10.63	10.52	10.56	10.32	11.14	9.93	11.09	10.62	10.42	10.89	10.53	10.22	9.4	10.11	10	10.83	9.88	10.94	10.5	9.38	9.86	9.23
IGF2R		NM_000876.1	NM_000876.1:2605	Endogenous	mRNA	100	29.94	8.82	9.29	9.77	9.85	9.23	9.66	10.63	9.42	10.25	9.29	9.96	9.49	9.87	10.06	9.35	9.68	9.22	9.2	9.49	9.18	9.52	9.06	9.69	9.66	9.71	9.41	9.12	9.7	9.59	10.02	9.51	9.94	8.78	9.22	9.06	9.15
IGLL1		NM_020070.2	NM_020070.2:188	Endogenous	mRNA	25	58.06	4.46	4.26	4.06	4.35	6.1	4.01	4.44	3.97	4.06	4.83	5.92	6.17	4.37	4.24	4.19	3.85	3.87	3.9	4.4	4.3	3.71	4.04	4.14	5.31	4.18	5.06	5.53	4.48	4.59	4.53	4.35	4.25	4.29	4.38	4.59	4.54
IKBKB		NM_001556.1	NM_001556.1:1995	Endogenous	mRNA	100	27.52	8.55	8.05	8.05	8.2	7.99	8.03	8.27	8.17	8.08	7.9	7.71	7.46	7.92	7.73	8.18	8.13	7.82	8.61	8.4	8.22	7.21	7.15	7.95	8.37	8.71	8.37	7.97	7.68	8.05	8.09	7.75	7.14	7.25	7.28	8.01	7.27
IKBKE		NM_014002.2	NM_014002.2:2470	Endogenous	mRNA	100	30.95	9.27	9.1	7.49	9.14	9.13	8.38	7.91	9.01	9.21	9.13	8.66	8.53	9.1	9.17	8.99	8.63	9.21	9.84	9.2	9.5	8.07	8.36	8.34	8.88	9.29	9.46	8.75	8.74	9.01	8.81	8.57	8.34	9.27	9.33	9.53	9.35
IKBKG		NM_003639.2	NM_003639.2:470	Endogenous	mRNA	100	30.73	8.75	8.62	8.61	8.38	8.42	8.88	8.68	9.08	8.85	9.25	9.17	9.25	8.92	8.81	8.49	8.51	8.31	8.89	9.14	8.96	10.01	9.37	9.04	9.01	8.84	8.92	9.02	8.5	8.41	8.45	8.44	8.39	8.37	8.48	8.42	8.05
IL10		NM_000572.2	NM_000572.2:230	Endogenous	mRNA	91.67	71.98	6.22	6.58	6.56	5.45	4.05	5.16	7.67	5.24	5.09	5.52	4.19	6.36	7.27	5.74	4.19	5.45	5.65	5.48	5.12	5.6	5.08	5.65	5.78	5.88	5.14	5.84	5.86	6.02	6.63	6.37	7.91	6.07	6.51	5.88	4.81	7.13
IL10RA		NM_001558.2	NM_001558.2:150	Endogenous	mRNA	100	61.47	9.52	8.83	7.73	8.18	8.45	8.67	9.61	6.69	7.56	6.91	7.16	8.26	8.86	7.8	7.91	8.71	8.84	9.76	8.31	9.07	8.29	8.61	9.31	8.95	9.32	9.2	6.91	9.09	9.58	9.27	10.1	7.33	8.39	9.49	7.51	10.39
IL11		NM_000641.2	NM_000641.2:1145	Endogenous	mRNA	77.78	112.52	5.56	4.98	4.36	7.27	6.17	5.54	7.38	4.46	4.06	4.1	5.53	6.58	6.86	6.45	4.19	5.82	5.36	3.92	5.42	5.79	5.57	4.04	5.62	6.04	4.18	5.13	4.05	5.57	5.96	7.75	6.14	8.71	7.04	4.38	4.09	5.44
IL11RA		NM_147162.1	NM_147162.1:400	Endogenous	mRNA	100	51.07	7.22	6.59	6.63	5.83	7.64	5.64	6.82	5.55	5.76	6.57	5.87	6.64	6.59	6.59	7.25	7.28	6.72	7.25	7.23	7.2	5.92	6.89	7.45	7.78	8.36	7.06	5.86	5.61	6.48	6.06	7.33	6.27	6.46	6.55	6.12	6.75
IL12A		NM_000882.2	NM_000882.2:775	Endogenous	mRNA	88.89	61.23	5.01	4.94	4.86	5.5	6.1	4.64	4.72	3.97	4.06	4.91	6.23	4.43	4.86	4.39	6.07	4.78	4.39	4.54	5.57	5.79	3.71	5.81	5.51	5.6	4.97	4.92	5.59	5.06	5.43	4.95	5.67	6.33	6.4	6.34	7.25	5.81
IL12B		NM_002187.2	NM_002187.2:1435	Endogenous	mRNA	80.56	59.42	6.91	5.22	5.27	4.35	6.35	4.49	4.6	5.06	4.94	6.24	5.8	6.32	4.37	4.94	4.92	5.15	5.2	4.42	4.4	5.96	4.05	4.04	5.32	5.25	6.14	6.69	5.76	5.16	6.43	5.15	6.43	4.25	4.29	5.82	6.3	4.54
IL12RB1		NM_005535.1	NM_005535.1:225	Endogenous	mRNA	100	55.17	8.44	7.02	5.13	7.68	7.99	6.24	6.78	5.58	6.37	7.09	6.04	7.41	7.26	6.8	6.26	6.86	7.14	8.19	7.39	8.81	6.11	7.37	7.76	7.8	7.56	8.39	6.62	7.62	8.38	7.58	8.25	8.4	8.42	8.23	6.72	8.16
IL12RB2		NM_001559.2	NM_001559.2:1315	Endogenous	mRNA	94.44	61.29	5.63	5.65	5.32	5.29	5.95	7.15	6.56	6.75	6.05	6.09	6.95	6.93	6.86	6.32	4.62	5.84	6.41	5.42	6.95	7.39	4.74	4.04	5.62	5.74	7.24	7.13	7.07	7.51	7.65	8.04	6.8	6.83	4.29	5.82	5.84	6.04
IL13		NM_002188.2	NM_002188.2:516	Endogenous	mRNA	83.33	61.98	6.19	4.26	4.36	4.35	5.88	4.19	4.54	4.46	4.45	6.57	6.23	6.46	4.91	4.98	4.57	5.08	4.1	4.54	5.71	6.49	3.85	5.96	5.51	6.43	5.54	5.42	6.43	4.48	6.19	4.53	6.9	4.25	6.4	4.38	6.37	5.68
IL13RA1		NM_001560.2	NM_001560.2:1230	Endogenous	mRNA	100	33.96	10.54	10.96	11.5	10.18	10.7	11.27	11.47	11.22	11.18	10.63	11.16	11.18	10.63	10.97	11.56	11.35	9.89	11.05	10.88	10.8	10.3	10.09	10.37	10.81	11	11.53	11.47	10.79	10.75	11.17	10.91	10.47	9.39	9.86	11.79	10.75
IL13RA2		NM_000640.2	NM_000640.2:400	Endogenous	mRNA	66.67	52.95	6.21	5.25	4.8	4.66	4.05	4.94	5.96	4.8	4.4	5.94	4.19	5.75	4.37	4.34	4.68	4.15	4.39	4.23	4.4	5.73	3.71	4.04	5.57	4.96	4.18	5.92	4.05	5.92	5.56	4.53	5.92	4.25	4.29	4.38	5.12	5.27
IL15		NM_172174.1	NM_172174.1:1685	Endogenous	mRNA	100	39.71	8	6.94	6.27	7.24	7.82	6.43	7.28	6.11	6.99	6.7	7.26	7.58	7.28	6.87	6.13	7.01	7.23	7.38	7.52	8.4	5.94	7.12	7.46	7.73	6.97	6.74	5.25	7	7.6	7.31	7.55	7.17	7.43	7.25	6.48	7.55
IL15RA		NM_002189.2	NM_002189.2:505	Endogenous	mRNA	100	33.39	8.87	8.84	8.24	8.4	8.29	8.68	8.56	8.99	9.21	8.41	8.99	9.06	8.74	8.34	7.99	8.5	8.43	8.76	8.39	8.77	7.56	8.4	9.06	8.65	8.7	8.9	7.19	9.59	9.08	9.72	9.06	8.92	8.7	8.77	7.73	9.24
IL16		NM_004513.4	NM_004513.4:1262	Endogenous	mRNA	100	70.45	10.88	9.19	8.86	8.48	9.09	8.76	9.32	6.58	7.52	7.3	6.77	8.27	9.44	8.54	9.48	9.18	9.29	10.92	8.91	9.63	7.84	9.04	9.93	9.65	10.03	9.89	7.09	8.78	9.64	8.49	10	7.03	9.35	8.96	7.77	9.48
IL17A		NM_002190.2	NM_002190.2:240	Endogenous	mRNA	58.33	94.95	4.46	4.86	4.8	4.62	4.05	5.19	4.89	6.58	7.07	4.1	5.53	4.43	4.37	4.24	4.32	4.08	4.22	7.49	4.4	4.3	4.11	4.04	4.14	4.96	4.65	5.99	4.05	4.48	5.09	4.53	5.61	4.25	4.29	6	5.5	6.79
IL17B		NM_014443.2	NM_014443.2:177	Endogenous	mRNA	0	13.97	4.46	4.26	4.06	4.35	4.05	4.01	4.44	3.97	4.06	4.1	4.19	4.43	4.37	4.24	4.19	3.85	3.87	3.9	4.4	4.3	3.71	4.04	4.14	4.16	4.18	4.18	4.05	4.48	4.4	4.53	4.35	4.25	4.29	4.38	4.09	4.54
IL17F		NM_052872.3	NM_052872.3:210	Endogenous	mRNA	66.67	87.95	6.34	4.82	4.06	4.35	6.35	4.26	4.54	4.6	4.55	5.91	5.53	6.04	4.37	4.69	4.19	5.21	4.9	7.29	4.4	4.3	3.71	4.04	4.14	5.37	4.58	7.74	6.7	4.48	6.03	4.53	6.36	4.25	6.34	6.66	6.61	6.95
IL17RA		NM_014339.6	NM_014339.6:482	Endogenous	mRNA	100	19.77	8.93	8.59	9.39	8.85	8.54	8.61	9.49	8.57	8.89	8.42	8.74	8.6	9.08	8.94	8.47	8.93	9.01	9	8.84	9.04	9.21	8.79	9.06	9.11	8.57	9.13	9.29	9.1	8.96	9	8.88	8.6	8.44	9.03	8.27	8.93
IL17RB		NM_018725.3	NM_018725.3:225	Endogenous	mRNA	27.78	28.31	4.46	4.86	4.06	4.5	4.05	4.01	4.54	3.97	4.94	4.1	4.19	4.43	4.37	4.24	4.38	3.85	4.9	3.9	4.4	4.3	4.88	4.04	5.32	5.25	4.18	4.99	4.05	4.48	4.4	4.53	4.35	4.25	4.29	4.38	4.09	4.54
IL18		NM_001562.2	NM_001562.2:48	Endogenous	mRNA	100	87.51	7.86	7.41	8.45	7.4	9.22	8.68	7.07	8.9	8.39	9.53	8.58	8.58	7.95	8.24	9.47	9.28	9.12	9.06	8.34	9.48	8.19	8.65	7.83	8.93	9.66	8.22	11.11	8.34	9.45	8.69	8.13	8.99	8.49	8.28	11.17	9.29
IL18R1		NM_003855.2	NM_003855.2:2025	Endogenous	mRNA	100	56.6	8.68	7.9	9.28	8.46	8.1	7.22	8.33	6.78	5.96	7.18	6.09	7.37	9.37	8.48	7.05	8.15	7.87	8.51	7.8	8.08	6.42	7.47	8.5	8.44	8.25	8.34	6.4	8.9	9.3	8.28	8.77	7.17	7.46	7.58	6.92	8.07
IL18RAP		NM_003853.2	NM_003853.2:2412	Endogenous	mRNA	88.89	105.92	6.38	6.22	9.14	5.98	6.95	5.64	7.69	4.64	5.76	5.41	4.19	5.58	6.86	5.67	5.48	5.74	6.51	6.8	5.95	6.82	4.88	6.09	7.07	6.98	5.61	6.58	4.05	6.37	6.69	5.7	6.72	6.07	4.29	4.38	6	6.3
IL19		NM_013371.3	NM_013371.3:1030	Endogenous	mRNA	91.67	151.97	4.92	5.96	4.67	5.62	9.43	5.73	5.57	9.74	9.01	4.1	5.98	6.04	4.91	4.98	4.97	5.5	3.97	6.42	6.64	4.3	3.92	5.81	5.92	6.07	4.79	7.5	8.97	4.48	5.65	4.76	6.4	6.55	6.46	5.82	8.41	7.74
IL1A		NM_000575.3	NM_000575.3:1085	Endogenous	mRNA	94.44	266.74	7.85	8.47	9.03	6.49	7.03	9.2	6.51	8.13	8.44	5.75	8.52	8	8.13	9.06	8.44	7.56	7.45	7.35	4.4	4.3	5.57	6.52	7.83	7	7.49	6.76	7.25	8.07	7.87	11.17	6.55	12.95	8.15	7.6	8.73	7.72
IL1B		NM_000576.2	NM_000576.2:840	Endogenous	mRNA	100	189.15	8.41	8.32	11.23	9.71	7.92	7.34	10.94	8.26	8.97	5.98	8.34	8.01	8.82	7.79	6.99	9.9	10.36	7.88	8.5	7.2	8	7.35	9.32	7.89	5.72	8	6.68	7.26	7.53	10.1	10.01	12.91	9.15	8.52	6.57	8.97
IL1R1		NM_000877.2	NM_000877.2:4295	Endogenous	mRNA	100	52.22	8.23	8.66	9.84	8.86	8.68	8.67	9.96	7.28	7.49	7.27	7.79	8.24	9.72	9.12	8.36	9.8	8.35	7.89	8.95	8.64	8.25	8.46	9.35	9.07	8.7	9.04	8.39	8.93	9.25	9.03	9.66	7.24	7.71	7.11	8.02	9.2
IL1R2		NM_173343.1	NM_173343.1:113	Endogenous	mRNA	100	110.08	11.01	11.31	11.92	8.32	8.65	9.42	9.47	9.83	8.48	6.33	8.74	8.51	9.65	8.75	8.98	8.87	8.39	10.49	8.9	7.63	6.55	8.06	8.45	8.78	8.3	7.68	8.82	10.1	8.11	10.23	8.11	11.84	9.76	8.87	9.69	10.07
IL1RAP		NM_002182.2	NM_002182.2:460	Endogenous	mRNA	100	52.34	7.37	8.25	9.39	8.49	8.66	7.98	8.16	9.28	10.03	8	9.04	9.59	8.57	8.58	7.99	8.03	8.22	7.88	9.23	8.36	8.39	8.28	8.23	8.33	7.88	7.97	7.96	8.87	8.3	9.87	8.09	9.66	8.2	8.34	8.61	8.1
IL1RAPL2		NM_017416.1	NM_017416.1:1800	Endogenous	mRNA	97.22	56.76	7.02	5.22	5.44	4.66	6.66	4.78	5.33	5.06	5.09	5.87	6.37	6.25	4.8	5.12	4.92	5.08	4.9	4.48	5.36	5.96	3.78	4.04	5.88	6.34	5.19	5.88	6.56	5.25	6.96	5.25	6.83	6.14	6.76	6.11	5.62	5.44
IL1RL1		NM_016232.4	NM_016232.4:700	Endogenous	mRNA	100	74.92	7.48	7.63	9.1	6.19	7.54	7.99	7.84	6.95	5.34	6.21	7.66	7.15	7.94	6.87	6.25	7.7	6.59	5.67	7	7.11	6.02	7.54	8.05	8	6.54	6.48	6.94	6.83	8.4	7.12	9.31	7.07	6.46	6.25	5.94	6.77
IL1RL2		NM_003854.2	NM_003854.2:595	Endogenous	mRNA	97.22	59.25	5.95	6.8	8.46	6.56	7.32	7.33	5.47	7.43	6.97	7.15	7.57	6.49	6.55	6.95	6.74	6.39	6.68	6.14	6.31	6.93	6.84	6.32	5.68	6.94	7.1	7.38	8.5	6.5	6.81	6.45	6.18	6.91	4.29	5.76	7.61	5.93
IL1RN		NM_000577.3	NM_000577.3:480	Endogenous	mRNA	100	122.44	8.57	10.52	13.78	9.75	11.05	10.71	8.68	10.4	10.47	8.94	11.28	9.42	10.51	11.05	12.51	11.36	10.12	11.18	9.11	11.03	8.8	9.64	9.57	11.18	11.6	11.86	9.97	7.81	10.31	9	9.63	11.46	9.52	10.08	12.51	10.47
IL2		NM_000586.2	NM_000586.2:300	Endogenous	mRNA	16.67	30.31	5.6	4.26	4.06	4.35	4.05	4.01	4.44	3.97	4.06	4.91	4.19	4.43	4.37	4.24	4.19	4.21	3.9	3.9	4.4	4.3	3.71	4.04	4.14	4.16	4.18	4.18	4.05	4.48	5	4.53	4.35	4.25	4.29	4.38	4.66	4.54
IL21		NM_021803.2	NM_021803.2:65	Endogenous	mRNA	91.67	62.82	6.78	5.31	4.06	4.7	6.95	4.19	4.54	3.97	4.6	6.24	6.04	6.93	5.31	4.6	4.19	4.74	5.17	5.45	5.47	6.73	4.05	6.37	5.32	5.65	4.91	5.71	5.17	4.57	6.51	4.72	6.46	6.33	6.89	6.62	6.25	5.93
IL21R		NM_021798.2	NM_021798.2:2080	Endogenous	mRNA	97.22	66.03	8.01	6.56	4.36	7.11	7.26	5.38	6.67	5.55	6.34	5.94	6.23	6.36	6.83	6.07	5.42	6.47	7.17	7.76	6.22	8.42	6.13	6.74	6.99	6.7	7.14	7.95	5.33	7.52	8.08	7.42	7.97	4.25	7.89	8.18	5.42	8.17
IL22		NM_020525.4	NM_020525.4:319	Endogenous	mRNA	50	113.3	5.2	4.5	4.97	4.35	7.17	4.19	4.44	3.97	4.09	4.91	4.19	4.43	5.49	4.55	4.19	4.69	4.53	7.81	4.4	4.3	3.71	4.04	4.14	4.16	4.18	6.74	5.81	4.48	5	4.53	4.35	4.25	4.29	5.76	4.66	6.79
IL22RA1		NM_021258.2	NM_021258.2:2524	Endogenous	mRNA	100	78.18	6.73	6.91	7.65	5.88	7.82	7.04	5.21	7.6	6.76	8.62	8.04	7.23	7	7.68	7.34	7.25	7.66	6.68	6.85	8.26	6.2	7.12	6.73	7.7	8.25	8.06	9.82	6.53	7.74	6.71	6.95	7.83	7.57	6.76	8.7	6.35
IL22RA2		NM_181310.1	NM_181310.1:290	Endogenous	mRNA	86.11	63.47	6.09	5.02	4.06	5.33	6.03	5.4	4.94	6.25	5.96	5.79	6.45	5.75	4.96	4.45	4.57	4.65	5.51	6.55	4.4	6.93	4.53	4.04	5.17	4.16	5.33	5.67	6.46	6.08	7.42	5.56	5.49	6.14	6.46	4.38	4.59	5.68
IL23A		NM_016584.2	NM_016584.2:411	Endogenous	mRNA	100	76.6	6.29	6.59	6.83	7.07	7.59	6.02	5.51	8.43	6.72	6.24	6.98	6.55	5.69	5.31	5.21	5.42	6.25	7.69	5.62	7.09	5.23	6.57	6.48	6.79	5.46	6.4	6.25	5.08	8.27	5.36	6.46	8.54	7.22	6.21	7.66	5.93
IL23R		NM_144701.2	NM_144701.2:710	Endogenous	mRNA	72.22	58.2	6.8	5.05	4.06	5.21	6.29	4.69	4.44	4.26	4.91	5.7	4.19	5.95	4.69	4.69	5.21	6.05	4.9	6.34	4.4	6.16	3.71	5.65	5.62	6	4.85	4.92	5.76	4.48	6.5	4.53	6.33	4.25	4.29	4.38	5.77	5.68
IL24		NM_181339.1	NM_181339.1:1016	Endogenous	mRNA	88.89	172.41	7.04	6.23	4.86	7.37	5.95	5.19	7.99	5.85	5.02	6.05	6.28	6.86	6.87	5.78	4.19	8.02	7.89	3.9	8.56	6.37	6.2	7.03	7.11	6.86	4.18	6.78	5.76	7.93	7.11	8.83	7.25	10.73	6.97	4.38	6.03	6.27
IL25		NM_022789.2	NM_022789.2:1027	Endogenous	mRNA	88.89	49.87	6.51	4.82	5.63	4.35	5.88	4.78	4.84	4.83	5.12	6.02	6.09	5.91	4.49	5.09	5.09	5.57	4.75	4.74	5.79	6.01	4.85	6.37	5.45	6.11	4.18	5.62	6.43	4.71	6.29	5.09	6.55	4.25	6.66	4.38	5.97	6.07
IL26		NM_018402.1	NM_018402.1:80	Endogenous	mRNA	88.89	67.67	6.21	5.6	4.06	4.94	6.66	5.22	4.94	5.94	6.2	5.98	5.8	5.86	4.86	4.74	4.57	5.25	5.25	7.52	5.57	6.25	3.78	6.09	5.68	5.83	5.24	6.86	6.13	4.48	6.21	4.53	6.01	4.25	6.97	7.32	6.42	7.41
IL27		NM_145659.3	NM_145659.3:143	Endogenous	mRNA	38.89	57.46	4.83	4.26	4.06	4.35	6.23	4.01	4.44	3.97	4.16	5.3	4.19	4.43	4.37	4.24	4.19	4.39	4.1	4.08	4.4	5.85	3.71	4.04	4.14	5.18	4.18	4.18	5.86	4.64	5.86	4.53	5.78	4.25	4.29	4.38	5.42	4.54
IL2RA		NM_000417.1	NM_000417.1:1000	Endogenous	mRNA	100	68.93	8.74	8.18	5.89	7.83	7.2	6.79	7.99	6.09	7.13	6.3	6.74	7.67	8.23	7.53	5.88	7.59	7.67	7.59	7.56	8.85	7.33	8.01	8.27	7.42	7.28	8.36	6.09	9.13	9.13	9.53	9.43	7.89	7.82	7.64	6.06	8.31
IL2RB		NM_000878.2	NM_000878.2:1980	Endogenous	mRNA	100	69.24	8.77	8.02	6.27	8.8	8.08	7.49	7.93	7.31	7.48	7	7.37	7.94	8.65	8.12	7.64	7.86	8.73	9.15	8.8	10.3	7.32	7.76	8.32	7.65	9.23	9.91	6.09	8.55	9.21	8.34	8.71	7.14	8.9	8.86	7.09	8.99
IL2RG		NM_000206.1	NM_000206.1:595	Endogenous	mRNA	100	67.94	11.04	9.72	8	9.54	8.38	9.2	9.79	8.06	8.66	7.29	7.21	8.7	9.34	8.33	8.55	8.84	9.69	10.89	8.14	9.86	8.74	9.06	9.47	8.48	9.62	9.9	6.86	10.16	10.44	9.65	10.42	8.31	9.32	9.83	8.35	10.28
IL3		NM_000588.3	NM_000588.3:130	Endogenous	mRNA	19.44	33	5.32	4.26	4.06	4.35	4.05	4.01	4.44	3.97	4.06	5.05	4.19	4.43	4.37	4.24	4.19	3.94	4.04	3.9	4.4	4.3	3.71	4.04	4.14	5.11	4.18	4.18	4.05	4.48	5.13	4.53	5.36	4.25	4.29	4.38	4.09	4.54
IL32		NM_004221.4	NM_004221.4:358	Endogenous	mRNA	100	96.69	10.44	9.82	10.34	10.4	8.76	10.17	11.64	8.34	8.18	7.49	8.33	10.26	9.72	9.23	8.62	11.38	10.12	10.05	8.64	10.34	8.83	9.11	9.42	8.79	10.98	10.8	7.36	11.74	11.67	12.29	10.4	12.43	9.63	9.98	7.82	10.11
IL34		NM_152456.1	NM_152456.1:860	Endogenous	mRNA	94.44	59.52	6.65	6.42	6.38	6.07	6.95	6.49	6.77	5.21	5.45	6.02	4.19	6.04	6.27	5.67	7.93	7.07	6.29	7.55	6.79	7.31	5.81	6.89	7.3	6.22	7.62	7.3	8.18	4.92	6.23	5.68	7.04	4.25	7.28	5.76	7.16	6.38
IL3RA		NM_002183.2	NM_002183.2:745	Endogenous	mRNA	86.11	61.9	5.6	5.58	5.56	5.15	6.84	5.64	7.55	4.46	4.28	4.1	4.19	5.64	6.7	5.5	5.45	6.86	5.83	6.26	5.31	4.3	5.23	5.65	6.13	5.49	5.69	5.67	4.05	5.96	5.65	6.32	6.36	6.27	4.29	5.76	4.66	6.24
IL4		NM_000589.2	NM_000589.2:625	Endogenous	mRNA	50	68.98	4.76	4.26	4.06	4.35	5.88	4.01	4.44	4.03	4.6	5.24	6.49	5.81	4.37	4.24	4.19	3.85	4.53	3.92	4.4	6.16	3.71	4.04	5.38	4.16	4.79	5.13	6.46	4.48	5.46	4.53	4.35	6.45	6.34	4.38	5.62	4.54
IL4R		NM_000418.2	NM_000418.2:705	Endogenous	mRNA	100	33.52	9.81	9.47	10.48	8.64	10.06	9.76	9.84	10.33	10.61	9.21	9.88	10	9.59	9.17	9.3	9.93	9.3	10.3	9.94	9.66	9.96	9.62	9.6	9.81	9.45	10.35	10.82	9.91	9.86	10.48	9.49	10.09	8.76	9.51	10.26	9.45
IL5		NM_000879.2	NM_000879.2:105	Endogenous	mRNA	27.78	60.27	5.95	4.26	4.06	4.35	4.05	4.01	4.44	3.97	4.06	5.61	5.92	5.58	4.37	4.24	4.19	4.55	4.04	3.9	4.4	4.3	3.71	4.04	4.14	5.11	4.18	4.18	4.05	4.48	5.81	4.53	6.25	4.25	4.29	4.38	5.22	4.54
IL5RA		NM_000564.3	NM_000564.3:210	Endogenous	mRNA	88.89	50.5	6.43	5.34	5.27	4.54	6.17	5.38	5.29	4.8	5.28	5.66	5.8	5.95	5.42	4.9	5.09	5.78	5.39	5.42	6.19	6.29	4.48	6.27	6.76	6.81	5.28	5.26	5.96	4.48	6.46	4.88	6.78	4.25	4.29	6.16	6.12	4.54
IL6		NM_000600.1	NM_000600.1:220	Endogenous	mRNA	63.89	192.52	6.24	6.73	10.92	8.51	5.79	5.4	8.28	5.37	4.7	4.1	4.19	4.43	8.28	6.65	4.19	6.72	6.72	5.19	5.79	4.3	5.23	4.04	7.26	4.16	4.18	4.18	4.05	6.66	7.68	10.41	10.66	9.97	4.29	4.38	4.09	8.57
IL6R		NM_000565.2	NM_000565.2:993	Endogenous	mRNA	100	40.65	8.14	7.91	8.62	7.01	7.1	7.31	8.22	6.69	6.93	6.98	6.95	7.04	8.49	8.4	6.99	7.27	7.52	8.24	7.5	7.92	6.94	7.15	8.52	7.78	8.19	8.47	7.98	6.91	7.45	7.66	7.98	7.27	8.12	7.79	6.66	7.83
IL6ST		NM_002184.2	NM_002184.2:2505	Endogenous	mRNA	100	42.16	12.11	11.58	12.66	11.08	11.38	11.37	12.19	11.18	11.05	10.48	10.81	11.03	11.61	11.11	11.55	11.7	10.79	11.33	11.24	10.84	10.7	11.35	12.11	11.51	11.49	11.17	9.6	11.39	11.25	11.6	11.99	10.27	10.68	10.36	11.13	11.06
IL7		NM_000880.2	NM_000880.2:38	Endogenous	mRNA	100	48.69	7.72	5.5	4.44	6.07	6.92	5.56	5.4	5.99	6.24	5.98	6.14	6.88	5.49	5.88	5.83	6.26	5.85	6.71	6.42	6.88	4.81	6.78	6.13	6.86	6.42	6.13	5.59	5.55	7.08	5.65	7.29	6.95	7.25	6.16	7.03	6.54
IL7R		NM_002185.2	NM_002185.2:1610	Endogenous	mRNA	100	86.75	12.6	10.77	9.85	10.07	9.63	9.24	10.79	8.15	9	6.93	8.82	9.45	11.69	10.44	8.89	9.99	10.54	11.35	9.37	11.04	9.56	9.82	10.7	9.54	10.33	10.71	6.73	11.94	11.8	11.9	10.78	10.13	9.57	10.28	7.76	10.99
IL8		NM_000584.2	NM_000584.2:25	Endogenous	mRNA	100	204.54	9.88	10.84	12.46	12.7	10.07	9.48	13.08	12.67	12.6	5.91	10.26	9.97	10.59	10.05	7.22	11.24	11.87	6.88	9.47	7.18	9.73	8.86	11.03	10.06	5.19	7.91	7.19	10.2	9.63	13.89	12.22	15.42	10.23	11.99	7.17	12.8
IL9		NM_000590.1	NM_000590.1:300	Endogenous	mRNA	19.44	45.38	4.79	4.26	4.06	4.35	5.88	4.01	4.44	3.97	4.06	4.1	4.19	4.43	4.37	4.24	4.19	4.6	3.87	3.9	4.4	4.3	3.71	4.04	4.14	5.65	4.18	5.42	4.05	4.48	5.25	4.53	5.36	4.25	4.29	4.38	4.09	4.54
ILF3		NM_001137673.1	NM_001137673.1:730	Endogenous	mRNA	100	18.72	11.46	11.76	11.85	11.86	11.37	11.4	11.16	11.76	11.61	11.26	11.18	11.09	11.88	11.83	11.48	11.35	11.91	11.76	11.33	11	11.15	11	11.27	11.41	11.49	11.47	11.36	11.7	11.37	11.57	11.26	11.14	11.28	11.68	11.12	11.52
INPP5D		NM_005541.3	NM_005541.3:4075	Endogenous	mRNA	100	75.48	10.59	8.56	7.73	7.51	8.67	8.48	9.14	6.86	7.06	5.98	6.74	7.96	8.65	7.55	8.26	8.3	8.46	9.63	7.47	8.62	7.73	8.21	8.74	8.24	8.86	8.91	6.4	9.02	9.73	8.53	9.92	6.6	8.54	8.28	7.63	9.18
IRAK1		NM_001569.3	NM_001569.3:1995	Endogenous	mRNA	100	43.13	9.99	10.83	10.42	10.09	10.12	10.94	10.11	10.52	10.36	10.85	10.92	10.51	10.8	11.08	10.27	10.03	10.27	9.95	10.5	10.31	12.19	11.41	10.64	10.5	10.06	10.27	11.1	10.36	9.96	10.46	10.1	10.64	10.37	10.67	10.08	10.52
IRAK2		NM_001570.3	NM_001570.3:1285	Endogenous	mRNA	100	56.1	7.35	8.03	9.17	6.94	7.75	7.76	7.93	7.6	7.59	7.09	7.49	7.25	7.39	6.44	7.88	7.33	7.25	8.96	7.74	7.65	8.86	8.15	8.02	7.63	7.98	7.82	9.63	7.5	8	8.29	7.8	8.96	7.85	7.45	7.83	7.54
IRAK4		NM_016123.1	NM_016123.1:2175	Endogenous	mRNA	100	22.9	9.2	8.73	8.19	8.76	9.04	8.65	8.83	8.49	8.34	8.77	8.6	8.44	8.78	8.22	8.83	8.93	8.77	9.09	9.17	9.26	9.3	9.03	8.97	9.11	8.69	8.97	8.16	8.45	8.75	8.3	8.95	8.1	8.2	8.45	9.13	8.89
IRF1		NM_002198.1	NM_002198.1:510	Endogenous	mRNA	100	54.78	8.58	8.42	9.63	8.9	7.73	8.07	8.5	8.98	8.4	7.55	8.33	8.96	7.83	7.5	7.54	7.32	8.55	9.19	8.93	9.3	7.13	7.52	8.27	7.62	9.01	8.98	6.43	9.61	9.43	9.76	8.35	9.99	8.66	9.11	7.59	9.33
IRF2		NM_002199.3	NM_002199.3:1624	Endogenous	mRNA	100	26.44	10.1	9.82	9.12	9.29	9.6	9.41	9.97	9.35	9.32	9.03	9.21	9.15	9.62	9.7	9.64	9.52	9.84	9.74	9.43	9.36	8.62	9.25	9.33	9.15	9.73	9.57	8.34	10.08	9.96	10.13	10.21	9.55	9.49	9.38	9.6	9.98
IRF3		NM_001571.5	NM_001571.5:1303	Endogenous	mRNA	100	40.27	7.89	7.55	7.12	9.07	8.45	8	7.67	7.06	7.33	6.94	7.69	7.71	8.6	8.4	7.93	7.68	8.15	8.22	8.97	8.88	7.42	8.17	8.27	8.5	8.37	8.68	7.85	7.51	7.53	7.87	7.74	8.08	8.63	9	7.14	8.35
IRF4		NM_002460.1	NM_002460.1:325	Endogenous	mRNA	100	90.08	10.3	9.34	6.86	9.1	9.3	9.83	8.3	5.83	8.59	6.05	6.95	9.33	9.37	8.07	9.15	8.54	9.49	10.71	9.29	9.24	7.63	9.27	9.86	9.92	7.93	8.48	6.4	8.54	9.52	9.23	11.15	7.33	9.91	11.19	8.1	11.28
IRF5		NM_002200.3	NM_002200.3:1845	Endogenous	mRNA	100	35.31	6.97	6.03	6.21	6.87	6.84	6.79	6.86	5.58	6.11	5.66	6.6	6.52	7.17	6.64	7.21	6.69	6.55	7.08	7.29	7.41	8.03	7.27	6.78	7.18	6.72	7.01	6	6.26	6.48	6.39	6.7	6.87	7.25	6.72	7.24	6.89
IRF7		NM_001572.3	NM_001572.3:1763	Endogenous	mRNA	100	51.58	9.18	8.88	7.94	8.74	8.26	8.73	8.57	7.55	6.73	6.98	7.94	7.3	9.88	9.28	7.66	8.75	8.54	8.98	8.56	9.22	7.46	8.27	8.8	8.68	8.57	10.07	9.41	9.54	9.06	9.5	8.59	8.53	9.76	8.89	7.64	9.01
IRF8		NM_002163.2	NM_002163.2:253	Endogenous	mRNA	97.22	84.84	10.26	8.26	5.86	7.15	6.95	7.64	8.38	6.37	6.57	6.27	4.19	8.01	8.82	7.7	6.69	8.88	8.24	9.96	7.26	8.39	7.4	7.91	7.96	7.2	8.71	8.92	5.53	8.82	8.94	8.41	9.08	6.27	8.49	7.49	6.72	8.69
IRGM		NM_001145805.1	NM_001145805.1:1412	Endogenous	mRNA	52.78	44.42	4.72	4.9	5.6	4.35	4.05	4.69	4.44	3.97	4.16	5.83	5.53	5.52	4.37	4.24	4.57	5.01	4.1	4.88	4.4	4.3	4.11	4.04	4.14	4.16	4.72	5.13	4.05	5	5.17	4.88	4.35	4.25	4.29	4.38	5.97	4.54
ISG15		NM_005101.3	NM_005101.3:305	Endogenous	mRNA	100	116.34	10.69	11.12	6.52	9.98	7.43	10.8	9.51	10.13	8.16	8.79	8.73	10.23	10.71	10.54	7.03	8.15	9.59	7.72	10.04	11.02	9.4	9.49	9.35	10.16	9.15	11.79	9.67	12.77	11.29	12.55	8.97	12.32	9.51	9.25	7.2	9.26
ISG20		NM_002201.4	NM_002201.4:358	Endogenous	mRNA	100	50.47	10.37	9.84	9.6	8.78	7.88	9.12	8.48	7.88	8.11	6.79	8.51	9.27	9.6	8.66	8.28	7.62	8.63	9.27	8.86	8.97	8.35	9.27	9.91	9.71	8.08	9.23	8.19	9.94	9.65	9.27	9.69	9.13	8.71	9.33	7.36	9.57
ITCH		NM_001257138.1	NM_001257138.1:438	Endogenous	mRNA	100	29.64	10.5	10.8	11.27	10.06	10.31	10.55	10.71	10.51	10.57	10.23	10.11	10.3	10.52	10.19	10.94	10.72	10.46	10.88	10.08	10.12	10.99	10.34	10.35	10.77	10.3	10.21	10.96	10.42	10.44	10.71	10.63	10.05	10.55	10.11	11.7	10.31
ITGA1		NM_181501.1	NM_181501.1:1875	Endogenous	mRNA	100	58.2	8.77	8.85	8.63	9.28	9.34	9	11.14	9.36	8.65	8.89	8.58	9.52	9.51	8.98	8.55	10.29	9.47	8.61	9.23	9.78	9.13	8.42	9.59	10.03	9.07	8.58	7.41	10.43	9.79	9.83	9.63	9.33	8.85	8.65	7.32	9.65
ITGA2		NM_002203.2	NM_002203.2:475	Endogenous	mRNA	100	79.23	8.34	8.94	9.8	9.06	9.22	9.45	7.4	10.12	10.81	11.29	10.65	10.19	9.18	9.32	9.87	9.31	9.11	9.6	9.85	8.17	8.99	9.2	8.49	9.13	8.91	8.22	7.98	10.35	9.26	11	9.29	11.84	10.23	9.04	10.21	9.07
ITGA2B		NM_000419.3	NM_000419.3:740	Endogenous	mRNA	88.89	56.88	6.26	5.15	5.56	6.5	7.23	4.64	5.44	3.97	4.16	5.87	5.53	6.21	5.15	5.02	4.19	6.07	5.83	4.59	5.91	6.29	5.64	6.09	5.88	6.7	5.08	4.18	5.86	4.57	6.82	4.53	6.85	6.45	6.85	5.94	5.37	5.68
ITGA4		NM_000885.4	NM_000885.4:975	Endogenous	mRNA	97.22	51.57	8.53	7.22	5.27	6.98	7.43	7.43	8.15	6.21	6.71	5.98	6.41	7.42	7.69	6.85	7.14	7.75	7.81	8.62	7.46	8.43	6.86	6.92	7.79	7.62	7.25	7.83	4.05	7.98	8.33	7.91	8.56	6.95	7.71	7.34	6.14	8.07
ITGA5		NM_002205.2	NM_002205.2:925	Endogenous	mRNA	100	88.4	9.15	9.88	11.09	10.1	9.51	9.43	11.78	10.01	9.56	8.96	9.11	10.6	11.06	10.59	8.62	11.11	9.78	8.43	8.9	8.66	10.11	9.53	10.19	9.6	9.16	9.56	7.54	11.13	9.79	12	10.35	12.35	9.41	10.26	7.31	10.06
ITGA6		NM_000210.1	NM_000210.1:3065	Endogenous	mRNA	100	102.26	10.49	11.6	11.55	11.04	11.08	11.85	10.7	12.89	13.07	12.03	12.82	12.47	12.57	13.26	10.54	10.86	11.34	10.03	11.38	11.01	9.89	10.77	11.4	11.03	10.15	12.11	11.28	13.4	11.72	13.82	10.87	14.41	11.01	11.08	9.6	10.92
ITGAE		NM_002208.4	NM_002208.4:3405	Endogenous	mRNA	100	28.41	8.91	8.89	8.74	7.92	8.65	8.96	9.09	8.56	8.33	9.23	8.41	8.24	9.12	8.91	8.34	9.05	9.12	8.84	7.95	8.12	8.42	8.11	8.44	7.7	8.48	8.61	8.51	8.89	8.71	8.68	8.58	7.97	8.43	9.05	8.93	9.53
ITGAL		NM_002209.2	NM_002209.2:3905	Endogenous	mRNA	100	75.16	10.18	8.56	7.06	8.06	8.63	8.17	8.64	6.64	7.12	7.05	6.74	8.12	8.57	7.57	8.27	8.16	9.2	10.56	8.08	9.92	7.79	8.39	8.54	8.54	9.82	9.97	6.4	9.1	9.69	8.8	9.86	6.83	9.44	8.72	7.59	9.27
ITGAM		NM_000632.3	NM_000632.3:515	Endogenous	mRNA	100	71	7.81	7.24	7.62	6.82	7.46	7.66	9.49	4.9	6.34	5.79	5.67	6.95	7.42	5.72	6.52	7.69	6.8	7.25	6.87	7.27	8.02	7.35	7.01	6.7	7.51	7.74	7.25	7.47	7.45	8.36	8.66	7.17	7.22	6.51	6.22	7.48
ITGAX		NM_000887.3	NM_000887.3:700	Endogenous	mRNA	100	70.95	9.66	8.76	9.81	8.82	8.03	8.29	11.03	7.56	8.62	7.12	7.26	8.33	9.41	7.81	7.49	9.42	9.33	9.43	8.17	9.24	9.97	9.22	9.19	8.75	8.14	8.69	6.73	9.85	9.56	10.42	9.93	8.85	8.15	9.17	6.82	9.62
ITGB1		NM_033666.2	NM_033666.2:2000	Endogenous	mRNA	100	57.01	11.35	12.04	12.33	11.19	11.56	11.93	13.42	11.93	12.08	11.19	11.74	12.62	12.02	12.16	11.67	12.97	11.84	11.06	11.21	11.2	11.44	11.53	11.91	12.06	11.23	11.7	10.85	13.27	12.09	13.6	12.68	12.58	11.47	12.07	10.93	12.11
ITGB2		NM_000211.2	NM_000211.2:520	Endogenous	mRNA	100	58.62	9.87	9.01	8.56	8.55	8.82	8.99	10.8	8.36	8.63	7.7	8.21	9.13	9.49	8.58	8.67	9.5	9.39	10.14	7.81	9.8	10.18	9.43	9.21	8.75	9.59	9.92	6.65	10.25	10.16	10.36	10.75	8.39	9.57	9.95	8.38	10.26
ITGB3		NM_000212.2	NM_000212.2:4485	Endogenous	mRNA	91.67	54.82	5.34	5.94	6.96	5.26	6.17	6.11	7.41	5.37	5.63	5.7	4.19	5.52	6.58	4.9	6.09	6.15	5.34	4.88	5.57	5.73	6.19	5.89	6.32	6.43	5.91	5.92	6	6.53	5.25	5.9	7.4	6.33	4.29	4.38	5.32	5.73
ITGB4		NM_001005731.1	NM_001005731.1:4151	Endogenous	mRNA	100	80.75	10.84	11.61	11.19	12.49	11.48	11.88	10.17	13.39	13.44	12.84	13.33	12.8	12.59	13.13	11.45	10.84	11.56	10.79	12.26	12.34	10.28	11.38	11.4	11.22	11.31	12.53	11.61	12.95	11.96	13.63	10.71	14.34	12.7	11.72	10.75	10.98
ITK		NM_005546.3	NM_005546.3:3430	Endogenous	mRNA	100	87.39	10.59	8.41	7.17	7.29	8.26	7.08	7.54	5.9	6.12	6.7	6.19	7.73	9.2	7.69	6.62	7.66	8.28	9.22	7.32	9.59	7.23	8.36	8.57	8.22	8.97	9.34	5.76	9.07	9.94	8.45	9.8	7.14	8.49	8.31	7.03	9.43
JAK1		NM_002227.1	NM_002227.1:285	Endogenous	mRNA	100	24.22	10.72	10.11	10.5	10.14	9.87	10.11	11.11	9.98	10.58	9.83	10.64	10.44	10.75	10.57	10.06	10.73	10.33	10.37	10.03	10.39	9.82	9.98	10.34	9.9	10.57	10.56	10.39	10.54	10.52	10.75	10.66	9.79	9.87	10.31	9.78	10.74
JAK2		NM_004972.2	NM_004972.2:455	Endogenous	mRNA	100	28.94	10.26	9.72	9.65	9.32	9.92	9.54	10.41	10.11	9.93	9.63	9.81	9.49	9.6	9	9.84	9.86	9.49	10.31	10.11	10.23	8.98	9.45	9.7	10	10.53	10.31	9.1	10.25	10.2	10.23	9.92	8.92	9.19	9.3	9.59	9.73
JAK3		NM_000215.2	NM_000215.2:1715	Endogenous	mRNA	100	58.99	9.93	8.57	8.09	8.81	8.31	7.82	9.13	6.94	7.55	5.52	5.74	7.93	9.37	7.74	7.47	8.72	8.93	9.64	7.96	9.18	7.84	8.48	9.09	8.49	8.79	9.43	6.33	9.08	9.27	8.73	9.53	6.95	8.69	8.56	6.46	9.52
JAM3		NM_032801.3	NM_032801.3:890	Endogenous	mRNA	100	63.07	8.22	8.2	9.1	9	9.17	8.58	10.01	6.53	6.11	7.73	6.49	8.44	8.37	7.61	9.01	9.82	7.92	8.04	8.72	8.61	7.71	8.45	9.14	9.11	9.24	8.39	6.76	7.82	8.36	8.43	9.56	6.65	7.64	6.62	7.38	8.09
KIR3DL1		NM_013289.2	NM_013289.2:1691	Endogenous	mRNA	25	47.01	5.37	4.26	4.06	4.35	4.05	4.01	4.44	3.97	4.45	4.1	4.19	5.95	4.37	4.34	4.19	5.25	4.49	4.08	4.4	4.3	3.71	4.04	4.14	5.83	4.18	4.18	4.05	4.48	4.4	4.53	4.35	4.25	4.29	4.38	5.22	4.54
KIR3DL2		NM_006737.2	NM_006737.2:884	Endogenous	mRNA	58.33	75.01	7.05	5.15	4.06	4.58	6.56	4.01	5.04	3.97	4.06	4.1	5.53	5.7	4.96	4.74	4.19	5.9	5.1	4.16	5.25	6.11	3.71	4.04	5.45	6.9	4.18	4.18	4.05	4.48	6.25	4.53	6.1	4.25	6.28	4.38	5.32	5.64
KIR3DL3		NM_153443.3	NM_153443.3:539	Endogenous	mRNA	38.89	78.42	6.65	4.26	4.06	4.35	6.03	4.01	4.44	3.97	4.06	5.47	4.19	6.17	4.37	4.34	4.19	5.45	4.58	4.23	4.4	6.01	3.71	4.04	4.14	6.4	4.18	4.18	5.46	4.48	6.66	4.53	6.29	4.25	6.62	4.38	4.09	4.54
KIR_Activating_Subgroup_1		NM_001083539.1	NM_001083539.1:1146	Endogenous	mRNA	5.56	27.31	4.46	4.26	4.06	4.35	4.05	4.01	4.44	3.97	4.06	4.1	4.19	4.43	4.37	4.24	4.19	3.85	3.87	3.9	4.4	4.3	3.71	4.04	4.14	4.16	4.18	5.53	4.05	4.48	4.4	4.53	4.35	4.25	4.29	4.38	4.66	4.54
KIR_Activating_Subgroup_2		NM_014512.1	NM_014512.1:718	Endogenous	mRNA	36.11	72.53	6.46	4.26	4.06	4.35	4.05	4.01	4.44	3.97	4.06	5.24	5.67	4.43	4.37	4.24	4.19	4.6	4.53	3.9	4.4	5.91	3.71	4.04	5.25	5.74	4.18	4.18	4.05	4.48	6.27	4.53	6.4	6.33	6.46	4.38	5.12	4.54
KIR_Inhibiting_Subgroup_1		NM_014218.2	NM_014218.2:872	Endogenous	mRNA	63.89	58.9	4.65	5.15	4.67	4.66	4.05	4.19	5.25	4.6	4.06	4.1	4.19	4.43	4.96	4.82	4.19	4.5	5.65	3.9	5.79	6.49	4.39	5.65	5.17	5.49	4.65	5.26	4.05	4.48	4.65	4.68	4.35	4.25	4.29	6.3	4.09	6.17
KIR_Inhibiting_Subgroup_2		NM_014511.3	NM_014511.3:592	Endogenous	mRNA	63.89	38.22	4.58	5.15	4.97	4.35	4.05	4.32	4.67	5.32	4.83	4.98	4.19	4.43	4.49	4.24	4.38	3.86	5.28	5.12	4.4	5.66	4.43	5.65	5.32	5.11	4.18	5.67	5.7	4.48	4.86	4.53	4.35	4.25	4.29	4.38	5.17	5.44
KIT		NM_000222.2	NM_000222.2:2644	Endogenous	mRNA	91.67	63.48	7.19	6.72	6.34	5.72	6.99	6.73	7.31	5.51	4.94	6.21	4.19	6.95	6.95	6.17	7.59	7.9	6.83	7.14	7.19	6.63	5.64	7.21	8.07	7.45	7.16	6.37	6.76	5.76	7.83	5.86	8.48	4.25	4.29	6.55	5.87	7.14
KLRB1		NM_002258.2	NM_002258.2:85	Endogenous	mRNA	88.89	89.41	7.89	7.11	5.4	6.65	7.17	6.75	7.02	5.76	6.69	4.1	4.19	6.36	7.64	6.54	6.7	6.59	7.04	9.29	6.47	7.92	5.41	6.37	7.17	6.25	6.56	7.69	4.05	5.83	6.54	5.92	7.41	4.25	6.34	7.25	6.97	8.58
KLRC1		NM_002259.3	NM_002259.3:335	Endogenous	mRNA	97.22	46.48	7.2	6.67	5.83	6.23	7.1	6.27	6.71	3.97	5.19	6.24	6.19	7.25	6.37	6.23	6.23	6.87	7.88	6.14	6.83	7.83	5.55	7.21	6.9	7.23	6.06	6.8	5.91	6.78	7.59	6.94	7.6	6.79	7.12	7.08	5.87	7.22
KLRC2		NM_002260.3	NM_002260.3:942	Endogenous	mRNA	83.33	76.09	6.94	6.96	4.8	7.04	4.05	6	5.89	3.97	4.06	5.7	4.19	6.42	6.03	6	5.62	5.25	7.14	5.84	7.63	8.35	4.88	6.21	6.01	6.72	6.03	6.76	4.05	6.5	7.31	6.19	6.4	6.07	4.29	6.47	5.66	6.77
KLRD1		NM_002262.3	NM_002262.3:542	Endogenous	mRNA	97.22	57.37	7.3	6.99	5.77	4.7	6.23	5.88	6.84	5.06	4.83	5.36	5.87	6	6.03	5.34	5.7	5.18	6.66	5.77	5.31	6.79	6.08	6.03	5.83	5.96	5.5	5.71	5.09	6.73	7.46	5.56	6.92	4.25	6.46	7.34	4.74	6.97
KLRF1		NM_016523.1	NM_016523.1:275	Endogenous	mRNA	94.44	45.26	7.22	5.92	5.32	4.74	6.1	5.56	5.99	4.55	5.5	6.21	5.92	6.32	5.66	5.5	6.23	6.62	5.88	6.34	5.99	6.41	5.02	6.61	6.35	6.67	5.54	5.96	6.09	5.16	6.91	5.28	6.99	6.55	6.46	4.38	6.3	4.54
KLRG1		NM_005810.3	NM_005810.3:65	Endogenous	mRNA	80.56	84.74	6.97	5.28	4.06	5.31	6.46	5.71	6.56	4.26	4.06	4.1	4.19	6.25	5.56	4.45	6.01	6.36	6.15	7.52	6.09	7.01	4.61	6.32	6.32	6.83	7.41	7.13	5.09	6.62	7.92	6.19	8.32	4.25	4.29	5.88	4.09	6.54
KLRK1		NM_007360.3	NM_007360.3:522	Endogenous	mRNA	94.44	68.8	8.51	7.4	6.42	6.21	6.79	6.6	6.25	5.94	5.25	5.41	4.19	6.73	7	6.02	6.82	6.51	8.21	7.98	5.91	8	5.81	7.15	6.88	7.34	8.13	7.68	5.17	7.61	8.29	7.09	8.52	4.25	6.57	7.47	5.94	7.68
LAG3		NM_002286.5	NM_002286.5:1735	Endogenous	mRNA	100	65.8	8.6	7.84	6.52	7.06	6.61	6.58	5.94	7.05	7.2	5.94	6.92	7.55	7.96	7.4	6.26	6.46	8.09	7.29	6.89	7.96	6.53	7.24	7.07	6.6	7.61	7.91	5.25	9.26	8.7	8.8	7.91	7.58	7.93	7.93	6.17	8.59
LAIR2		NM_002288.3	NM_002288.3:524	Endogenous	mRNA	100	54.75	9.06	7.42	6.25	7.64	8.18	7.89	9.33	6.6	7.42	6.64	6.77	7.91	8	7.37	6.88	8.04	7.6	8.52	7.4	8.04	7.56	7.72	7.32	7.91	7.35	7.77	6.46	8.48	8.37	8.69	8.89	6.91	7.93	8.35	7.81	9.09
LAMP1		NM_005561.3	NM_005561.3:2070	Endogenous	mRNA	100	31.15	11.33	12.02	12.38	12.87	12.61	12.41	12.79	11.84	11.53	11.85	11.7	11.55	11.98	11.93	12.57	12.41	11.96	11.74	12.52	12.35	12.03	11.96	12.01	12.28	12.54	12.78	13.29	12.12	12.1	12.52	12.46	12.16	12.11	11.58	12.23	12.14
LAMP2		NM_001122606.1	NM_001122606.1:46	Endogenous	mRNA	100	32.61	9.95	10.67	10.83	10.71	10.98	11.26	11.28	10.84	11.26	11.43	11.74	12.1	10.67	10.68	10.83	10.77	9.83	10.33	11.02	10.69	10.49	10.53	10.84	11.06	10.82	11.07	11.07	10.39	10.6	11.09	10.91	11.12	10.78	11.4	10.97	11.35
LAMP3		NM_014398.3	NM_014398.3:1400	Endogenous	mRNA	100	62.68	9.48	9.62	6.86	10.6	8.45	9.56	8.65	9.16	8.18	8.35	8.35	9.82	9.63	9.6	7.37	7.92	9.13	9.02	8.87	10.26	7.66	8.17	8.87	7.57	8.53	9.54	6.94	9.89	9.78	9.15	8.52	7.24	8.44	9.36	7.24	9.99
LBP		NM_004139.2	NM_004139.2:792	Endogenous	mRNA	44.44	163.03	5.54	4.26	4.8	4.91	4.05	5.46	8.88	3.97	4.06	4.1	4.19	4.43	6.12	4.24	4.19	5.67	4.87	3.9	4.4	4.3	4.23	6.81	6.35	4.16	4.58	4.18	4.05	6.34	6.29	6.53	6.29	4.25	4.29	4.38	4.09	4.54
LCK		NM_005356.2	NM_005356.2:1260	Endogenous	mRNA	100	73.11	9.89	8.1	6.21	8.05	8.01	7.38	7.27	6.83	7.08	6.93	7.39	7.58	8.42	7.3	7.05	7.82	8.87	9.8	7.25	9.11	6.99	7.59	7.55	7.49	9.06	9.66	6.25	8.54	9.11	8.2	8.96	7.58	9.01	8.45	7.38	9.45
LCN2		NM_005564.3	NM_005564.3:325	Endogenous	mRNA	100	91.72	9.33	12.07	12.53	11.63	11.99	13.54	6.06	13.2	13.56	11.11	11.18	11.75	9.35	10.66	12.22	9.67	11.57	12.79	12.82	11.44	12.53	11.86	10.17	13.55	11.42	12.32	14.02	6.76	11.55	5.74	13.4	9.85	10.15	12.33	13.94	11.5
LCP1		NM_002298.4	NM_002298.4:3195	Endogenous	mRNA	100	62.8	12.33	10.86	10.47	10.61	10.35	10.42	12.01	9.78	9.92	9.12	9.18	10.59	11.24	10.57	9.99	10.69	11.27	12.02	10.06	12.08	10.6	10.41	10.85	9.35	11.59	12.05	8.7	11.78	11.96	11.71	12.09	10.43	11.2	10.8	9.49	12.08
LGALS3		NM_001177388.1	NM_001177388.1:495	Endogenous	mRNA	100	42.34	10.44	11.37	11.91	11.68	10.99	11.81	11.95	11.42	11.1	11.42	11.75	11.86	11.13	11.25	12.12	11.88	11.22	11.69	11.38	11.26	11.96	11.66	10.99	11.36	11.54	11.38	11.68	11.25	11.45	11.56	11.77	11.15	10.78	11.58	13.23	11.54
LIF		NM_002309.3	NM_002309.3:1240	Endogenous	mRNA	100	90.62	6.74	5.86	7.69	6.31	7.23	5.64	7.82	4.32	4.74	6.12	5.98	7.04	7.8	6.54	5.85	6.67	5.51	6.34	6.87	5.79	6.56	7.52	6.83	7.54	6.24	5.42	5.09	5.06	7.38	8.5	9.17	6.65	8.37	6	5.17	6.33
LILRA1		NM_006863.1	NM_006863.1:1719	Endogenous	mRNA	91.67	48.56	5.54	4.65	4.06	5.21	6.23	4.19	6.52	3.97	4.55	5.47	5.53	5.7	5.63	5.31	4.19	5.33	5.31	4.79	5.36	5.85	4.39	5.65	6.05	5.31	4.91	5.99	5.65	5.83	5.78	5.25	5.92	6.07	6.46	6.43	5.37	6.91
LILRA4		NM_012276.3	NM_012276.3:1577	Endogenous	mRNA	52.78	83.62	6.77	5.12	4.06	4.35	4.05	4.01	4.44	3.97	4.06	4.98	4.19	5.81	7.1	5.69	4.19	6.39	5.36	7.27	4.4	5.73	3.71	4.04	5.32	5.7	4.72	5.13	4.05	6	6.13	4.99	5.97	4.25	4.29	4.38	4.59	4.54
LILRA5		NM_181879.2	NM_181879.2:545	Endogenous	mRNA	94.44	78.23	6.94	6.46	7.26	6.91	6.1	5.8	8.79	5.34	5.87	5.3	4.19	6.13	7.55	5.86	4.78	7.17	6.36	5.12	6.89	6.33	5.2	6.52	6.97	6.96	4.18	6.06	5.17	6.88	7	7.13	7.27	6.27	7.04	8.18	5.62	7.89
LILRB1		NM_001081637.1	NM_001081637.1:2332	Endogenous	mRNA	91.67	67.87	8.8	7.72	4.36	6.83	7.23	7.26	8.62	5.76	6.2	4.98	4.19	6.83	7.89	7.05	6.4	7.43	7.51	8.22	6.19	6.79	7.17	7.42	7.81	7.3	6	7.27	4.05	8.52	7.86	8.33	8.27	4.25	7.4	8.49	6.17	8.03
LILRB2		NM_005874.1	NM_005874.1:595	Endogenous	mRNA	100	63.87	7.7	7.85	7.63	7.84	7.32	7.49	9.83	6.58	6.86	6.05	6.87	7.67	8.75	7.45	6.7	8.23	7.76	7.32	7.95	7.79	7.51	7.85	8.21	7.94	6.84	8.32	6.4	8.89	8.03	8.85	8.59	7.53	8.2	8.77	7.07	9.1
LILRB3		NM_006864.2	NM_006864.2:2235	Endogenous	mRNA	100	67.28	6.56	6.48	8.6	6.88	6.61	6.81	9	6.11	6.7	5.57	6.09	6.52	7.52	6.44	5.65	7.93	7.2	5.86	6.89	7.16	6.48	6.85	7.65	7.37	6.44	6.74	6.21	7.23	7.14	7.36	7.58	6.74	6.4	6.76	6.27	7.5
LRP1		NM_002332.2	NM_002332.2:4240	Endogenous	mRNA	100	62.29	9.31	10.6	11.23	10.32	10.97	11.12	12.66	10.01	10.6	10.65	10.82	10.9	10.61	10.44	10.97	12.21	10.25	9.59	10.8	10.64	10.78	10.81	10.97	10.93	10.87	10.62	9.87	10.3	10.62	11.44	12.11	9.9	9.6	10.17	9.95	10.65
LRRN3		NM_001099660.1	NM_001099660.1:2940	Endogenous	mRNA	83.33	86.67	7.81	5.15	5.32	4.98	6.92	4.73	6.15	4.8	4.06	7.21	5.67	7.54	5.23	4.78	5.68	6.51	5.85	7.76	4.4	6.73	4.61	4.04	5.68	6	5.03	5.62	4.05	4.5	5.65	5.3	5.72	4.25	4.29	5.76	5.94	6.52
LTA		NM_000595.2	NM_000595.2:885	Endogenous	mRNA	97.22	63.2	7.88	5.67	4.06	5.72	6.79	4.73	5.25	4.32	5.37	6.05	5.8	6.52	5.77	5.72	4.88	6.42	6.34	6.84	5.12	7.45	4.23	6.61	6.6	6.7	6.35	7.06	5.33	5.52	7.25	5.41	7.29	7.24	7.46	6.25	6.14	6.49
LTB		NM_002341.1	NM_002341.1:330	Endogenous	mRNA	100	89.18	10.21	7.77	6.11	9.3	8.72	7.37	8.48	6.5	7.77	6.3	7.72	8.24	8.7	7.59	7.68	8.54	9.29	10.88	8.08	10.23	6.8	7.94	8.63	7.65	9.3	9.95	6.17	8.24	8.97	8.39	8.77	7.55	10.15	8.88	7.35	9.8
LTBR		NM_002342.1	NM_002342.1:1435	Endogenous	mRNA	100	29.52	9.53	10.77	10.89	10.6	10.78	10.6	10.57	10.45	10.72	10.34	10.58	10.14	10.88	11.17	10.7	10.47	10.66	10.33	10.49	10.02	9.39	9.71	9.96	10.41	10.46	10.73	10.96	10.55	10.27	10.67	10.06	11.03	11.55	10.51	10.81	10.21
LTF		NM_002343.2	NM_002343.2:590	Endogenous	mRNA	97.22	200.23	7.35	10.45	8.4	6.41	6.35	13.35	10.56	12.83	11.7	6.09	6.9	12.47	9.15	9.04	12.65	6.71	5.96	10.65	6.62	6.6	12.5	14.94	13.32	6.81	5.58	5.31	5.91	8.58	10.17	5.06	13.8	4.25	9.18	11.55	7.8	9.68
LTK		NM_001135685.1	NM_001135685.1:2418	Endogenous	mRNA	86.11	52.43	6.12	5.19	4.36	6.39	6.84	5.51	5.6	3.97	4.06	5.18	4.19	4.43	5.88	5.22	5.45	6.39	4.79	5.84	6.66	6.41	5.08	6.32	6.38	6.72	5.58	5.62	5.17	4.61	6.43	5.02	6.78	6.2	6.28	5.82	5.54	4.54
LY86		NM_004271.3	NM_004271.3:255	Endogenous	mRNA	94.44	87.3	8.89	6.71	4.6	5.26	6.56	6.78	8.31	5.6	6.04	6.21	4.19	7.27	6.37	5.45	5.42	7.23	6.94	8.01	5.31	5.53	6.63	7.09	6.68	6.4	6.06	6.03	5.4	7.6	8.04	8.2	8.85	4.25	6.93	6.69	6.74	7.64
LY9		NM_001033667.1	NM_001033667.1:260	Endogenous	mRNA	100	97.55	10.3	9.04	4.92	6.17	7.43	7.63	7.1	4.03	5.93	6.15	6.28	7.09	8.14	6.86	7.3	7.58	8.01	9.78	7.19	7.71	6.74	7.98	8.74	9.26	8.19	8.01	5.76	7.36	8.94	7.02	9.74	6.83	8.31	8.04	7.1	8.72
LY96		NM_015364.2	NM_015364.2:360	Endogenous	mRNA	100	68.28	8.84	8.88	8.17	8.38	7.92	8.9	10.16	7.67	9.63	8.14	7.49	8.43	8.42	7.32	7.64	8.85	8.12	9.02	8.03	7.74	8.13	8.36	9.23	8.81	7.96	8.26	5.86	9.5	8.95	9.85	10.49	7.89	7.89	8.46	7.48	9.07
LYN		NM_002350.1	NM_002350.1:1285	Endogenous	mRNA	100	49.57	8.39	7.9	7.82	7.69	7.97	7.9	9.08	9.02	9.74	7.74	8.58	8.43	7.84	6.99	7.35	7.95	7.74	8.39	8.7	7.83	7.63	7.81	7.84	7.09	6.79	7.84	7.57	8.8	8.32	8.93	8.63	8.94	8.46	8.83	8.36	9.38
MAF		NM_005360.4	NM_005360.4:888	Endogenous	mRNA	100	55.29	8.86	9.08	8.9	8.87	9.6	10.36	10.31	9.25	9.14	9.5	11.25	9.74	9.91	10.58	9.77	10.24	8.84	9.56	9.3	9.85	9	9.3	9.43	9.19	10.68	11.26	10.3	9.01	9.41	10.05	10.5	8.93	9.87	9.01	9.15	9.73
MAGEA1		NM_004988.4	NM_004988.4:476	Endogenous	mRNA	27.78	246.49	4.76	4.26	4.06	4.35	4.05	4.01	4.44	3.97	4.06	4.83	4.19	4.43	4.37	4.24	4.19	3.85	3.87	3.9	8.25	4.3	10.58	9.64	7.85	8.03	4.18	4.18	4.05	4.48	5.17	4.53	4.35	4.25	4.29	8.25	4.09	7.33
MAGEA12		NM_001166386.1	NM_001166386.1:567	Endogenous	mRNA	72.22	139.53	6.65	4.5	5.23	4.35	6.23	4.32	4.44	5	4.83	5.24	5.67	6.36	4.37	4.45	4.19	4.98	4.22	4.36	5.52	4.3	9.1	8.29	7.6	7.58	4.91	4.18	6.56	4.48	6.45	4.53	6.01	4.25	4.29	7.91	5.06	7.09
MAGEA3		NM_005362.3	NM_005362.3:849	Endogenous	mRNA	75	143.76	8.47	9.26	4.06	4.35	5.79	8.67	4.44	10.29	10.78	11.23	10.83	11.14	10.62	10.71	4.19	5.01	5.49	4.3	10.5	4.3	12.48	11.77	10.3	10.62	4.72	5.13	6.17	4.48	6.34	4.53	6.88	4.25	4.29	10.63	5.37	9.69
MAGEA4		NM_001011548.1	NM_001011548.1:778	Endogenous	mRNA	83.33	124.38	5.61	5.8	5.73	8.8	4.05	6.81	4.44	5.21	6.71	5.47	6.19	7.32	7.8	8.23	4.51	4.6	4.1	4.08	8.16	5.53	9.59	8.68	7.81	7.45	4.18	5.19	5.59	4.48	4.46	4.53	5.43	4.25	8.06	9.07	6.09	8
MAGEB2		NM_002364.4	NM_002364.4:1026	Endogenous	mRNA	41.67	87.85	6.91	5.05	4.06	4.35	4.05	4.01	4.44	3.97	4.06	4.1	4.19	5.46	4.37	4.6	4.19	5.01	4.71	4.23	4.4	4.3	3.71	4.04	6.45	5.54	4.18	4.18	5.33	4.48	6.81	4.53	6.8	4.25	4.29	6.72	4.87	5.68
MAGEC1		NM_005462.4	NM_005462.4:2920	Endogenous	mRNA	38.89	73.26	5.5	4.26	4.06	4.35	5.79	4.01	4.44	3.97	4.83	4.83	5.6	5.52	4.37	4.24	4.19	3.85	3.87	3.9	5.36	4.3	6.04	6.61	6.51	4.16	4.18	4.18	5.17	4.48	5.68	4.53	4.35	4.25	6.22	6.72	4.09	4.54
MAGEC2		NM_016249.3	NM_016249.3:860	Endogenous	mRNA	38.89	94.21	7.38	6.2	4.06	4.35	4.05	4.01	4.44	3.97	4.06	5.61	4.19	6.58	4.37	4.24	4.19	3.85	3.87	3.9	4.4	5.53	3.71	4.04	7.15	7.04	4.18	5.19	5.96	4.48	5.68	4.53	5.49	6.27	6.08	4.38	5.06	4.54
MAP2K1		NM_002755.2	NM_002755.2:970	Endogenous	mRNA	100	33.36	9.3	9.38	9.86	9.01	9.09	9.64	9.87	9.38	8.97	8.98	8.99	9.18	9.47	9.26	9.51	9.75	9.37	9.24	8.9	8.88	9.92	9.43	8.92	9.41	8.84	9.17	8.85	9.96	9.3	10.5	9.59	10.39	9.3	9.63	10.18	9.72
MAP2K2		NM_030662.2	NM_030662.2:1325	Endogenous	mRNA	100	21.95	9.88	10.48	10.81	10.06	10.51	10.37	10.63	10.28	10.48	10.37	10.55	10.1	10.7	10.83	10.77	10.53	10.32	10.42	10.56	10.56	9.92	10.21	10.53	10.83	11	10.87	11.19	10.18	10	10.3	10.36	10.68	10.36	10.3	10.94	10.21
MAP2K4		NM_003010.2	NM_003010.2:2830	Endogenous	mRNA	100	27.31	8.44	8.56	9.51	8.1	8.93	8.96	8.63	8.76	8.72	8.83	8.9	8.62	9.11	9.41	9.07	8.83	8.79	8.72	9.02	9.22	8.33	8.66	8.53	8.84	9.12	9.1	9.87	8.62	8.86	8.63	8.61	8.81	8.3	8.31	9.12	8.68
MAP3K1		NM_005921.1	NM_005921.1:2525	Endogenous	mRNA	100	28.83	9.86	9.15	9.01	9.38	9.64	9.69	9.35	9.48	9.64	9.86	9.8	9.45	9.21	9.06	10.39	9.59	9.34	10.4	9.44	9.52	9.73	9.45	9.45	9.13	10.16	9.78	9.87	8.93	9.51	9.18	9.9	8.5	9.47	8.94	10.05	9.78
MAP3K5		NM_005923.3	NM_005923.3:1760	Endogenous	mRNA	100	34.82	10.26	9.7	10.23	10.75	10.42	10.12	10.25	10.51	11.7	9.75	10.44	10.55	10.38	10.45	9.89	10.16	9.96	10.29	10.82	10.36	9.84	9.93	10.08	10.6	10.28	10.36	10.34	9.97	10.63	9.99	10.43	8.9	10.1	9.77	10.56	10.13
MAP3K7		NM_145333.1	NM_145333.1:670	Endogenous	mRNA	100	14.28	9.86	9.76	10.2	9.98	9.58	9.71	10.08	9.9	9.82	9.68	9.59	9.78	9.86	10	9.65	9.98	9.55	9.78	9.54	9.62	9.26	9.45	9.63	9.61	9.81	9.46	9.92	9.94	9.76	9.96	9.81	9.61	9.65	9.42	9.45	9.75
MAP4K2		NM_004579.2	NM_004579.2:1610	Endogenous	mRNA	100	42.76	8.89	8.09	6.58	9.42	7.66	7.89	7.78	7.45	7.62	7.44	7.74	7.7	8.53	8.3	7.62	7.7	8.22	8.61	7.75	7.89	9.1	8.65	8.26	8.15	8.29	8.19	8.14	8	7.68	7.53	7.98	7.89	8.4	7.6	6.42	8.21
MAPK1		NM_138957.2	NM_138957.2:430	Endogenous	mRNA	100	27.44	9.57	10.05	10.12	8.99	9.17	9.84	10.1	9.97	10.08	9.91	9.78	9.87	9.94	10.19	9.65	9.94	10.13	9.66	8.73	9.15	9.72	9.37	9.17	8.97	9.61	9.66	10.25	9.88	9.64	9.93	9.84	9.22	8.42	9.27	10.12	9.3
MAPK11		NM_002751.5	NM_002751.5:1310	Endogenous	mRNA	100	47.3	6.08	6.54	6.63	8.48	7.92	6.73	7.54	5.7	6.59	6.15	7.09	6.67	6.88	6.59	7.05	7.16	6.29	6.56	7.82	7.31	6.3	7.15	7.66	7.56	7.04	7.89	5.81	6.83	6.41	6.92	6.49	7.27	7.34	7.55	6.27	7.06
MAPK14		NM_001315.1	NM_001315.1:450	Endogenous	mRNA	100	32.28	10.08	10.1	10.64	10.28	10.58	10.38	10.92	10.31	9.82	10.28	10.83	10.04	10.16	10.19	10.51	10.42	10.53	10.52	10.27	10.6	10.3	10.12	10.14	10.71	10.95	10.8	11.81	10.2	10.31	10.28	10.39	9.9	10.02	10.36	10.54	10.57
MAPK3		NM_001040056.1	NM_001040056.1:580	Endogenous	mRNA	100	68.54	9.06	9.75	10.85	9.19	9.78	10.4	10.26	9.5	9.64	9.85	10.08	9.62	8.94	8.87	10.77	10.34	9.87	10.23	9.45	9.74	9.58	9.39	9.39	9.76	10.63	10.4	12.06	8.92	9.51	9.2	9.79	8.59	9.21	9.68	11.34	9.87
MAPK8		NM_002750.2	NM_002750.2:945	Endogenous	mRNA	100	36.99	8.24	8.98	9.34	8.11	8.2	8.68	8.82	9.31	9.76	9.56	9.81	9.45	8.8	8.79	8.54	8.8	8.74	8.54	8.54	8.77	7.99	8.12	8.33	8.14	8.63	8.27	9.8	8.75	8.62	9.02	8.63	8.9	8.66	9.09	8.73	9.24
MAPKAPK2		NM_004759.3	NM_004759.3:710	Endogenous	mRNA	100	21.64	9.68	10.17	10.71	10.27	9.97	9.95	10.32	9.71	10.15	9.22	9.86	9.91	10.67	10.59	9.48	10.04	10.35	9.91	10.46	10.03	9.88	10.25	10.48	10.33	10.04	10.3	10.28	10.03	9.9	10.05	10.29	9.84	10.17	10.36	9.71	10.36
MARCO		NM_006770.3	NM_006770.3:1434	Endogenous	mRNA	100	110.98	5.3	5.5	6.7	6.3	6.03	8	9.57	5.39	5.12	5.36	6.23	6.55	7.95	5.98	5.17	7.12	6.96	5.39	5.99	6.01	8.85	7.27	6.09	5.74	6.85	6.86	5.25	6.83	6.5	8.68	8.91	6.55	6.62	6.76	6.74	6.66
MASP1		NM_139125.3	NM_139125.3:35	Endogenous	mRNA	91.67	51.82	6.08	5.96	5.4	4.94	6.88	5.98	5.75	3.97	4.4	5.61	6.09	6.36	4.8	4.5	5.17	5.71	5.6	4.88	6.81	6.29	4.53	6.52	6.65	6.15	6	6.06	5.81	4.48	5.62	4.53	5.49	6.74	7.15	6.11	5.37	6.17
MASP2		NM_139208.1	NM_139208.1:330	Endogenous	mRNA	19.44	53.66	4.76	4.26	4.06	4.35	4.05	4.01	4.44	3.97	4.06	4.83	4.19	4.43	4.37	4.24	4.19	4.21	3.87	3.9	4.4	4.3	3.71	4.04	5.51	5.37	4.18	4.18	4.05	4.48	5.65	4.53	4.35	6.27	4.29	4.38	4.09	4.54
MAVS		NM_020746.3	NM_020746.3:3460	Endogenous	mRNA	100	27.02	9.89	9.81	9.93	10.28	10.18	9.78	10.04	9.8	9.78	9.9	10	9.49	9.89	10.03	10.63	9.9	9.75	10.04	10.48	10.47	9.13	9.55	9.67	9.55	10.54	10.16	9.22	9.44	9.51	9.41	9.61	9.9	10.07	9.52	9.96	8.89
MBL2		NM_000242.2	NM_000242.2:1756	Endogenous	mRNA	69.44	58.99	4.46	4.26	5.03	4.35	6.23	4.43	4.89	3.97	4.06	5.61	6.14	4.43	4.56	4.24	4.45	4.94	4.53	3.92	4.4	5.85	3.71	5.74	4.14	5.18	4.97	5.19	5.7	4.48	5.13	4.59	5.78	6.27	6.71	6	5.37	5.54
MCAM		NM_006500.2	NM_006500.2:1515	Endogenous	mRNA	100	56.09	6.85	7.69	8.46	8.79	8.43	8.68	10.13	8.05	8.65	6.89	8.61	8.21	8.97	8.54	8.38	9.19	7.69	6.48	9.11	7.76	8.36	8.6	9.6	8.66	8.58	9.15	8.73	8.03	7.22	8.21	8.71	8.63	7.4	7.66	5.84	8.38
MEF2C		NM_002397.3	NM_002397.3:2445	Endogenous	mRNA	100	135.68	9.93	9.09	10.51	8.39	9.07	10.66	12.62	7.4	7.6	7.39	7.04	8.24	8.56	8.4	8.9	11.69	8.51	9.52	8.26	8.06	8.02	8.6	10.03	9.12	10.94	8.36	6.81	10.17	10.3	10.9	10.29	6.07	8.54	8.36	7.27	9.12
MEFV		NM_000243.2	NM_000243.2:1162	Endogenous	mRNA	91.67	58.08	5.27	4.39	7.13	5.52	4.05	4.94	7.47	5.39	5.74	5.75	5.74	4.43	6.55	5.5	4.51	5.96	6.49	4.74	5.99	6.16	5.28	5.65	6.6	5.54	5.08	6.74	7.11	6.33	5.98	6.62	5.78	6.55	4.29	5.94	5.81	6.33
MERTK		NM_006343.2	NM_006343.2:665	Endogenous	mRNA	100	63.62	9.77	9.84	8.43	8.83	8.12	8.55	9.96	7.47	7.76	6.24	6.77	8.3	9.2	8.41	8.17	8.24	7.53	8.53	8.07	7.79	8.78	8.89	10.03	9.62	7.87	7.98	6.05	9.42	9.05	9.6	9.91	6.79	8.39	8.72	8.35	8.75
MFGE8		NM_001114614.1	NM_001114614.1:328	Endogenous	mRNA	100	44.31	9.68	9.76	10.95	9.78	10.18	10.76	11.71	9.82	10.68	10.12	10.98	11.7	10.44	10.37	10.48	10.8	9.71	9.5	9.45	10.02	10.41	10.51	10.74	10.59	10.84	10.86	10.85	10.09	10.28	10.82	11.01	10.54	10.04	9.93	8.67	9.79
MICA		NM_000247.1	NM_000247.1:550	Endogenous	mRNA	100	38.89	7.51	6.93	7.3	8.31	7.73	8.24	8.62	7.39	6.62	7.05	6.98	7.25	7.28	7.21	7.62	7.38	7.25	7.44	8.1	8.11	7.29	7.7	8.03	8.26	8.02	7.61	6.65	6.91	6.9	7.4	7.01	7.68	7.54	6.76	6.72	6.77
MICB		NM_005931.3	NM_005931.3:1387	Endogenous	mRNA	100	61.5	8.65	8.11	6.06	7.99	7.17	7.11	7.41	6.94	6.49	6.09	5.92	7.41	7.84	7.56	6.57	7.23	7.56	8.08	7.78	8.33	7.07	7.35	7.72	7.33	7.58	8.02	5.46	9.3	8.07	9.24	8.22	8.66	8.1	7.39	6.48	8.13
MIF		NM_002415.1	NM_002415.1:319	Endogenous	mRNA	100	47.45	10.98	11.99	12.14	12.94	12.03	12.33	11.31	12.69	12.74	12.5	12.53	11.74	12.82	13.28	11.94	11.4	11.8	11.11	11.93	11.96	12.03	11.92	11.85	11.56	11.94	12.54	11.87	11.86	11.49	12.81	11.29	13.69	11.86	12.24	12.29	11.93
MME		NM_000902.2	NM_000902.2:5059	Endogenous	mRNA	97.22	97.2	7.13	5.98	8.27	6.41	7.64	5.09	9.17	4.97	9.72	5.87	7.11	7.21	5.94	5.6	6.43	8.48	7.97	5.05	8.84	7.01	6.39	7.12	7.45	8.45	7.28	5.92	5.46	7.08	7.31	8.68	9.23	7.2	6.51	4.38	5.94	8.88
MNX1		NM_005515.3	NM_005515.3:1680	Endogenous	mRNA	13.89	22.91	4.5	4.26	4.06	5.33	4.05	4.01	4.44	3.97	4.06	4.1	4.19	4.43	4.37	4.24	4.19	3.85	3.87	3.9	4.4	4.3	4.28	4.04	4.14	4.16	4.18	4.18	4.05	4.48	4.59	4.53	4.35	4.25	4.29	4.38	4.66	4.54
MPPED1		NM_001044370.1	NM_001044370.1:1486	Endogenous	mRNA	75	103.87	6.87	4.55	4.06	6.82	7.06	4.01	4.44	3.97	4.87	6.24	6.19	6	4.8	5.37	5.25	5.62	4.49	4.08	6.52	5.91	3.71	6.15	5.38	6.83	5.72	5.06	6.56	4.48	6.97	4.53	6.61	4.25	8.54	4.38	5.27	5.44
MR1		NM_001531.2	NM_001531.2:7695	Endogenous	mRNA	100	29.02	7.86	6.96	5.86	7.25	7.29	7.53	7.6	6.43	7.38	7.1	7.37	7.82	7.22	7.34	7.55	7.53	7.88	7.48	7.82	7.27	6.95	7.18	7.15	6.77	7.42	7.11	5.91	6.8	7.39	6.62	7.91	7.17	7.76	7.72	7.27	7.61
MRC1		NM_002438.2	NM_002438.2:525	Endogenous	mRNA	100	125.26	7.87	8.7	8.46	7.08	8.65	8.89	10.78	6.53	5.96	5.79	6.23	7.61	8.39	7.65	7.38	8.69	7.61	6.92	8.06	8.27	8.96	8.47	8.92	8.19	8.38	8.64	6.94	10.34	8.96	11.19	11.38	9.11	7.25	8.39	6.64	8.78
MS4A1		NM_152866.2	NM_152866.2:620	Endogenous	mRNA	88.89	225.58	12.16	8.83	4.06	7.27	4.05	6.12	7.59	4.21	4.4	5.47	4.19	5.86	9.24	7.35	6.95	7.83	9	11.54	5.19	7.31	6.46	8.28	8.72	6.72	6.69	6.69	5.59	7.47	9.4	4.72	8.09	4.25	9.79	6.11	5.94	7.81
MS4A2		NM_000139.3	NM_000139.3:661	Endogenous	mRNA	88.89	60.66	5.89	5.15	4.06	4.66	6.92	6.05	6.35	4.64	4.28	5.7	5.67	6.13	5.46	4.78	6.35	6.55	6.07	6.14	5.99	4.3	5.28	6.52	6.51	6.37	6.11	5.58	5.46	4.57	7.03	5.15	7.51	4.25	6.28	4.38	4.94	5.85
MSR1		NM_002445.3	NM_002445.3:326	Endogenous	mRNA	100	102.98	7.55	8.19	7.81	7.94	7.92	8.99	10.86	7.41	7.7	7.07	7.47	8.5	7.96	6.51	6.83	8.73	7.22	6.16	7.76	7.54	10.24	9.24	8.24	8.44	7.21	7.71	7.45	9.56	8.82	10.43	10.6	8.27	7.76	8.53	7.2	9.18
MST1R		NM_002447.1	NM_002447.1:3300	Endogenous	mRNA	100	44.23	8.06	8.37	8.11	8	7.1	7.83	5.4	8.84	8.59	8.8	8.23	7.58	7.33	7.48	7.76	7.35	8.08	8.3	8.15	8.32	7.6	7.32	7.17	7.7	8.56	8.59	8.72	8.67	7.99	9.1	7.25	9.14	8.02	7.6	7.94	6.85
MUC1		NM_001018017.1	NM_001018017.1:725	Endogenous	mRNA	97.22	134.95	7.42	8.78	8.68	11.88	9.95	9.22	6.81	8.16	8.09	4.1	7.71	7.99	6.39	6.6	10.88	9.01	8.51	10.47	11.59	8.92	9.26	9.71	9.11	10.62	8.34	7.33	6	8.28	9.26	9.61	8.63	9.88	9.26	11.07	12.53	9.26
MX1		NM_002462.2	NM_002462.2:1485	Endogenous	mRNA	100	76.88	12.22	12.5	9.77	11.27	10.14	12.53	10.33	11.77	10.67	10.49	11.35	11.47	12.12	12.07	10.37	10.39	11.16	11.28	11.75	12.67	10.64	10.93	10.6	11.31	11.5	12.79	9.46	13.54	12.46	12.71	10.07	10.53	10.5	10.58	10.4	10.99
MYD88		NM_002468.3	NM_002468.3:2145	Endogenous	mRNA	100	33.09	10.12	10.1	10.88	9.97	10.94	10.14	10.39	9.79	9.6	9.73	10.42	10.14	10.45	10.05	10.29	10.42	9.98	10.55	10.81	10.78	10.71	10.49	10.19	10.66	10.34	11.63	11.13	10.41	10.59	10.13	10.23	9.86	10.02	10	10.56	10.66
NCAM1		NM_000615.5	NM_000615.5:1620	Endogenous	mRNA	88.89	135.14	7.51	6.26	8.75	6.67	7.1	8.51	10.33	3.97	4.45	5.61	4.19	6.25	5.01	6.26	6.57	9.45	6.49	6.21	5.71	6.79	4.39	6.09	7.09	7.23	8.97	7.3	5.96	8.31	8.64	9.52	7.52	4.25	6.51	4.38	6.44	5.44
NCF4		NM_000631.4	NM_000631.4:210	Endogenous	mRNA	100	50.1	8.16	7.68	7.84	7.47	8.32	7.9	8.91	6	6.72	5.98	6.57	7.27	7.53	6.86	7.44	8.18	8.06	8.76	7.72	7.66	7.04	7.87	8.64	8.6	7.26	7.68	6.09	7.85	7.86	8.28	8.7	7.45	8.12	8.21	7.14	9.08
NCR1		NM_004829.5	NM_004829.5:602	Endogenous	mRNA	94.44	63.27	6.2	5.45	5.23	5.1	6.23	5.4	5.6	5.81	6	6.41	5.98	6	5.06	4.94	4.19	4.15	5.28	6.01	5.52	6.53	5.48	5.74	5.51	5.88	5.82	6.28	7.89	5.03	6.11	4.95	6.29	4.25	6.62	6.66	5.12	6.57
NEFL		NM_006158.3	NM_006158.3:3300	Endogenous	mRNA	94.44	131.31	5.98	8.74	7.78	5.6	7.13	8.49	4.44	8.48	8.46	9.09	10.82	10.03	6.69	7.71	8.37	7.5	4.28	7.73	6.5	4.3	4.05	5.81	5.57	5.79	7.07	7.62	6.53	8.35	8.55	8.27	6.64	9.27	7.59	6.05	5.7	6.52
NFATC1		NM_172389.1	NM_172389.1:1984	Endogenous	mRNA	100	30.86	8.21	7.32	7.75	7.54	7.41	7.29	8.04	6.57	6.97	6.47	7.55	6.95	7.75	7.39	6.87	7.64	7.05	7.71	7.47	7.23	6.67	7.09	7.49	7.16	7.84	7.54	7.09	7.26	7.61	7.9	7.86	7.17	7.37	7.34	5	7.63
NFATC2		NM_012340.3	NM_012340.3:1815	Endogenous	mRNA	100	58.87	9.59	8.51	10.39	8.57	8.65	7.98	8.6	6.83	7.09	7.92	6.84	8.53	9.16	8.13	8.79	8.62	8.74	9.61	8.26	9.6	8.36	8.51	8.65	8.43	9.61	9.7	8.11	8.71	9.45	9.1	10.02	7.24	8.55	8.36	7.63	8.98
NFATC3		NM_004555.2	NM_004555.2:2190	Endogenous	mRNA	100	26.24	9.75	9.16	8.72	8.21	8.78	9.26	9.34	8.52	8.77	8.71	8.86	8.85	8.71	8.68	8.87	9.02	9.3	9.18	8.79	8.37	8.78	8.82	8.96	8.84	9.16	8.87	8.87	8.88	9.08	8.73	9.75	7.91	9.38	9.29	8.71	9.12
NFATC4		NM_001136022.2	NM_001136022.2:2296	Endogenous	mRNA	100	59.69	7.66	7.9	7.94	7.64	7.94	7.45	8.57	5.78	5.7	7.45	6.71	7.63	7.57	6.81	8.11	9.34	8.01	7.58	8.36	7.89	7.04	7.98	8.85	9.06	8.91	8.09	6.79	6.86	8.01	6.98	8.61	6.7	7.18	6.39	6.79	7.55
NFKB1		NM_003998.2	NM_003998.2:1675	Endogenous	mRNA	100	33.55	8.28	8.36	9.13	7.72	7.73	7.92	8.19	8.71	7.88	8.31	8.61	8.32	8.7	8.27	7.72	8.04	8.47	8	7.8	8.1	7.68	7.52	8	6.67	7.77	8.11	7.98	8.48	8.38	8.92	8.48	8.74	7.57	9.11	8.09	8.75
NFKB2		NM_002502.2	NM_002502.2:825	Endogenous	mRNA	100	42.69	9.37	9.18	10.47	9.47	8.93	8.78	9.47	8.35	8.22	7.79	8.56	8.73	9.61	9.12	8.71	9.01	9.3	10.12	9.61	9.82	9.14	8.86	9.84	9.14	9.51	9.6	7.81	9.51	9.31	10.17	9.37	10.26	9.82	9.26	8.16	9.46
NFKBIA		NM_020529.1	NM_020529.1:945	Endogenous	mRNA	100	52.01	12.7	13.59	14.03	13.54	11.93	11.92	12.53	12.41	12.33	11.75	12.21	11.83	12.79	12.54	11.55	11.79	12.34	12.09	11.84	12.13	11.91	11.6	12.78	12.15	12.57	12.32	12.27	11.54	11.86	12.63	12.98	12.72	11.66	12.15	11.36	12.93
NLRC5		NM_032206.4	NM_032206.4:860	Endogenous	mRNA	100	47.04	9.99	9.48	8.45	8.99	9.07	9.08	8.82	9.38	8.58	8.48	9.52	9.14	9.32	9.19	8.3	8.75	10.11	10.05	9.53	10.55	8.19	8.59	8.78	9.16	10.31	10.15	8.46	9.91	10.13	9.7	9.32	9.04	10.05	10.24	7.96	10.15
NLRP3		NM_001079821.2	NM_001079821.2:415	Endogenous	mRNA	100	92.22	7.37	7.48	9.03	6.53	7.03	6.43	8.88	5.51	6.12	4.98	6.28	7.02	7.81	6.32	6.17	6.7	6.27	6.84	6.25	7.27	6.9	6.42	7.52	7.49	7.06	6.5	6.13	7.89	7.45	8.81	9.55	9	6.51	6.11	6.25	7.66
NOD1		NM_006092.1	NM_006092.1:3285	Endogenous	mRNA	100	23.94	8.4	7.53	7.31	7.74	8.15	7.56	8.3	6.94	7.3	7.44	7.58	7.67	7.66	7.29	7.67	8.02	7.29	7.62	7.62	7.92	7.66	7.85	7.77	8.17	8.01	7.81	7.29	7.75	8.19	7.82	8.41	7.63	7.91	7.55	7.51	7.96
NOD2		NM_022162.1	NM_022162.1:4080	Endogenous	mRNA	100	102.4	6.77	7.52	8.4	7.1	8.58	8.69	8.2	8.27	7.72	8.14	8.2	7.66	7.22	7.7	7.97	7.94	8.03	8.01	7.71	8.81	7.39	7.27	7.46	8.19	8.81	9.3	11.05	7.41	8.77	7.72	7.86	8.17	7.76	7.08	8.64	7.9
NOS2A		NM_153292.1	NM_153292.1:546	Endogenous	mRNA	58.33	148.45	6.72	8.03	4.44	9.22	7.32	4.94	4.44	6.79	5.48	4.1	4.19	5.95	4.91	5.62	4.19	3.85	3.97	8.16	7.72	6.49	3.71	4.04	5.57	6.37	4.18	5.67	4.05	5.11	7.1	4.53	4.35	4.25	4.29	4.38	5.06	4.54
NOTCH1		NM_017617.3	NM_017617.3:735	Endogenous	mRNA	100	41.28	7.86	8.09	9	8.63	9.8	8.35	9.07	9.97	8.96	9.28	9.38	8.47	8.23	7.68	9.06	8.83	8.04	9.14	8.72	8.6	7.74	8.32	8.64	8.74	9.76	9.32	8.35	8.26	8.78	8.52	8.97	9.17	8.63	8.38	8.49	8.48
NRP1		NM_003873.5	NM_003873.5:370	Endogenous	mRNA	100	57.94	8.79	9.31	9.94	9.63	10.63	9.95	11.54	8.66	8.87	8.37	9.14	10.02	9.69	9.41	10.46	10.91	9.48	9.05	10.11	10.33	9.43	9.27	10.14	10.46	10.66	9.82	8.4	9.92	9.67	10.42	10.8	8.78	9.1	8.85	8.75	10.07
NT5E		NM_002526.2	NM_002526.2:1214	Endogenous	mRNA	100	182.38	8.16	7.69	7.7	7.57	7.84	8.31	9.35	6.58	9.56	6.33	6.6	7.86	8.64	8.47	8.78	9.12	7.48	7.66	8.57	7.54	7.01	7.92	8.49	8.21	8.19	8.61	5.91	10.52	8.22	11.02	9.13	12.38	6.76	6.11	7.18	7.49
NUP107		NM_020401.2	NM_020401.2:1002	Endogenous	mRNA	100	39.44	9.75	10.09	9.43	9.59	9.18	10.04	9.18	10.19	10.07	9.7	9.38	9.78	9.5	9.62	9.1	9.43	9.76	9.8	8.99	9.37	11.17	10.37	9.85	9.65	9.04	8.93	8.91	10.34	9.59	10.28	9.4	9.55	9.99	9.85	9.15	9.67
OAS3		NM_006187.2	NM_006187.2:4980	Endogenous	mRNA	100	77.61	9.79	10.27	8.15	9.52	8.71	9.93	8.56	10.08	9.47	8.86	9.37	9.53	9.74	9.69	8.15	8.2	9.28	8.71	9.31	10.51	8.97	8.81	8.62	8.77	9.66	10.42	8.51	11.69	10.51	11.24	8.34	10.93	9.46	8.72	8.7	8.98
OSM		NM_020530.4	NM_020530.4:580	Endogenous	mRNA	88.89	152.72	5.58	5.22	7.45	6.55	6.61	4.26	7.63	4.8	4.87	4.91	5.87	5.75	6.19	5.09	4.19	5.57	6.24	4.48	5.66	6.66	5.66	5.81	6.95	5.7	4.18	4.18	5.46	4.48	5.89	7.3	6.58	9.65	6.8	5.69	4.81	6.77
PASD1		NM_173493.2	NM_173493.2:820	Endogenous	mRNA	8.33	90.69	4.46	4.26	4.06	4.35	4.05	4.01	4.44	3.97	4.06	4.1	4.19	4.43	4.37	4.24	4.19	3.85	3.87	3.9	4.4	4.3	3.71	4.04	4.14	4.16	4.18	4.18	5.17	4.48	4.4	4.53	4.35	4.25	4.29	7	4.09	6.49
PAX5		NM_016734.1	NM_016734.1:2288	Endogenous	mRNA	88.89	114.58	8.91	6.1	4.06	5.12	6.66	5.46	4.89	3.97	4.28	5.7	6.28	6.17	5.99	5.5	4.51	5.74	5.94	8.14	5.66	6.66	4.33	6.27	6.38	5.83	5.24	5.53	5.76	5.03	7.34	4.53	6.49	6.14	8.06	4.38	5.37	6.24
PBK		NM_018492.2	NM_018492.2:1587	Endogenous	mRNA	100	60.26	7.11	8.02	6.38	8.43	7.82	7.43	5.4	8.8	9.17	8.46	8.34	8.24	7.6	7.79	6.87	6.65	7.16	7.17	6.69	6.93	6.66	6.89	6.6	6.15	6.26	6.71	6.46	8.65	7.54	8.16	6.99	8.2	8.39	8.08	7.39	7.54
PDCD1		NM_005018.1	NM_005018.1:175	Endogenous	mRNA	80.56	55.99	6.64	5.31	5.18	5.07	6.03	4.94	4.44	4.68	5.25	5.57	4.19	4.43	5.69	5.15	4.19	4.78	5.56	5.88	4.4	6.93	4.66	5.65	6.13	5.6	6.14	6.16	5.33	5.69	6.77	5.59	6.67	4.25	4.29	5.69	5.54	6.52
PDCD1LG2		NM_025239.3	NM_025239.3:235	Endogenous	mRNA	100	100.27	7.02	6.82	6.21	6.43	7.26	7.06	7.94	6.58	6.64	5.52	6.8	7.13	6.12	5.5	5.83	7.14	6.74	6.87	6.66	7.93	6.54	6.85	6.51	6.4	7.28	7.37	5.25	9.19	7.81	9.42	7.97	9.65	6.57	6.97	5.97	8.46
PDGFC		NM_016205.2	NM_016205.2:1632	Endogenous	mRNA	100	54.74	7.94	8.11	8.18	8.39	8.72	8.73	9.53	8.75	8.13	9.57	9.29	9.91	8.03	8.66	8.52	9.09	7.56	7.41	8.63	8.69	8.24	8.6	8.14	8.45	8.13	8.29	7.11	8.9	8.52	9.71	9.86	8.97	7.31	6.55	7.58	7.61
PDGFRB		NM_002609.3	NM_002609.3:840	Endogenous	mRNA	100	78.92	10.3	10.77	10.3	10.26	10.67	10.62	12.68	9.79	9.03	10.62	9.59	11.02	10.42	9.9	10.33	12.56	10.79	9.81	9.67	9.62	10.9	10.59	11.38	11.14	10.63	9.8	8.97	11.28	10.89	10.63	11.83	9.54	10.15	8.56	8.27	11.29
PECAM1		NM_000442.3	NM_000442.3:1365	Endogenous	mRNA	100	81.08	11.01	11.7	11.64	10.34	11.83	11.82	13.25	9.44	9.46	8.57	8.87	10.28	11.28	10.27	10.72	12.36	11.06	10.62	10.78	10.07	10.91	11.4	12.8	12.07	11.35	10.79	8.92	11.29	11.22	10.97	12.66	8.79	10.31	11.26	9.33	11.68
PIK3CD		NM_005026.3	NM_005026.3:2978	Endogenous	mRNA	100	51.22	9.28	7.54	7.78	7.52	7.64	8.01	8.62	7.65	7.75	7.14	7.16	8.01	8.58	8.58	7.04	8.03	8.55	9.34	7.32	8.36	7.05	7.27	7.64	7.16	8.38	9.04	6.89	8.79	8.61	8.96	9.07	7.95	7.97	7.96	6.59	8.32
PIK3CG		NM_002649.2	NM_002649.2:2125	Endogenous	mRNA	100	64.62	9.08	8.65	6.4	7.11	7.68	7.79	8.26	6.2	7.06	5.94	5.53	7.27	8.63	7.5	7.24	7.45	7.8	8.85	7.06	8.51	6.87	7.76	8.62	9.24	7.73	8.14	5.81	7.93	8.4	7.58	9.45	6.7	7.71	7.97	6.59	8.7
PIN1		NM_006221.2	NM_006221.2:434	Endogenous	mRNA	100	24.2	8.09	8.59	8.4	8.81	8.68	8.65	8.81	8.37	8.83	8.78	9.06	8.53	9.03	9.02	8.7	8.84	8.6	8.28	8.54	8.64	8.25	8.5	8.71	8.83	8.88	9.08	8.76	8.85	8.51	9.04	8.66	9.14	8.88	9.65	8.57	9.52
PLA2G1B		NM_000928.2	NM_000928.2:396	Endogenous	mRNA	25	49.59	5.3	4.26	4.06	4.35	4.05	4.01	4.44	3.97	4.06	4.83	4.19	4.43	4.37	4.24	4.19	4.65	4.22	3.9	4.4	4.3	3.71	4.04	5.09	4.16	4.18	4.18	4.05	4.48	4.81	4.53	5.67	4.25	6.22	4.38	4.66	4.54
PLA2G6		NM_001004426.1	NM_001004426.1:1954	Endogenous	mRNA	100	38.98	8.26	8.01	7.61	8.95	7.97	7.92	8.04	7.19	7.81	8.29	7.97	7.27	8	8.01	8.49	7.65	7.93	8.47	9.01	8.53	7.82	7.92	8.08	8.34	8.51	8.01	6.68	6.73	7.77	6.88	8.05	6.55	8.72	8.31	7.31	7.33
PLAU		NM_002658.2	NM_002658.2:793	Endogenous	mRNA	100	145.57	8.73	10.01	8.27	9.57	8.23	9.49	10.64	10.31	11.01	10.94	12	11.76	10.83	11.03	7.49	10.36	9.52	7.86	10.54	9.59	9.87	9.4	9.55	9.23	8.36	9.63	7.77	11.2	9.67	12.47	10.2	13.69	9.76	9.95	7.48	9.5
PLAUR		NM_001005376.1	NM_001005376.1:440	Endogenous	mRNA	100	113.18	6.84	7.48	9.88	8.39	7.29	7.64	9.33	7.91	7.66	5.94	7.49	7.83	8.18	7.8	6.33	7.67	7.72	6.45	7.42	7.09	8.16	7.59	8.2	7.43	6.26	7.16	6.43	8.31	7.65	9.78	8.81	10.87	8.33	7.41	6.87	7.57
PMCH		NM_002674.2	NM_002674.2:172	Endogenous	mRNA	50	58.85	6.02	4.26	4.86	4.35	4.05	4.01	4.72	3.97	4.06	5.83	4.19	6.25	4.56	4.45	4.19	5.76	4.28	4.16	4.4	4.3	3.71	5.96	5.45	5.49	5.08	4.18	4.05	4.48	6.03	4.95	5.97	4.25	4.29	4.38	5.77	4.54
PNMA1		NM_006029.4	NM_006029.4:1565	Endogenous	mRNA	100	30.29	8.3	8.31	7.92	8.29	8.64	8.01	9.04	7.36	7.71	7.12	7.82	8.42	8.24	7.95	8.13	8.46	8.04	7.92	8.57	9.02	8.99	8.74	8.47	8.5	8.46	8.76	8	8.15	8.35	8.19	8.59	7.63	8.46	7.96	7.45	8.12
POU2AF1		NM_006235.2	NM_006235.2:1675	Endogenous	mRNA	97.22	100.18	9.06	8.79	6.3	7.39	8.66	7.94	5.89	4.03	6.04	5.47	5.98	6.73	7.77	6.93	7.48	6.28	7.74	8.6	8.32	6.63	6.82	9.06	10.08	9.65	4.85	5.48	5.59	5.61	7.76	4.99	9.41	4.25	8.87	8.96	7.09	8.88
POU2F2		NM_002698.2	NM_002698.2:908	Endogenous	mRNA	100	64.57	8.89	7.68	5.67	6.98	6.61	6.95	7.7	5.51	6.31	5.3	5.92	6.28	7.71	6.66	6.42	6.45	7.48	8.59	6.89	6.96	6.69	7.54	8.33	7.58	6.33	7.1	5.4	6.57	7.32	7.12	8.33	7.58	7.8	7.79	5.74	7.73
PPARG		NM_015869.3	NM_015869.3:1035	Endogenous	mRNA	83.33	62.39	6.32	5.58	6.34	5.36	6.79	5.71	7.52	3.97	4.34	4.1	5.8	5.86	5.06	4.28	6.07	6.29	5.63	6.26	6.22	6.37	5.17	6.03	6.05	6.4	5.28	5.06	4.05	4.8	6.4	4.8	6.92	4.25	4.29	4.38	6.61	6.17
PPBP		NM_002704.2	NM_002704.2:330	Endogenous	mRNA	80.56	122.37	5.09	5.86	8.61	4.35	4.05	5.64	8.77	8.72	6.84	4.1	7.57	4.43	4.96	5.12	4.78	5.94	5.2	4.3	8.29	4.3	4.61	5.65	6.51	7.09	5.42	7.95	5.4	5.23	5.17	6.23	7.08	8.72	4.29	4.38	5.87	5.93
PRAME		NM_006115.3	NM_006115.3:1390	Endogenous	mRNA	83.33	124.45	7.13	7.53	4.06	9.55	6.29	6.29	4.54	5.44	4.65	6.21	6.87	7.06	6.67	7.26	4.19	5.05	7.55	4.23	7.28	7.01	8.06	7.78	6.35	6.65	4.72	4.18	5.96	4.48	6.11	4.53	6.97	4.25	7.4	9.34	5.5	7.37
PRF1		NM_005041.3	NM_005041.3:2120	Endogenous	mRNA	100	59.64	9.04	8.58	7.79	8.53	8.01	7.56	8.09	7.02	6.53	6.83	6.28	7.88	8.2	7.59	7.29	7.79	9.06	7.81	7.84	9.45	6.99	7.99	7.6	7.93	8.59	8.82	6.21	9.06	9.49	8.84	9.51	8.2	8.01	8.52	6.5	9.19
PRG2		NM_002728.4	NM_002728.4:256	Endogenous	mRNA	91.67	53.55	6.64	6.07	6.54	5.72	4.05	5.43	6.72	7.13	6.4	6.64	7.21	7.64	6.29	6.29	6.35	7.83	6.12	6.08	6.19	6.99	4.43	5.81	6.32	6.15	6.33	5.88	5.46	6.77	6.5	7.22	7.22	7.17	4.29	4.38	6.57	6.04
PRKCD		NM_006254.3	NM_006254.3:2165	Endogenous	mRNA	100	27.97	9.03	8.99	9.79	8.76	9.03	8.89	9.21	7.69	8.41	7.78	8.34	8.51	9.12	8.77	9.18	8.62	8.63	9.3	9.36	9.11	8.88	8.83	9.39	9.15	9	9.34	8.84	8.58	8.81	8.9	9.14	8.45	8.85	9.24	9.23	9.61
PRKCE		NM_005400.2	NM_005400.2:1695	Endogenous	mRNA	97.22	34.23	5.76	6.14	6.13	7.21	6.29	5.49	6.25	4.32	5.94	5.83	5.87	6.28	5.72	5.69	5.65	6.12	5.96	5.77	6.25	5.73	5.9	5.74	6.25	6.11	5.94	5.67	5.91	4.95	5.76	5.39	6.18	4.25	6.15	6.39	6.22	6.3
PRM1		NM_002761.2	NM_002761.2:319	Endogenous	mRNA	77.78	62.46	6.69	5.12	5.4	4.35	6.17	4.26	4.72	4.32	4.74	6.21	5.8	6.52	4.75	5.19	4.25	5.36	4.9	4.59	5.31	6.2	3.99	5.96	5.32	6.83	4.18	4.18	5.4	4.48	6.59	4.53	6.14	6.07	4.29	4.38	6.03	4.54
PSEN1		NM_000021.2	NM_000021.2:900	Endogenous	mRNA	100	22.01	9.3	9.38	10.06	8.99	9.09	9.29	9.53	9.45	9.28	9.37	9.25	9.09	9.13	8.84	9.25	9.51	9.43	9.27	8.84	8.83	9.32	9.07	9.02	8.99	8.94	9.05	9.66	9.39	9.48	9.71	9.5	9.07	8.88	9.49	9.89	9.71
PSEN2		NM_000447.2	NM_000447.2:915	Endogenous	mRNA	100	34.37	7.82	8.11	7.74	7.95	7.88	8.33	8.7	6.62	7.32	6.89	6.8	7.04	7.92	7.53	8.3	8.37	8.51	8.48	7.81	8.42	8.89	8.4	8.21	8.31	8.22	7.65	8.52	8.12	8.33	8	8.35	7.14	7.99	8.57	8.56	8.82
PSMB10		NM_002801.2	NM_002801.2:221	Endogenous	mRNA	100	45.42	9.48	8.97	7.66	9.37	8.95	8.91	8.96	9.32	8.99	8.41	9.26	9.41	9.09	8.56	8.51	8.58	9.38	9.47	9.97	10.17	8.04	8.82	9.1	8.88	9.35	9.71	7	10.09	9.81	10.08	9.36	9.83	9.69	10.28	8.25	10.32
PSMB7		NM_002799.2	NM_002799.2:420	Endogenous	mRNA	100	51.05	10.9	11.49	11.77	10.47	11.06	11.34	11.44	12.67	12	12.46	11.98	11.57	11.27	11.6	11.04	11.47	11.02	11.08	10.9	11.25	11.76	11.31	10.76	10.86	11	11.28	12.21	12.56	11.53	12.87	11.12	12.88	10.55	10.89	11.75	11.29
PSMB8		NM_004159.4	NM_004159.4:1215	Endogenous	mRNA	100	47.19	10.32	10.34	9.03	10.19	9.54	10.2	10.01	10.87	9.56	9.67	10.06	10.31	9.74	9.69	9.17	9.47	10.7	10.19	10.02	10.62	8.7	9.2	9.59	9.41	10.13	10.35	8.76	11.56	11.06	11.08	10.19	10.71	10.61	10.34	9.59	10.66
PSMB9		NM_002800.4	NM_002800.4:455	Endogenous	mRNA	100	65.82	11.49	11.07	9.15	10.93	9.68	10.2	10.37	11.35	10.17	9.83	10.05	10.95	10.26	9.86	9.33	9.86	11.37	11.01	10.42	11.61	9.5	9.89	10.14	9.69	10.8	10.82	8.05	12.39	11.64	12.19	10.68	12.03	11.19	11.49	9.34	11.89
PSMD7		NM_002811.3	NM_002811.3:580	Endogenous	mRNA	100	19.64	10.92	11.55	11.58	10.77	10.98	11.64	11.4	11.51	11.71	11.25	11.69	11.4	11.49	11.65	11.05	11.07	11.44	11.09	11.17	11.14	11.4	10.97	11.27	11.36	11.4	11.3	11.96	11.86	11.22	11.63	10.83	11.5	11.33	11.09	11.44	11.36
PTGDR2		NM_004778.1	NM_004778.1:1835	Endogenous	mRNA	69.44	57.06	6.41	4.69	5.08	4.41	4.05	4.26	4.89	3.97	4.06	5.75	5.67	6.09	4.56	4.94	4.32	5.82	4.71	4.16	5.91	5.85	3.71	4.04	5.32	6.11	5.28	4.18	5.17	4.48	5.98	4.53	6.14	4.25	6.34	4.38	5.74	4.54
PTGS2		NM_000963.1	NM_000963.1:495	Endogenous	mRNA	97.22	140.94	7.63	7.37	9.95	8.62	7.43	6.26	9.12	7.43	6.28	6.05	6.37	7.88	7.92	7.21	5.81	7.82	7.89	7.23	6.81	4.3	6.14	6.74	7.73	6.9	6.93	5.84	7.46	6.85	7.67	10.38	9.88	11.06	7.64	7.28	5.7	8.78
PTPRC		NM_080921.3	NM_080921.3:258	Endogenous	mRNA	100	66.78	10.87	10.09	9.68	9.2	9.28	9.67	10.86	9.01	9.34	7.91	8.08	9.73	10.13	8.89	8.97	10	10.35	11.06	8.69	10.72	9.67	9.44	9.62	8.56	10.86	11.13	7.38	11.16	11.4	10.96	11.37	8.64	10.18	10.32	9.06	11.42
PVR		NM_006505.3	NM_006505.3:604	Endogenous	mRNA	100	38.18	7.37	8.2	9.74	9.39	8.42	8.68	9.25	7.95	8.94	7.91	8.73	8.81	9.36	9.23	8.37	8.52	8.41	7.62	9	8.5	8.6	8.6	8.6	8.76	8.45	8.88	8.45	8.53	7.98	9.26	8.02	9.36	9.07	8.26	7.68	8.19
PYCARD		NM_013258.3	NM_013258.3:714	Endogenous	mRNA	100	43.05	7.8	8	7.3	7.97	8.7	8.82	8.02	7.96	8.01	8.12	8.66	8.36	7.69	7.79	8.01	8.24	7.69	8.57	8.67	9.26	8.44	8.03	8.16	8.59	8.79	9.29	9.8	8.17	8.99	8.46	7.98	8.81	8.64	9.45	8.49	9.27
RAG1		NM_000448.2	NM_000448.2:2300	Endogenous	mRNA	97.22	43.11	6.61	6.17	5.13	4.62	4.05	4.59	5.84	5.8	5.28	6.54	6.04	6.75	5.23	6.03	4.88	5.96	5.92	4.59	5.12	5.85	5.02	5.65	5.17	6.18	5.14	5.13	6.05	5.23	6.19	5.61	6.36	6.33	6.62	6	5.84	5.27
REL		NM_002908.2	NM_002908.2:225	Endogenous	mRNA	100	30.98	9.32	8.8	8.67	8.86	8.86	8.36	8.69	8.45	8.78	8.88	9.18	9.04	9.59	9.88	8.18	8.01	9.07	9.17	8.96	9.49	8.5	8.51	8.72	8.89	8.74	8.93	8.8	8.45	9.06	9.15	9.38	8.24	8.85	7.84	8.84	8.42
RELA		NM_021975.2	NM_021975.2:360	Endogenous	mRNA	100	26.36	8.35	8.58	9.42	9.25	8.18	8.61	8.64	8.49	8.69	8.63	9.27	8.41	9.14	9.24	8.83	8.58	8.35	8.46	8.8	8.77	8.23	8.01	8.7	8.58	8.74	9.26	9.48	8.53	8.45	8.96	8.4	9.08	8.53	8.74	8.79	8.58
RELB		NM_006509.2	NM_006509.2:250	Endogenous	mRNA	100	32.79	8.25	8.13	9.08	8.63	7.46	7.75	8.3	7.99	8.01	7.47	8.02	8.14	8.67	8.31	7.1	7.75	8.02	8.24	8.27	8.58	7.68	7.78	8.29	7.4	7.94	8.53	7.86	8.29	8.24	8.91	8.25	8.78	8.79	8.39	6.62	8.2
REPS1		NM_001128617.2	NM_001128617.2:1288	Endogenous	mRNA	100	27.93	9.35	9.26	9.27	9.11	8.95	9.32	8.84	9.77	10.42	9.4	9.43	9.15	9.25	9.55	9.82	9.12	9.35	9.66	8.96	9.02	9.42	9.23	9.28	8.78	9.36	9.2	9.46	8.83	9.1	8.99	9.28	8.58	8.82	9.27	9.67	8.84
RIPK2		NM_003821.5	NM_003821.5:1695	Endogenous	mRNA	100	47.97	8.37	8.56	8.38	8.37	7.71	8.36	8.87	7.86	7.81	7.87	7.53	8.13	8.09	7.89	7.52	8.08	8.11	7.68	7.72	8.11	8.23	7.63	8.17	7.96	7.85	7.77	9.65	8.94	8.19	9.47	8.93	9.42	7.93	7.62	7.38	8.45
ROPN1		NM_017578.2	NM_017578.2:195	Endogenous	mRNA	94.44	71.27	7.52	5.19	4.52	4.7	6.41	4.38	4.44	4.37	5.25	6.39	6.04	7.25	4.49	5.69	4.57	6.28	5.71	4.74	5.47	6.37	4.17	6.37	5.62	6.79	4.91	5.19	6.36	4.83	7.34	4.63	7.25	6.27	6.85	5.88	6.68	4.54
RORA		NM_134261.2	NM_134261.2:1715	Endogenous	mRNA	100	134.8	9.01	9.13	10.44	9.34	9.18	9.28	9.47	9.04	8.27	9.91	8.71	8.11	9.02	8.85	9.74	9.5	9.52	9.67	9.2	10.15	8.69	8.45	9.11	9.53	11.01	9.95	12.8	8.35	9.27	8.96	9.41	8.28	8.8	8.64	9.29	9.46
RORC		NM_001001523.1	NM_001001523.1:1350	Endogenous	mRNA	80.56	62.72	5.15	4.6	5.95	4.35	5.79	5.73	6.37	4.09	5.09	5.05	4.19	5.64	4.75	5.02	7.31	5.25	4.75	6.18	5.75	4.3	5.11	5.65	6.35	5.04	6.5	5.58	5.76	4.48	5.43	4.63	5.67	4.25	4.29	4.38	5.12	5.44
RPS6		NM_001010.2	NM_001010.2:171	Endogenous	mRNA	100	31.46	15.46	15	15.64	13.87	15.32	14.97	14.94	14.89	14.32	14.52	13.74	13.93	14.86	14.8	15.61	15.11	14.8	15.21	14.74	14.23	14.57	14.68	14.77	14.76	15.44	15.3	15.61	15.01	15.18	14.96	15.1	15.26	14.56	14.73	15.69	15.33
RRAD		NM_004165.1	NM_004165.1:960	Endogenous	mRNA	100	156.06	6.47	8.23	11.35	5.81	6.71	8.07	11.14	6.18	6.85	5.91	8.61	7.84	6.42	6.79	7.08	7.98	8.68	7.36	8.31	6.88	5.55	7.21	7.65	7.42	8.06	8.59	7.38	8.46	9.4	10.38	7.38	8.9	6.85	6.25	6.25	7.31
RUNX1		NM_001754.4	NM_001754.4:635	Endogenous	mRNA	100	42.1	7.63	8.34	8.18	9.64	8.7	8.49	9.22	7.64	8.1	8.1	8.4	9.24	8.93	8.66	8.24	9.23	8.18	7.83	9.45	8.28	8.5	8.7	8.91	9.09	7.69	8.65	6.33	8.63	8.57	9.43	9.42	8.5	8.89	8.17	7.4	8.63
RUNX3		NM_004350.1	NM_004350.1:2085	Endogenous	mRNA	100	54.72	9.84	8.89	6.9	9.71	8.92	8.1	7.86	8.22	8.63	7.67	8.57	8.59	9.49	9.32	8.29	7.99	8.85	9.78	9.21	10.56	8.22	8.83	9.24	9.04	9.56	10.2	7.33	9.32	9.53	9.01	9.57	9.33	10.12	9.39	7.37	9.55
S100A12		NM_005621.1	NM_005621.1:260	Endogenous	mRNA	97.22	235.61	8.36	9.89	10.03	7.21	10.95	9.81	8.04	11.74	10.19	11.87	9.88	8.65	9.06	9.46	8.27	8.62	10.23	9.06	8.55	10.14	10.44	9.15	8.27	9.7	9.53	12.47	14.58	6.26	11.27	6.53	8.69	10.11	4.29	9.93	10.64	9.8
S100A7		NM_002963.2	NM_002963.2:69	Endogenous	mRNA	100	207.75	12.64	15.94	14.34	11.64	17.09	16.88	11.45	17.91	17.86	18.28	17.12	15.63	15.29	15.84	10.44	15.29	16.36	17.31	16	17.32	17.16	16.3	14.77	16.65	15.98	17.79	20.6	8.95	16.83	7.56	13.25	11.64	12	16.35	15.23	16.47
S100A8		NM_002964.3	NM_002964.3:115	Endogenous	mRNA	100	101.09	14.23	17.03	18	13.08	17.02	17.26	13.66	17.72	18.44	18.15	17.71	16.2	16.06	16.48	17.56	16.81	16.57	17.47	16.18	16.94	17.2	16.25	15.56	17.15	16.95	17.57	19.48	11.99	16.78	11.76	14.96	14.92	13.6	16.1	18.9	16.7
S100B		NM_006272.1	NM_006272.1:85	Endogenous	mRNA	97.22	60.51	7.69	7.13	7.44	6.63	7.66	7.3	7.82	6.88	7.46	6.68	7.21	7.37	7.16	6.97	7.85	7.56	7.79	7.15	6.5	8.93	5.74	7.15	7.37	6.6	8.78	8.69	6.94	7.42	8.96	7.76	8.38	4.25	7.18	8.05	6.66	8.8
SAA1		NM_199161.1	NM_199161.1:135	Endogenous	mRNA	100	113.03	8.06	9.89	9.36	9.84	10.37	13.19	12.93	12.95	12.08	9.96	10.61	10.47	10.12	10.58	11.3	10.64	7.46	8.26	11.17	12.05	11.82	12.59	9.8	10.4	6.24	8.94	7.25	11.43	12.17	10.95	13.49	12.73	9.14	9.16	6.86	8.26
SBNO2		NM_014963.2	NM_014963.2:2002	Endogenous	mRNA	100	29.76	9.19	9.56	11.02	9.86	10.09	9.64	10.15	10.84	10.76	9.58	10.55	10.02	10.33	10.11	9.63	9.86	10.31	10.38	10.42	9.87	9.75	9.62	9.87	10.01	9.8	10.53	10.45	9.73	10.02	10.51	9.85	10.73	10.1	10.4	10.18	9.97
SELE		NM_000450.2	NM_000450.2:1505	Endogenous	mRNA	94.44	103.37	6	7.03	9.17	6.65	7.2	7.94	8.99	5.32	4.91	5.47	6.33	7.06	6.44	4.9	4.92	6.96	7.6	6.34	7.61	4.3	6.92	6.81	9.13	6.79	6.84	7.69	5.91	5.66	6.05	6.39	9.12	4.25	7.08	6.34	5	8.11
SELL		NR_029467.1	NR_029467.1:1585	Endogenous	mRNA	97.22	94.73	11.13	8.81	9.79	8.23	8.18	7.69	10.47	6.12	6.99	5.47	4.19	7.42	9.69	7.95	6.49	9.13	9.22	10.07	7.39	8.54	7.01	8.25	8.89	7.45	8.56	9.4	5.96	9.86	10.08	8.94	9.34	8.3	8.95	7.41	6.79	9.51
SELPLG		NM_001206609.1	NM_001206609.1:326	Endogenous	mRNA	100	52.64	8.73	7.81	7.87	7	7.64	7.69	8.74	6.39	6.94	6.12	6.33	7.41	8.22	7.19	6.84	8.18	8.04	8.6	7.09	8.62	7.15	7.45	8.15	7.66	8.24	8.64	6	8.25	8.61	8.54	9.19	6.79	7.64	7.79	6.82	8.31
SEMG1		NM_003007.2	NM_003007.2:1290	Endogenous	mRNA	38.89	49.25	5.25	4.26	4.06	4.35	5.88	4.01	4.78	3.97	4.06	5.47	4.19	5.46	4.37	4.45	4.19	4.82	4.22	3.92	4.4	5.73	3.71	4.04	4.14	4.16	4.18	4.18	5.7	4.48	5.46	4.53	5.67	4.25	4.29	4.38	5.27	4.54
SERPINB2		NM_002575.1	NM_002575.1:305	Endogenous	mRNA	100	151.61	7.96	9.9	13.63	8.11	10.82	10.78	7.3	12.27	9.52	9.41	9.45	8.17	8.84	9.51	11.48	11.07	12.09	11.14	8.43	9.7	7.9	9.62	9.5	10.4	9.86	10.19	13.14	10.44	10.63	11.29	10.33	13.95	7.46	6.69	12.69	9.19
SERPING1		NM_000062.2	NM_000062.2:305	Endogenous	mRNA	100	60.26	11.08	11.47	12.28	11.21	11.09	11.66	12.8	9.21	8.74	9.52	9.52	11.65	11.26	10.51	11.56	12.48	10.96	10.94	11.43	11.83	11.25	11.66	12.05	10.95	11.8	11.57	8.41	12.36	12.33	12.69	12.55	10.51	10.75	10.89	10.2	11.92
SH2B2		NM_020979.3	NM_020979.3:1567	Endogenous	mRNA	100	39.85	6.72	6.38	7.07	6.66	6.66	6.3	7.67	4.94	5.96	5.61	6.04	6.58	6.63	5.92	5.25	6.68	6.44	6.78	6.52	6.45	5.94	6.74	7.01	6.72	7.06	6.71	6.05	6.18	6.17	6.45	6.33	6.55	7.62	7.25	5.46	6.83
SH2D1A		NM_001114937.2	NM_001114937.2:495	Endogenous	mRNA	94.44	80.55	8.44	6.53	4.8	6.15	6.75	5.98	6.29	4.8	5.93	5.3	4.19	6.28	6.97	5.8	6.13	6.35	7.2	8.26	5.36	7.95	5.53	6.42	6.48	6.11	7.65	7.79	4.05	7.37	8.43	7.22	8.63	6.07	7.54	7.23	5.32	8.11
SH2D1B		NM_053282.4	NM_053282.4:545	Endogenous	mRNA	97.22	163.57	6.87	5.5	6.46	4.77	6.66	5.22	5.47	4.03	4.34	5.98	5.92	6.09	5.01	4.9	5.88	6.05	5.41	6.93	6.06	6.06	4.39	6.42	6.05	6.77	5.37	5.71	5.91	5.06	6.91	5.22	6.64	6.2	6.22	4.38	9.75	6.24
SIGIRR		NM_021805.2	NM_021805.2:469	Endogenous	mRNA	100	43.65	8.73	7.37	6.75	8.11	7.75	7.74	7.8	6.98	6.64	7.43	7.28	7.52	7.49	6.78	8.29	7.75	7.57	9.06	8.12	8.2	7.32	8.15	8	8.02	8.53	8.42	6.4	7.02	8.15	7.07	8.48	6.7	8.51	8.04	8.07	7.83
SIGLEC1		NM_023068.3	NM_023068.3:5165	Endogenous	mRNA	100	77.53	8.24	8.18	7.19	7.78	8.95	8.7	9.74	6.5	6.33	6.05	6.37	7.66	8.84	7.95	8.19	9.07	7.9	7.78	8.19	8.88	8.93	9.02	8.79	8.41	8.93	8.68	6.43	9.89	9.06	10.54	10.28	7.45	7.93	8.58	7.61	8.85
SLAMF1		NM_003037.2	NM_003037.2:580	Endogenous	mRNA	88.89	65.01	7.83	6.34	4.52	5.83	6.29	6.26	5.96	4.32	5.58	5.12	4.19	4.43	5.86	4.94	5.57	5.25	6.07	7.48	5.66	6.56	5.57	6.03	7.01	5.83	6.84	6.82	4.05	5.86	6.57	5.51	6.72	4.25	6.62	6.39	5.54	6.97
SLAMF6		NM_001184714.1	NM_001184714.1:1032	Endogenous	mRNA	72.22	78.46	7.68	6.34	4.6	5.07	4.05	5.09	5.54	3.97	4.06	4.1	4.19	4.43	6.66	5.42	4.38	4.78	5.6	6.47	4.4	6.2	4.85	6.03	6.6	6.34	6.37	6.28	4.05	6.54	7.42	5.46	7.14	4.25	6.22	5.76	4.09	5.89
SLAMF7		NM_021181.3	NM_021181.3:215	Endogenous	mRNA	100	69.96	7.84	8.3	5.44	6.51	7.56	8.58	6.56	5.32	6.12	6.83	6.23	7.02	7.75	7.33	7.22	6.5	7.75	8.08	6.95	7.41	6.43	7.94	9.17	8.65	6.61	7.67	6.46	7.43	7.87	7.15	9.26	6.55	7.49	8.65	6.59	8.51
SLC11A1		NM_000578.2	NM_000578.2:1965	Endogenous	mRNA	100	120.03	7.06	8.23	10.9	8.69	7.13	7.45	11.01	6.99	7.82	6.12	7.47	7.44	9.21	7.18	4.57	9.1	8.45	4.69	7.51	6.29	9.51	8.54	8.81	8.6	5.24	6.96	6.73	8.84	8.24	9.63	9.19	9.41	7.34	7.21	5.59	7.83
SMAD2		NM_005901.5	NM_005901.5:1678	Endogenous	mRNA	100	23.5	10.07	10.25	10.14	9.93	9.68	10.34	10.4	10.59	10.6	10.16	10.21	10.2	10.04	10.2	10.08	10.31	10.46	9.99	9.79	9.78	10.99	10.12	10.22	9.46	10.15	9.97	10.41	10.41	10.31	10.4	10.21	9.86	8.66	10.1	10.12	9.93
SMAD3		NM_005902.3	NM_005902.3:4220	Endogenous	mRNA	100	39.31	9.91	10.11	10.82	10.94	10.79	9.58	10.01	10.4	10.28	9.58	9.88	9.32	10.91	10.65	10.2	10.04	10.15	10.66	11.35	10.42	8.84	9.73	9.77	10.01	10.33	10.25	8.66	9.29	9.98	10.19	9.41	10.27	10.46	9.85	10.14	9.76
SMPD3		NM_018667.3	NM_018667.3:4733	Endogenous	mRNA	58.33	273.81	5.27	5.25	4.06	5.01	4.05	4.9	4.44	4.03	4.06	8.35	6.19	4.43	5.23	4.45	5.81	5.05	4.79	5.95	7.23	7.82	3.71	4.04	4.14	4.16	6.54	5.84	10.49	4.64	5.68	4.53	5.43	4.25	4.29	4.38	4.09	4.54
SOCS1		NM_003745.1	NM_003745.1:1025	Endogenous	mRNA	100	50.75	9.9	9.2	8.5	8.37	8.01	8.15	8.57	9.03	9.18	7.61	8.43	8.16	8.93	8.55	6.84	8.37	8.62	8.84	7.8	8.76	7.24	7.81	8.78	8.08	8.19	8.35	6.4	9.59	9.7	9.65	8.91	8.94	8.5	8.49	7.13	9.33
SPA17		NM_017425.3	NM_017425.3:175	Endogenous	mRNA	100	38.06	8.19	8.18	7.31	7.31	7.43	8.03	7.43	8.26	7.07	7.52	7.37	7.63	7.14	7.3	7.72	8.07	7.81	7.46	8.74	7.91	6.91	7.61	7.79	7.98	7.5	7.5	7.77	8.67	8.21	8.67	8.2	8.81	7.01	7.16	8.44	7.65
SPACA3		NM_173847.3	NM_173847.3:112	Endogenous	mRNA	38.89	55.66	5.12	4.26	4.06	4.35	6.03	4.01	5.04	3.97	4.06	5.7	4.19	5.64	4.37	4.24	4.19	5.33	4.28	3.9	4.4	5.73	3.71	4.04	4.14	5.83	4.79	4.18	4.05	4.48	5.46	4.72	6.1	4.25	4.29	4.38	4.5	4.54
SPANXB1		NM_032461.2	NM_032461.2:321	Endogenous	mRNA	36.11	100.84	7	4.39	4.06	4.41	5.79	4.01	4.44	3.97	4.06	4.1	4.19	4.43	4.37	4.24	4.19	4.45	3.87	3.9	6.25	4.3	7.44	7.03	5.68	6.46	4.18	4.18	5.09	4.48	5.93	4.53	5.61	4.25	4.29	4.38	4.09	4.54
SPINK5		NM_006846.3	NM_006846.3:2595	Endogenous	mRNA	100	153.98	7.72	10.81	14.01	8.65	11.15	12.18	7.79	11.32	9.83	13.69	10.25	10.02	6.41	6.35	13.8	12.62	10.03	12.94	9.42	12.85	8.21	9.15	9.4	12.31	13.86	11.95	14.82	5.8	11.37	6.14	10.74	8.34	9.65	7.72	14.72	10.36
SPN		NM_003123.3	NM_003123.3:2345	Endogenous	mRNA	97.22	71.19	8.03	6.44	4.97	6.56	7.32	6.3	6.35	5.18	5.94	5.66	5.8	6.78	7.31	6.67	6.25	6.47	7.02	8.34	6.99	8.62	5.76	6.21	6.65	6.96	7.8	8.59	5.7	6.94	7.65	6.62	7.66	4.25	7.49	6.76	5.97	7.98
SPO11		NM_198265.1	NM_198265.1:492	Endogenous	mRNA	22.22	41.41	5.17	4.26	4.06	4.35	4.05	4.01	4.99	3.97	4.06	5.75	4.19	5.7	4.37	4.24	4.19	4.78	3.87	3.9	4.4	4.3	3.71	4.04	4.14	5.18	4.18	4.18	4.05	4.48	4.81	4.53	4.35	4.25	4.29	4.38	4.87	4.54
SPP1		NM_000582.2	NM_000582.2:760	Endogenous	mRNA	97.22	220.53	7.13	7.81	6.54	11.46	6.51	8.12	13.22	10.56	11.27	9.32	9.49	9.6	7.32	6.42	8.18	10.03	8.55	3.92	6.57	6.76	14.81	12.85	7.78	7.71	4.72	4.18	5.76	9.69	9.75	13.24	12.65	13.17	9.27	10.01	6.14	9.18
SSX1		NM_005635.2	NM_005635.2:174	Endogenous	mRNA	50	53.46	6.01	4.45	5.83	4.35	5.88	4.86	4.44	4.51	4.09	5.75	4.19	5.7	4.37	4.24	4.88	4.9	4.1	4.64	4.4	4.3	3.71	5.74	4.14	4.16	4.18	4.18	5.81	4.48	5.13	4.53	5.55	4.25	4.29	4.38	6.06	4.54
SSX4		NM_005636.3	NM_005636.3:140	Endogenous	mRNA	63.89	67.85	6.32	4.9	5.08	4.35	6.17	4.9	4.44	4.46	5.4	6.33	5.74	5.86	4.37	4.55	4.19	5.15	4.71	4.54	4.4	4.3	4.74	4.04	4.14	5.65	4.18	4.99	6.43	4.48	6.34	4.53	6.36	4.25	4.29	7.05	6.27	5.59
ST6GAL1		NM_003032.2	NM_003032.2:1300	Endogenous	mRNA	100	83.59	11.52	11.4	8.81	9.19	9.66	10.74	9.99	7.79	9.21	7.17	7.53	8.77	10.29	9.55	9.83	9	9.86	10.51	10.93	9.28	9.23	10.83	11.89	11.31	9.57	9.31	6.73	9.27	10.31	9.23	11.79	7.17	10.07	11.31	8.29	10.75
STAT1		NM_007315.2	NM_007315.2:205	Endogenous	mRNA	100	69.21	10.87	10.78	9.08	10.9	9.73	10.96	9.93	10.56	9.59	8.88	10.26	10.86	10.43	10.37	8.71	9.37	10.96	10.09	10.01	11.77	9.48	9.66	9.28	9.28	11.02	11.28	9.5	12.16	11.86	11.57	10.1	10.84	10.39	11.96	9	12.04
STAT2		NM_005419.2	NM_005419.2:1965	Endogenous	mRNA	100	40.5	11.01	10.91	9.76	11.14	10.48	11.01	11.31	10.43	9.61	9.71	10	10.47	10.8	10.72	10.19	11.11	10.87	10.67	10.82	11.37	10.32	10.38	10.72	11.25	10.98	11.07	9.41	11.95	11.46	11.92	10.99	10.89	10.52	10.92	10.05	10.79
STAT3		NM_139276.2	NM_139276.2:4535	Endogenous	mRNA	100	27.9	11.85	12.28	12.89	12.68	13.07	12.14	12.54	12.32	12.52	11.7	12.47	12.11	12.52	12.38	12.14	12.32	12.25	12.44	13.09	12.84	12.1	12.18	12.29	12.74	12.59	13.22	13.26	11.98	12.51	12.32	12.38	11.92	11.98	12.13	12.64	12.47
STAT4		NM_003151.2	NM_003151.2:789	Endogenous	mRNA	100	53.59	8.27	6.85	6.03	6.62	6.46	5.96	6.84	5.6	5.93	5.7	5.74	6.09	7.27	6.46	5.7	6.01	6.83	7.31	6.36	7.51	5.94	6.52	6.62	6.94	7.17	7.41	5.65	7.11	7.77	7.15	7.78	6.27	6.28	6.25	5.91	6.83
STAT5B		NM_012448.3	NM_012448.3:200	Endogenous	mRNA	100	28.88	10.04	9.4	9.71	8.75	8.8	9.21	10.3	8.81	9.6	9.02	9.19	9.4	9.31	8.98	9.06	9.48	9.5	9.52	8.84	9.1	9.21	9.03	9.36	8.81	9.47	9.36	9.03	9.13	9.64	9.29	9.71	8.63	8.74	9.05	8.69	9.43
STAT6		NM_003153.3	NM_003153.3:2030	Endogenous	mRNA	100	20.1	10.25	10.28	10.71	10.75	10.34	10.26	10.54	10.42	10.32	10.25	10.52	10.24	10.61	10.7	10.73	10.58	10.62	10.64	10.94	10.93	9.83	9.93	10.26	10.53	11.07	10.96	10.91	10.28	10.25	10.81	10.43	10.62	10.14	10.76	10.29	10.6
SYCP1		NM_003176.2	NM_003176.2:230	Endogenous	mRNA	27.78	44.99	4.46	4.26	4.06	4.35	4.05	4.01	4.44	3.97	4.06	5.52	5.8	5.7	4.37	4.5	5.35	3.85	3.87	3.9	4.4	4.3	3.71	4.04	4.14	5.11	4.18	4.18	4.05	4.57	4.86	4.68	4.35	4.25	4.29	4.38	5.12	4.54
SYK		NM_003177.3	NM_003177.3:1685	Endogenous	mRNA	100	29.79	10.4	10.07	9.39	9.08	10.03	9.83	10.09	10.57	10.45	10.16	10.41	9.49	9.91	10.07	9.26	9.24	9.57	10.18	9.79	9.71	9.6	9.68	9.52	9.4	9.07	9.97	9.7	10.05	9.89	10.5	10.5	9.18	9.43	9.5	9.93	10.34
SYT17		NM_016524.2	NM_016524.2:1150	Endogenous	mRNA	72.22	54.68	5.71	5.53	4.97	5.12	5.95	5.59	5.44	5.39	6.74	6.57	5.87	4.43	4.37	4.24	5.32	4.74	4.94	5.26	5.31	4.3	4.05	4.04	4.14	5.37	5.03	4.18	5.33	4.68	5.56	4.54	4.35	4.25	4.29	6.05	5.94	5.73
TAB1		NM_153497.2	NM_153497.2:614	Endogenous	mRNA	100	18.97	8.72	8.59	7.94	8.5	8.84	8.82	9	8.46	8.78	8.71	8.66	8.3	8.61	8.85	8.94	8.72	8.43	8.94	8.98	8.84	8.54	8.52	8.42	8.93	9.17	8.77	7.98	8.41	8.45	8.32	8.58	7.99	8.78	8.44	8.57	8.55
TAL1		NM_003189.2	NM_003189.2:4635	Endogenous	mRNA	100	52.04	7.22	6.17	6.83	5.79	7.51	5.98	7.63	4.46	5.09	6.49	6.57	7.17	6.27	6.15	6.57	7.36	6.15	5.64	6.34	6.49	5.33	7.03	7.35	8.11	7.04	5.92	6.29	6.9	7.33	4.59	7.08	6.45	6.8	5.94	6.5	7.02
TANK		NM_004180.2	NM_004180.2:110	Endogenous	mRNA	100	29.61	10.6	10.29	10.76	9.45	9.92	10.46	10.95	10.25	10.33	9.87	10.27	10.25	10.35	10.53	10.01	10.48	10.42	10.67	9.99	10.32	9.89	9.87	10.24	10.29	10.75	10.5	11.25	10.68	10.81	10.65	10.83	9.54	9.55	9.43	9.86	10.3
TAP1		NM_000593.5	NM_000593.5:2075	Endogenous	mRNA	100	57.78	9.13	8.98	8.34	9.23	8.45	8.51	8.3	9.54	7.93	7.79	8.93	9.13	8.69	8.39	7.09	7.69	9.47	8.9	8.85	10.38	7.59	7.94	8.79	8.35	9.16	9.26	7.11	10.07	9.85	9.88	8.27	10.22	9.57	9.4	7.35	9.53
TAP2		NM_000544.3	NM_000544.3:909	Endogenous	mRNA	100	44.45	8.95	9.09	8.64	9.17	8.7	8.57	8.08	8.83	8.05	7.7	9.02	8.97	8.72	8.54	7.73	8.02	9.47	8.78	8.82	10.29	8.21	8.65	8.82	9.17	9.03	9.31	8.63	9.61	9.58	9.73	8.69	9.85	9.11	9.68	8.05	9.82
TAPBP		NM_003190.4	NM_003190.4:1536	Endogenous	mRNA	100	39.71	10.81	10.71	10.21	11.94	10.94	10.67	10.88	11.19	10.75	10.21	11.48	11.4	11.08	10.78	10.66	10.73	11.31	11.6	11.01	11.88	10.18	10.66	11.04	11.43	10.96	11.31	9.88	11.33	11.33	11.89	11.06	11.85	11.66	12.09	10.3	12.14
TARP		NM_001003799.1	NM_001003799.1:560	Endogenous	mRNA	100	61.38	8.79	7.39	5.92	6.7	7.66	6.81	6.94	6.17	6.05	6.91	6.71	7.57	7.27	6.56	6.96	7.03	8.37	8.44	7.44	8.89	5.78	6.99	6.92	7.43	7.68	7.76	6.17	7	8.43	7.19	8.8	7.42	8.15	7.13	6.84	8.16
TBK1		NM_013254.2	NM_013254.2:1610	Endogenous	mRNA	100	27.15	8.97	9.1	9.07	8.91	8.56	9.4	9.08	8.91	9.05	8.71	8.77	8.92	8.69	8.63	8.6	8.82	8.76	8.95	9.17	9.03	10.19	9.55	9.39	9.32	9.15	9.05	9.17	9.13	9.02	9.1	9.14	8.78	8.79	8.38	8.59	8.96
TBX21		NM_013351.1	NM_013351.1:890	Endogenous	mRNA	100	54.54	7.58	5.82	4.67	5.31	6.51	5.4	5.51	4.68	4.65	6.36	6.09	6.75	6.23	5.39	5.54	5.62	6.45	6.33	5.62	7.23	4.95	6.42	6.32	6.7	6.5	6.78	6.17	6.62	7.47	5.99	7.74	6.6	6.89	6.51	5.91	6.66
TCF7		NM_003202.2	NM_003202.2:2420	Endogenous	mRNA	100	88.76	10.65	8.08	6.78	7.98	8.18	7.38	6.93	6.36	6.81	7.47	7.43	8.34	9.02	8	7.96	8.17	8.44	10.06	7.55	9.49	6.92	7.91	8.59	8.02	8.89	9.39	7.23	7.74	9.01	6.81	8.64	6.6	9.32	7.49	7.06	8.6
TFE3		NM_006521.3	NM_006521.3:2935	Endogenous	mRNA	97.22	31.63	5.89	5.94	6.58	6.62	6.66	6.47	6.8	5.99	5.91	6.44	6.98	5.58	6.1	6.31	5.65	6.23	5.94	5.86	6.64	6.29	5.26	4.04	6.62	5.6	6.44	6.96	6.73	6	6.11	6.53	6.55	6.5	6.4	6.55	6.03	6.99
TFEB		NM_007162.2	NM_007162.2:2026	Endogenous	mRNA	100	93.97	8.56	7.52	8.04	7.76	8.05	7.24	8.4	6.9	6.9	6.98	7.74	7.69	10.1	10.52	7.88	7.83	7.36	7.91	8.15	8.49	7.32	7.4	8.34	7.84	8.22	8.24	7	7.09	7.92	7.02	7.6	8.01	8.83	7.32	7.03	7.07
TFRC		NM_003234.1	NM_003234.1:1220	Endogenous	mRNA	100	54.17	10.65	11.59	11.24	11.8	9.72	10.7	11.87	11.88	12.4	10.1	9.89	10.37	11.84	11.73	9.46	10.32	11.13	10.67	10.49	10.39	11.57	10.91	10.97	10.03	9.78	10.1	9.12	11.29	10.75	11.8	11.66	10.21	10.8	11.38	10.11	11.41
TGFB1		NM_000660.3	NM_000660.3:1260	Endogenous	mRNA	100	37.61	10.24	10.25	10.02	9.79	10.16	10.36	10.6	9.76	10.41	9.31	11.08	10.86	10.85	10.74	9.37	10.49	9.78	10.38	10.13	10.6	9.26	9.87	10.52	11.02	10.01	10.87	9.47	10.59	10.1	11.02	10.43	10.76	10.33	10.52	8.86	11.44
TGFB2		NM_003238.2	NM_003238.2:1125	Endogenous	mRNA	100	56.27	6.07	6.63	6.72	7.23	7.2	7.38	8.2	6.86	6.12	7.03	6.87	7.6	6.55	6.54	7.35	7.93	6.97	5.81	7.19	6.63	6.4	7.06	7.38	6	7.01	6.65	6.81	8.53	7.72	8.57	8.47	7.65	6.97	6.76	6.27	6.49
THBD		NM_000361.2	NM_000361.2:1246	Endogenous	mRNA	100	49.63	8.52	9.37	11.48	8.9	10.66	10.07	11.18	9.84	10.57	9.27	10.22	10.35	10.73	11.17	9.25	10.45	9.88	9.78	10.57	10.14	10.33	10.12	10.89	10.03	10.54	11.08	11.22	9.41	10.39	10.65	11.17	9.37	9.09	8.66	9.96	9.82
THBS1		NM_003246.2	NM_003246.2:3465	Endogenous	mRNA	100	151.08	11.4	11.55	14.07	11.01	11.47	10.89	13.74	9.62	8.36	10.13	8.77	11.61	13.74	11.86	12.04	12.6	11.19	9.91	10.86	10.57	11.46	11.61	12.26	11.98	10.3	10.99	7.15	14.14	11.96	14.56	13.87	15.47	9.69	9.1	8.98	11.74
THY1		NM_006288.2	NM_006288.2:135	Endogenous	mRNA	100	101.5	9.25	9.89	7.73	9.85	10.52	10.05	12.66	8.36	8.42	9.24	8.67	10.43	10.16	9.3	8.28	11.77	10.24	8.33	9.43	9.49	10.12	10.7	11.19	11.54	9.25	9.59	8.06	10.69	10.34	10.9	11.66	8.91	9.35	8.08	7.33	10.1
TICAM1		NM_014261.1	NM_014261.1:518	Endogenous	mRNA	100	47.22	7.78	8.69	10.07	7.72	8.53	8.15	7.89	9.03	8.47	7.83	8.85	8.47	8.83	8.95	8.84	7.93	8.74	8.54	8.73	8.19	8.04	8.09	8.44	8.82	8.74	8.69	7.4	8.21	8.41	9.21	8.15	9.76	8.43	8.31	9.73	8.36
TICAM2		NM_021649.4	NM_021649.4:3234	Endogenous	mRNA	100	32.26	7.85	7.48	6.95	7.48	7.79	7.68	8.64	7.62	7.65	7.85	7.53	7.71	7.18	7.37	7.12	8.28	7.54	7.22	7.29	7.66	7.51	7.45	7.79	7.22	7.33	7.81	6.46	8.34	7.84	8.54	8.15	8.07	7.49	7.3	7.27	7.96
TIGIT		NM_173799.2	NM_173799.2:1968	Endogenous	mRNA	100	71.31	9.13	7.82	5.27	7.83	7.82	6.98	7.36	6.82	6.54	6.49	7.14	7.94	8.33	7.23	6.23	7.21	8.61	8.91	7.43	9.63	7.27	7.76	8.2	7.39	9.08	9.27	7.57	8.53	9.76	8	8.81	7.14	8.8	8.65	6.64	9.45
TIRAP		NM_148910.2	NM_148910.2:661	Endogenous	mRNA	100	33.62	7.27	6.79	6.38	7.41	7.35	7.12	7.43	6.18	6.19	6.61	6.98	6.78	6.91	7.03	7.62	7.19	6.88	7.5	8.22	7.89	6.8	7.72	7.51	7.82	7.75	7.55	7.03	6.57	7.21	6.84	7.44	7.17	7.54	6.55	7.03	6.85
TLR1		NM_003263.3	NM_003263.3:545	Endogenous	mRNA	100	49.39	9.47	8.5	8.82	8.95	8.64	8.9	10.63	8.35	8.31	8.03	8.42	8.68	8.95	8.41	8.42	9.09	9.12	9.46	8.73	9.17	8.43	8.75	9	8.4	8.98	9.06	7.19	9.63	9.23	9.59	9.76	8.54	9.22	9.01	8.17	9.96
TLR10		NM_030956.2	NM_030956.2:2246	Endogenous	mRNA	97.22	119.27	9.43	6.69	4.36	5.79	6.61	5.78	6.86	4.94	5.6	5.98	5.6	6	6.61	6.07	5.76	6.55	7.23	9.18	5.19	6.53	5.14	6.61	6.99	5.79	6.14	6.9	5.09	6.67	7.64	5.19	6.99	4.25	7.97	6.94	6.12	6.85
TLR2		NM_003264.3	NM_003264.3:180	Endogenous	mRNA	100	67.58	8.2	8.84	10.02	8.22	8.5	8	9.67	7.33	7.86	6.89	7.62	8.02	9.79	8.57	7.15	7.96	8.58	7.62	8.11	8.35	7.95	8.25	8.52	8.49	7.27	8.48	8.21	9.97	9.5	10.07	9.52	9.63	7.78	7.58	7.06	8.86
TLR3		NM_003265.2	NM_003265.2:230	Endogenous	mRNA	100	41.07	6.6	6.76	5.48	6.52	7.2	7.03	6.75	7.21	5.74	7.4	6.71	7.06	5.8	6.25	7.19	6.51	7.08	7.28	6.57	6.79	5.53	6.52	6.28	5.79	6.84	6.71	5.59	7.67	7.73	7.45	7.52	7.14	6.66	6.66	7.9	7.22
TLR4		NM_138554.2	NM_138554.2:2570	Endogenous	mRNA	100	66.28	7.63	7.62	9.36	7.57	8.17	8.09	10.07	6.03	7.02	6.18	5.74	7.64	8.75	7.67	8.25	8.78	7.99	7.6	8.56	8.15	8.02	8.09	8.63	7.77	8.43	8.3	6	9.01	8.52	8.86	9.46	7.53	8.06	7.57	7.04	8.29
TLR5		NM_003268.3	NM_003268.3:215	Endogenous	mRNA	100	44.73	7.32	7.29	6.95	7.23	7.38	7.63	7.7	7.85	8.67	8.87	7.98	7.91	7.33	7.14	8.04	7.59	7.79	7.76	7.15	6.96	6.68	6.85	7.17	7.65	7.56	6.84	6.89	6.53	7.68	6.35	8.09	6.45	6.51	7.43	7.95	7.35
TLR6		NM_006068.2	NM_006068.2:2530	Endogenous	mRNA	100	51.78	8.76	7.51	6.61	6.59	7.54	7.29	8.47	5.78	6.44	6.41	7.19	7.17	7.4	6.94	6.54	7.29	7.27	8.56	6.73	7.06	6.77	7.63	8.28	7.86	7.17	7.11	5.96	7.55	7.69	7.35	8.23	6.6	7.82	7.43	6.57	7.95
TLR7		NM_016562.3	NM_016562.3:4120	Endogenous	mRNA	86.11	58.82	6.71	5.15	4.06	4.84	6.29	4.86	5.96	4.42	4.55	5.41	4.19	5.95	5.63	4.69	4.83	5.42	5.31	6.01	5.31	6.33	4.33	5.81	5.45	5.25	5.28	5.88	4.05	5.69	6.29	5.92	7.08	4.25	6.46	4.38	5.5	6.87
TLR8		NM_016610.2	NM_016610.2:2310	Endogenous	mRNA	97.22	46	6.32	5.78	6.21	4.77	5.88	5.96	7.2	3.97	4.45	5.12	6.04	6.32	5.53	5.15	4.88	6.1	5.99	5.64	5.75	6.11	5.74	6.21	6.13	5.92	6.14	6.48	5.17	6.63	6.7	6.32	7.04	6.45	6.46	6.62	5.17	7.16
TLR9		NM_017442.2	NM_017442.2:985	Endogenous	mRNA	97.22	53.4	6.91	5.74	4.86	5.74	6.17	5.26	5.84	3.97	4.09	5.05	5.74	5.91	6.88	5.82	5.13	6.62	5.75	7.1	6.44	6.45	5.17	6.89	7.11	6.49	5.37	5.26	5.46	4.92	6.4	5.15	7.01	6.27	7.15	6.82	5.46	6.24
TMEFF2		NM_016192.2	NM_016192.2:972	Endogenous	mRNA	44.44	48.22	5.52	4.45	5.6	4.35	4.05	4.94	4.44	3.97	4.34	5.61	5.92	4.43	4.37	4.24	4.19	4.45	3.9	5.26	4.4	4.3	4.17	4.04	4.14	4.16	5.85	5.31	5.76	4.48	4.76	4.53	4.35	4.25	4.29	4.38	5.37	4.54
TNF		NM_000594.2	NM_000594.2:1010	Endogenous	mRNA	100	100.05	7.26	7.15	9.78	7.52	6.56	5.96	6.25	6.59	6.24	6.54	7.04	6.61	7.29	7.25	6.48	6.01	7.29	8.37	6.47	7.99	5.23	6.37	7.19	6.57	7.39	8.52	6.33	6.89	7.39	8.02	7.12	9.7	8.47	7.58	6	7.19
TNFAIP3		NM_006290.2	NM_006290.2:260	Endogenous	mRNA	100	80.64	10.92	10.74	12.03	10.99	9.19	9.43	11.05	10.3	10.39	9.34	9.65	9.94	11.53	11.34	8.75	9.47	10.07	10.67	9.73	10.21	9.72	9.55	11.39	10.17	10.34	9.79	8.55	10.49	11.24	12.32	12.09	12.64	9.99	10.13	8.14	11.75
TNFRSF10B		NM_003842.3	NM_003842.3:565	Endogenous	mRNA	100	51.13	7.61	7.96	8.72	8.53	8.42	7.8	8.6	8.43	8.65	7.75	8.66	8.26	8.39	8.13	7.2	7.92	7.56	7.8	8.04	7.66	7.03	7.65	8.43	8.52	7.8	7.81	6.94	8.41	8.31	9.44	8.96	9.89	8.08	8.41	6.66	8.32
TNFRSF10C		NM_003841.3	NM_003841.3:682	Endogenous	mRNA	97.22	145.56	5.52	5.84	9.44	7.1	7.61	6.92	10.44	5.51	7.35	5.61	4.19	5.81	7.6	4.86	4.83	8.19	8.35	4.48	6.83	6.16	5.87	7.09	8.42	6.81	5.75	6.5	5.7	6.72	6.31	7.03	8.23	7.42	6.57	6.39	5.22	7.55
TNFRSF11A		NM_003839.2	NM_003839.2:490	Endogenous	mRNA	94.44	47.74	5.5	6.32	6.21	6.61	6.56	6.04	6.67	5.8	6.86	5.91	5.92	6.73	6.82	6.14	7.06	6.03	6.24	7.1	5.47	6.88	6.74	6.03	6.68	6.49	7.01	6.4	7.86	6.54	6.56	6.89	7.22	4.25	4.29	6.51	7.83	7.33
TNFRSF11B		NM_002546.2	NM_002546.2:1075	Endogenous	mRNA	80.56	61.61	5.86	6.26	4.97	5.41	6.51	5.64	6.29	3.97	4.06	4.91	5.8	4.43	5.75	5.25	5.28	5.15	5.6	4.88	6.83	6.25	5.02	6.32	6.45	5.7	5.28	6.16	4.05	4.8	5.68	7.18	7.06	4.25	4.29	4.38	4.94	6
TNFRSF12A		NM_016639.1	NM_016639.1:575	Endogenous	mRNA	100	84.31	5.52	6.74	8.14	8.31	7.43	6.4	7.38	7.13	7.47	6.79	8.42	8.73	8.31	8.09	5.6	7.14	6.45	4.01	7.56	7.39	7.26	7.54	7.4	7.81	5.75	7.46	7.17	8.31	6.97	9.02	7.14	9.94	8.3	7.11	5	7.04
TNFRSF13B		NM_012452.2	NM_012452.2:160	Endogenous	mRNA	66.67	134.89	8.73	7.09	4.36	5.6	4.05	5.22	4.78	3.97	4.06	4.1	4.19	4.43	7.39	5.55	7.24	5.21	6.84	8.95	4.4	4.3	4.39	6.81	6.81	5.31	5.65	5.53	4.05	5	6.72	4.53	6.4	4.25	7.66	4.38	4.59	6.24
TNFRSF13C		NM_052945.3	NM_052945.3:789	Endogenous	mRNA	91.67	126.12	10.29	7.99	4.06	7.11	6.03	6.04	6.1	5.44	5.65	7.15	5.87	5.7	8.6	6.98	6.4	6.31	7.55	9.29	6.75	7.33	6.96	7.27	8.43	7.6	6.46	5.67	7.57	6.34	8.45	4.53	7.4	4.25	8.12	7.05	6.61	6.52
TNFRSF14		NM_003820.2	NM_003820.2:916	Endogenous	mRNA	100	40.78	10.44	9.73	8.56	10.07	9.31	9.66	10.26	8.84	8.88	8.35	7.64	9.12	9.64	9.23	9.96	9.77	9.95	10.46	9.7	10.11	8.87	9.15	9.98	9.92	10.28	9.7	7.51	9.91	10.21	9.93	10.44	9	9.51	9.74	8.87	9.86
TNFRSF17		NM_001192.2	NM_001192.2:635	Endogenous	mRNA	88.89	100.53	9.23	9.4	4.52	7.07	6.99	8.59	6.17	3.97	6.84	5.79	5.53	7.39	7.37	6.7	8.07	5.94	7.92	8.73	7.71	5.73	6.9	8.53	9.69	9.31	4.18	4.18	4.05	4.8	7.22	4.72	9.52	6.27	7.93	8.96	7.1	8.87
TNFRSF18		NM_004195.2	NM_004195.2:445	Endogenous	mRNA	100	88.05	8.18	8.88	6.73	10.71	8.51	7.88	6.93	6.7	8.61	7.21	8.05	8.42	9.4	8.97	6.46	7.28	10.37	8.31	10.28	9.83	9.55	9.54	9.6	8.64	8.01	9.18	6.76	7.63	8.27	7.98	7.72	7.36	9.27	10.81	7.31	9.38
TNFRSF1A		NM_001065.2	NM_001065.2:515	Endogenous	mRNA	100	26.24	9.91	10.88	11.54	10.4	10.84	10.68	11.43	10.53	10.81	10.22	10.88	10.83	11.08	11.05	10.47	11.15	10.62	10.41	10.63	10.32	9.93	10.2	10.44	10.43	10.74	11.06	11.11	10.87	10.62	11.23	10.79	10.92	11.08	10.51	10.48	10.88
TNFRSF1B		NM_001066.2	NM_001066.2:835	Endogenous	mRNA	100	57.61	9.13	8.89	8.9	8.84	9	8.59	10.78	7.75	8.33	6.77	7.62	8.45	9.66	8.53	7.76	9.26	9.13	9.37	8.48	9.84	8.51	8.62	9.37	9.11	9.41	9.68	6.76	9.43	9.42	9.82	9.9	8.59	9.05	9.06	7.38	9.98
TNFRSF4		NM_003327.2	NM_003327.2:200	Endogenous	mRNA	97.22	63.91	6.9	6.89	5.13	6.91	6.1	5.9	7.02	5.21	6.11	5.24	5.67	6.93	7.27	6.65	4.92	6.15	6.8	6.9	6.57	8.7	6.47	6.74	7.09	6.22	7.17	7.89	4.05	7.61	7.72	7.59	6.92	7.17	7.89	7.25	5.37	7.27
TNFRSF8		NM_152942.2	NM_152942.2:2030	Endogenous	mRNA	100	43.32	6.89	5.48	5.44	5.62	6.61	4.9	7	4.83	5.28	6.18	5.92	6.46	6.1	5.69	4.62	6.51	6.12	6.01	5.99	7.18	5.28	5.96	6.13	6.46	6.06	6.48	5.46	5.74	6.73	6.07	6.92	6.65	6.22	6.3	5.22	7.11
TNFRSF9		NM_001561.4	NM_001561.4:255	Endogenous	mRNA	94.44	53.62	6.58	5.65	4.6	6.75	4.05	4.86	6.08	5.44	4.98	5.36	5.8	6.13	6.27	5.65	4.51	5.45	6.32	6.19	5.25	7.56	5.36	5.89	6.17	5.7	6.84	6.19	4.05	6.23	6.91	6.33	6.75	6.14	6.89	6.51	5.06	6.59
TNFSF10		NM_003810.2	NM_003810.2:115	Endogenous	mRNA	100	65.97	10.93	10.92	9.86	10.59	10.05	11.4	10.71	11.17	13.34	11.14	12.61	12.87	11.18	11.81	10.91	10.99	10.79	11.13	12.34	11.66	10.67	10.79	10.32	11.14	10.92	11.4	11.48	12.39	11.57	11.85	10.77	11.87	10.21	12.18	11.81	11.25
TNFSF11		NM_003701.2	NM_003701.2:490	Endogenous	mRNA	72.22	53.16	5.65	5.02	4.06	5.45	6.03	5.35	5.84	4.09	4.4	4.98	4.19	4.43	4.69	4.34	4.19	4.28	5.28	5.3	5.31	5.53	3.71	5.74	5.92	4.16	5.24	5.19	4.05	4.5	5.4	4.59	5.83	6.07	6.57	4.38	4.09	4.54
TNFSF12		NM_003809.2	NM_003809.2:339	Endogenous	mRNA	100	46.66	8.75	8.36	8.43	8.15	8.61	8.67	9.91	7.13	7.48	7.3	7.01	8.59	8.51	8.11	8.91	9.14	8.32	8.8	8.65	9.02	8.53	8.79	9.09	9.12	9.34	8.98	6.36	8.9	8.89	9.13	9.51	6.87	8.17	8.21	7.36	9.02
TNFSF13		NM_003808.3	NM_003808.3:810	Endogenous	mRNA	100	46.37	7.12	6.35	6.25	7.44	8.12	6.78	7.93	5.87	6.24	5.87	7.19	7.91	7.62	7.18	7.6	6.75	6.63	6.45	7.78	8.6	7.28	8.03	8.2	7.95	7.27	7.86	6.29	7.8	7.57	8.28	8.26	7.27	7.91	7.57	6.37	7.85
TNFSF13B		NM_006573.4	NM_006573.4:1430	Endogenous	mRNA	100	64.29	9.52	8.1	7.02	7.93	7.97	8.48	9.25	6.88	6.75	6.61	6.04	8.26	8.5	7.62	7.11	7.86	7.69	8.73	8.03	9.18	8.1	8.09	8.17	6.4	8.3	8.74	5.59	9.79	8.95	9.3	9.41	7.77	8.23	8.57	7.78	9.6
TNFSF14		NM_003807.3	NM_003807.3:612	Endogenous	mRNA	94.44	54.4	6.82	6.05	7.12	6.98	4.05	5.96	6.33	4.03	4.74	4.98	5.53	6.04	7.43	6.31	5.95	5.55	6.1	7.34	6.83	7.18	5.79	6.7	6.28	5.31	6.52	7.05	4.05	5.44	6.23	6.15	7.61	6.39	6.93	6.11	6.14	6.33
TNFSF15		NM_001204344.1	NM_001204344.1:2338	Endogenous	mRNA	97.22	72.15	6.96	6.96	5.73	7.12	6.17	7.43	7.25	8.63	8.85	8.84	7.55	7.15	6.37	5.86	8.62	6.77	7.17	7.77	6.57	7.53	5.95	6.52	6.54	5.88	7.01	5.67	4.05	6.35	6.99	7.59	8.58	8.49	6.89	7.45	7.36	6.89
TNFSF18		NM_005092.2	NM_005092.2:175	Endogenous	mRNA	58.33	237.57	4.58	5.37	5.36	4.45	4.05	5.43	4.94	6.54	9.66	4.91	4.19	6.42	5.49	5.28	4.19	3.94	6.51	3.9	4.4	5.91	3.71	4.04	4.14	5.11	4.65	4.18	4.05	5.61	5.25	5.3	4.35	4.25	4.29	5.76	4.09	4.54
TNFSF4		NM_003326.2	NM_003326.2:545	Endogenous	mRNA	100	57.18	7.47	6.31	4.73	6.02	6.17	5.59	8.34	5.85	6.52	6.66	6.28	7.19	6.15	5.88	4.88	6.42	5.71	6.42	5.66	6.91	6.78	6.78	6.76	7.11	6.21	6.28	6.29	7.28	7.84	7.52	7.72	6.83	6.57	6.55	6.27	6.81
TNFSF8		NM_001244.3	NM_001244.3:518	Endogenous	mRNA	80.56	80.43	8.36	6.71	6.3	4.35	6.1	5.61	6.1	5.18	5.05	4.1	4.19	5.46	6.82	5.45	5.17	6.07	6.02	6.55	4.4	5.6	5.5	6.47	6.42	6.77	5.88	6.22	5.25	6.77	6.97	6.26	7.16	4.25	4.29	4.38	5.54	6.27
TOLLIP		NM_019009.2	NM_019009.2:1320	Endogenous	mRNA	100	39.44	9.2	9.66	10.57	8.82	10.17	10.02	9.67	10.05	9.45	10.02	10.66	9.65	9.27	9.38	10.41	10.04	9.73	10.07	9.55	9.82	9.51	9.25	9.12	9.73	10.25	9.94	11.02	9.02	9.82	9.47	9.68	9.63	9.34	9.05	10.75	9.46
TP53		NM_000546.2	NM_000546.2:1330	Endogenous	mRNA	100	48.09	10.29	10.44	9.59	8.24	9.77	10.03	9.85	7.94	7.96	8.23	8.05	8.88	10.31	10.51	10.03	10.09	10.76	10.09	9.18	9	8.43	9.12	9.44	9.53	10.1	9.87	9.59	10.3	10.15	10.32	9.93	9.45	9.01	10.94	10.13	10.43
TPSAB1		NM_003294.3	NM_003294.3:579	Endogenous	mRNA	100	74.12	11.94	11.64	11.09	11.19	12.35	11.95	12.19	9.37	9.44	10.97	9.86	12.61	12.38	11.57	12.32	13.16	12.3	11.6	12.14	11.37	11.04	12.79	13.38	12.84	11.85	11.23	10.47	10.36	13.06	10.9	13.69	8.72	11.32	10.73	10.36	11.99
TPTE		NM_199259.2	NM_199259.2:142	Endogenous	mRNA	61.11	64.42	5.01	4.39	4.06	4.35	6.1	4.38	4.54	4.6	4.06	5.87	5.98	6.42	4.37	4.28	4.25	4.9	3.87	3.9	4.4	4.3	4.61	6.21	6.45	5.11	4.18	4.18	5.91	4.48	5.59	4.53	5.88	4.25	6.51	4.38	5.62	5.44
TRAF2		NM_021138.3	NM_021138.3:1325	Endogenous	mRNA	100	22.02	9.53	9.12	8.95	9.02	9.18	8.89	8.9	9.85	9.36	9.46	9.48	8.89	9.34	9.38	9.12	8.87	9.17	9.67	9.19	9.42	9.35	8.93	9.03	9.19	9.55	9.45	8.51	9.43	9.25	9.95	9.02	9.88	9.42	9.22	9.29	9.48
TRAF3		NM_145725.1	NM_145725.1:1795	Endogenous	mRNA	100	27.55	9.56	9.15	8.98	9.48	8.78	8.67	8.95	9.02	9.26	8.27	8.71	8.67	9.69	9.38	8.59	8.77	9.31	9.58	9.6	9.55	9.13	8.96	9.54	9.4	8.78	9.28	7.95	8.96	9.22	9.03	9.2	8.36	9.34	9.14	8.04	9.08
TRAF6		NM_145803.1	NM_145803.1:1839	Endogenous	mRNA	100	21.04	9.51	8.72	9.01	8.24	9.28	8.58	9.06	8.77	8.55	9.14	9	8.83	9.04	9.15	9.17	9.14	8.91	8.87	9.21	9.22	8.04	8.81	9.07	9.36	9.25	9.04	8.64	8.59	9.42	8.94	9.37	8.58	8.63	8.92	9.04	8.87
TREM1		NM_018643.3	NM_018643.3:375	Endogenous	mRNA	91.67	114.66	6.41	6.67	10.04	7.82	6.88	7.06	10.41	7.15	7	5.24	8.36	8.23	8.47	6.88	4.19	8.06	8.13	3.92	7.8	5.53	8.45	7.32	7.93	7	4.18	6.34	5.91	7.37	6.74	9.18	8.78	9.36	4.29	7.71	4.5	8.37
TREM2		NM_018965.3	NM_018965.3:611	Endogenous	mRNA	100	70.45	6.6	6.23	5.6	5.07	6.75	6.55	8.52	6.33	6.48	6.12	7.09	7.69	6.03	7.08	5.6	6.36	5.73	4.69	5.91	6.33	8.01	7.06	6.05	6.81	5.37	6.22	7.66	8.31	8.35	7.86	7.66	6.45	6.57	7.34	6.09	6.49
TTK		NM_003318.3	NM_003318.3:1200	Endogenous	mRNA	100	48.51	7.89	8.8	5.83	8.64	7.59	7.8	6.15	8.9	9.24	8.34	7.99	8.02	8.46	9.05	7.17	7.12	7.96	7.71	7.52	7.6	8.36	8.14	7.28	7.65	7.04	7.58	6.59	8.88	7.8	8.7	7.38	8.28	8.1	7.97	8.01	7.95
TXK		NM_003328.1	NM_003328.1:800	Endogenous	mRNA	86.11	59.94	7.56	5.88	5.36	4.98	4.05	5.35	5.21	5.34	4.74	5.52	4.19	5.64	5.86	5.25	5.6	5.36	5.53	6.54	5.12	6.01	4.66	5.81	5.73	5.7	5.91	6.31	6.29	5.76	6.34	5.02	6.06	4.25	4.29	4.38	5.91	5.49
TXNIP		NM_006472.1	NM_006472.1:255	Endogenous	mRNA	100	55.22	14.67	13.38	14.2	12.25	12.98	12.97	14.35	12.48	13.07	13.1	12.68	12.56	13.01	12.28	13.44	12.83	12.28	13.79	13.71	13.37	12.53	13.34	14.19	14.51	14.15	12.66	10.66	13.66	14	13.23	13.56	13.18	12	12.34	12.24	13.7
TYK2		NM_003331.3	NM_003331.3:485	Endogenous	mRNA	100	19.29	10.01	9.87	9.39	9.74	9.86	9.72	10.15	9.42	9.72	9.55	9.89	9.79	9.7	9.62	9.66	9.77	9.83	10.23	9.59	9.75	9.16	9.33	9.65	10.03	9.67	9.7	9.3	9.84	9.88	9.87	10.02	9.07	9.74	9.93	9.34	10.34
UBC		NM_021009.3	NM_021009.3:1875	Endogenous	mRNA	100	32.14	14.47	15.43	16.29	14.56	14.65	14.87	15.37	15.3	15.3	15.15	15.67	15.39	14.83	15.02	14.97	14.97	14.79	15.13	14.59	14.94	14.75	14.93	15.41	15.2	15.09	15.19	15.74	15.29	15.28	15.87	15.75	15.63	14.38	14.57	15.62	15.14
ULBP2		NM_025217.2	NM_025217.2:905	Endogenous	mRNA	100	52.16	7.44	7.41	8.35	8.54	8.31	7.62	5.57	8.8	9.48	8.53	9.38	8.7	7.69	8.56	7.17	7.38	7.82	6.48	7.8	7.77	8.75	8.4	7.76	7.98	6.88	8.48	8.34	7.02	8.1	7.81	7.75	8.93	8.89	7.67	8.49	6.85
USP9Y		NM_004654.3	NM_004654.3:85	Endogenous	mRNA	58.33	78.66	4.46	4.26	4.06	5.84	7.38	6.32	6.67	3.97	4.06	5.3	4.19	6.75	7.44	7.89	7.09	6.89	7	6.92	6.85	6.96	4.61	6.89	6.85	6.81	4.18	4.18	4.05	4.48	4.4	4.53	4.35	4.25	6.93	4.38	7.13	6.46
VCAM1		NM_001078.3	NM_001078.3:2535	Endogenous	mRNA	100	69.67	10.3	8.96	8.9	8.56	8.72	9.02	10.37	7.24	6.35	7.29	5.92	8.53	8.36	7.29	8.32	9.88	8.65	10.23	8.1	9	8.55	8.5	9.3	8.87	9.35	9.29	6	9.09	9.27	9.67	10.15	6.27	8.6	7.91	7.12	9.04
VEGFA		NM_001025366.1	NM_001025366.1:1325	Endogenous	mRNA	100	83.07	8.33	9.35	10.62	9.43	8.2	9.07	9.68	11.39	9.86	8.39	9.58	10.15	10.4	11.04	8.46	8.48	9.14	8.02	8.37	7.86	9.22	8.82	9.3	8.84	9.14	8.3	9.08	8.86	8.35	11.44	10.12	11.11	9.3	9.39	8.35	9.37
VEGFC		NM_005429.2	NM_005429.2:565	Endogenous	mRNA	100	226.5	6.58	6.88	7.71	7.23	7.54	7.53	8.59	7.6	6.31	7.09	6.37	7.6	7.94	7.64	7.09	8.38	6.49	6.31	7.31	6.99	6.88	6.74	7.65	7.52	7.21	7.86	6.33	10.68	7.76	11.74	7.84	12.2	7.01	6.39	5.81	6.68
XCL2		NM_003175.3	NM_003175.3:377	Endogenous	mRNA	97.22	50.6	7.92	6.49	4.92	5.83	4.05	6.3	5.75	6.69	7.08	7.47	7.16	7.34	6.39	6.61	5.42	6.03	7.68	6.48	5.83	6.85	6.08	6.92	6.54	6.86	6.6	6.55	7.19	6.64	7.8	6.94	8.06	6.99	6.85	6.88	5.94	7
XCR1		NM_005283.2	NM_005283.2:700	Endogenous	mRNA	100	48.86	7.17	6.14	5.77	4.88	7.51	5.82	6.04	5.55	5.5	6.44	6.87	7.21	5.88	5.62	5.62	6.17	5.96	6.26	6.77	7.39	5.28	7.47	7.49	6.88	7.48	7.41	7.54	5.95	7.3	5.65	7.34	7.1	7.37	7.08	6.81	6.7
YTHDF2		NM_001172828.1	NM_001172828.1:275	Endogenous	mRNA	100	23.08	9.91	10.06	10.4	9.68	9.63	9.96	9.71	10.42	10.34	10.19	9.85	9.83	10.26	10.23	9.95	9.99	10.59	10.01	9.52	9.45	9.97	9.84	9.83	9.48	9.64	9.47	10.11	9.95	10	9.93	10.05	9.66	9.39	9.55	10.3	9
ZAP70		NM_001079.3	NM_001079.3:1175	Endogenous	mRNA	100	87.19	10.14	8.15	6.42	7.47	7.66	7.12	7.38	6.83	7.09	6.15	6.09	7.13	8.34	7.22	7.18	7.88	8.68	10.22	7.22	9.31	6.99	7.85	7.89	7.89	9.2	9.15	6.17	8.77	8.94	8.22	8.93	6.91	8.23	7.9	6.82	8.27
ZNF205		NM_001031686.1	NM_001031686.1:573	Endogenous	mRNA	100	35.63	5.12	6	6.16	7.04	6.71	6.51	6.77	5.94	6.24	6.24	7.37	6.81	6.01	6.34	6.54	6.31	6.31	6.08	6.47	6.88	6.32	6.85	6.9	7.34	7.11	7.19	6.86	5.98	5.62	6.26	6.1	6.91	7.37	7.11	5.81	6.27
ABCF1		NM_001090.2	NM_001090.2:850	Housekeeping	mRNA	100	23.75	9.16	9.63	10.45	9.94	9.5	9.6	9.91	9.81	9.13	9.31	9.52	9.54	10.04	9.92	9.32	9.62	10.07	9.41	9.52	9.59	9.62	9.36	9.69	9.42	9.69	9.88	10.36	10.02	9.54	10.18	9.37	10.18	9.83	9.83	9.31	9.72
AGK		NM_018238.3	NM_018238.3:816	Housekeeping	mRNA	100	25.17	8.52	8.36	7.52	7.67	8.12	8.08	8.11	8.24	8.34	8.5	8.02	8.51	7.68	7.73	7.92	8.21	8.07	8.04	7.29	7.91	8.3	7.91	8.02	7.95	7.71	7.54	7.48	8.15	8.37	8.35	8.26	8.99	8.1	7.77	8.33	7.77
ALAS1		NM_000688.4	NM_000688.4:1615	Housekeeping	mRNA	100	39.93	7.62	8.46	9.3	8.06	8.51	8.54	8.8	8.17	8.15	8.39	8.13	7.88	8.01	8.1	8.5	8.55	8.02	8.41	8.12	8.52	8.35	8.06	8.22	8.54	8.55	8.68	10.04	8.27	8.26	8.26	8.61	8.77	8.37	8.66	9.15	8.82
AMMECR1L		NM_001199140.1	NM_001199140.1:3564	Housekeeping	mRNA	100	13.9	8.58	8.3	8.59	8.41	8.46	8.61	8.48	8.62	8.42	8.46	8.82	8.62	8.73	8.57	8.23	8.58	8.48	8.26	8.61	8.44	8	8.27	8.65	8.48	8.32	8.2	7.98	8.14	8.43	8.4	8.58	8.42	8.42	8.04	8.18	8.14
CC2D1B		NM_032449.2	NM_032449.2:4182	Housekeeping	mRNA	97.22	35.77	6.69	5.19	5.44	6.52	5.88	5.38	5.4	5.42	5.28	6.41	6.19	6.42	6.08	6.12	6.07	5.84	5.96	5.99	6.75	6.79	5.17	6.61	6.42	6.37	6.33	6.34	5.81	4.83	5.96	4.88	6.06	4.25	6.15	6.25	6.27	5.68
CNOT10		NM_001256741.1	NM_001256741.1:1962	Housekeeping	mRNA	100	34.8	8.49	8.6	8.11	7.75	7.88	8.32	8.19	8.03	7.83	7.8	7.3	7.73	7.95	7.85	8.15	8.28	8.28	8.63	7.99	7.92	9.55	9.04	8.46	8.19	8.25	8.11	8.63	8.27	8.33	8.39	8.47	7.1	7.76	8.26	8.23	8.35
CNOT4		NM_001190848.1	NM_001190848.1:795	Housekeeping	mRNA	100	19.38	8.66	8.58	8.77	8.24	8.31	8.51	8.78	8.26	9.05	8.27	8.26	8.35	8.21	8.25	8.72	8.69	8.21	8.74	8.57	8.44	8.66	8.47	8.63	8.7	8.98	8.56	8.22	8.23	8.54	8.66	8.85	8.72	8.13	7.67	8.39	8
COG7		NM_153603.3	NM_153603.3:1492	Housekeeping	mRNA	100	19.57	8.74	8.88	8.46	8.73	8.88	8.96	8.86	8.89	9.24	8.78	9.04	8.72	8.36	8.23	9.16	8.98	9.13	9.06	9.24	8.6	9.1	9	9.02	8.95	8.88	8.48	8.39	8.55	8.65	8.79	9	8.31	8.81	9.51	8.95	9.04
DDX50		NM_024045.1	NM_024045.1:1185	Housekeeping	mRNA	100	17.25	8.84	8.71	8.64	8.13	8.67	8.57	8.74	9.29	8.98	9.22	8.85	8.75	8.76	8.51	8.62	8.65	8.76	8.41	8.39	8.58	8.78	8.5	8.6	8.52	8.57	8.41	8.49	8.84	8.86	8.93	8.74	8.33	8.69	8.89	8.31	8.95
DHX16		NM_001164239.1	NM_001164239.1:2490	Housekeeping	mRNA	100	26.83	7.39	7.53	7.71	8.47	8.13	7.66	7.62	7.41	7.24	7.12	7.8	7.77	8.25	8.06	8.15	7.71	8.2	7.97	8.66	8.34	7.76	7.72	8.23	8.1	7.94	8.25	7.45	7.76	7.53	7.75	7.89	7.74	8.39	8.4	7.61	8.55
DNAJC14		NM_032364.5	NM_032364.5:1166	Housekeeping	mRNA	100	26.32	7.14	7.16	6.97	7.67	7.32	7.09	7.38	6.84	7.03	6.93	7.14	7.17	6.92	6.91	7.17	7.15	7.27	7.07	7.4	7.53	8.37	7.78	7.43	7.81	6.77	6.99	7.05	7.36	7.22	7.29	7.63	7.17	7.25	7.13	6.94	7.42
EDC3		NM_001142443.1	NM_001142443.1:925	Housekeeping	mRNA	100	16.96	8.91	9.06	9.27	9.7	9.29	9.32	9.18	9.3	9.34	9.3	9.24	9.31	9.26	9.41	9.47	9.21	9.47	9.49	9.62	9.34	10.08	9.44	9.45	9.55	9.6	9.48	9.66	9.29	9.16	9.35	8.95	9.31	9.49	9.23	8.96	9.06
EIF2B4		NM_172195.3	NM_172195.3:1390	Housekeeping	mRNA	100	26.35	9.3	9.78	10.06	9.14	9.53	9.7	9.46	9.48	9.3	9.55	9.33	9.03	9.28	9.2	9.65	9.49	9.82	9.56	8.91	9.24	8.9	9.24	9.06	9.44	9.63	9.44	10.39	9.46	9.37	9.37	9.18	8.86	8.85	8.91	9.91	9.08
ERCC3		NM_000122.1	NM_000122.1:1950	Housekeeping	mRNA	100	21.3	8.14	7.97	7.62	8.29	8.31	8.12	8.03	7.8	7.76	7.61	8.23	8.04	8.32	8.48	8.05	7.84	7.79	7.98	8.62	8.51	7.56	7.87	7.97	8.43	8.24	8.24	7.73	7.92	7.95	7.81	8	8.25	8.25	7.18	7.38	8.07
FCF1		NM_015962.4	NM_015962.4:1022	Housekeeping	mRNA	100	21.54	11.76	11.01	10.81	11.24	11.23	10.99	10.81	11.1	11.23	11.26	11.03	11.22	11.02	11.29	11.45	11.16	11.21	11.15	11.57	11.26	10.96	11.18	11.19	11.48	11.38	11.28	11.81	10.96	11.6	10.95	11.45	11.18	10.89	10.43	11.44	10.06
G6PD		NM_000402.2	NM_000402.2:1155	Housekeeping	mRNA	100	41.63	10.21	11.49	10.34	10.29	10.25	10.54	9.49	9.66	10.9	10.71	10.75	9.93	10.41	10.49	10.28	9.82	9.54	10.23	9.95	9.92	10.54	10.31	9.81	10.03	10.01	10.28	11.57	9.51	9.65	9.42	9.71	9.45	10.25	10.2	10.56	10.38
GPATCH3		NM_022078.2	NM_022078.2:1685	Housekeeping	mRNA	100	39.43	7.11	6.79	6.78	7.14	8.53	6.88	7.2	6.39	7.06	7.66	8.06	7.73	7.84	7.59	7.25	7.36	7.08	7.11	7.86	8.34	7.14	8.11	8.22	7.93	7.48	8.05	7.59	7.06	7.3	6.72	7.63	8.34	8.55	7.18	7.49	7.27
GUSB		NM_000181.1	NM_000181.1:1350	Housekeeping	mRNA	100	28.14	7.92	8.17	7.47	9.1	8.21	8.35	8.86	8.62	7.5	8.18	7.6	8.12	8.02	7.98	8.65	8.37	8.17	8.41	8.6	8.24	8.67	8.2	8.76	8.52	8.11	8	7.85	8.17	7.99	8.39	8.76	8.65	8.12	8.96	8.08	8.98
HDAC3		NM_003883.2	NM_003883.2:1455	Housekeeping	mRNA	100	35.49	8.92	8.84	9.21	9.07	9.1	9.08	8.72	9.22	9.16	9.87	9.64	9.12	8.51	8.49	9.11	9.07	8.69	9.01	8.67	9.05	8.48	8.68	8.74	8.81	8.94	9.14	10.43	9.06	9.04	9.1	8.8	9.57	8.75	9.79	8.96	9.72
HPRT1		NM_000194.1	NM_000194.1:240	Housekeeping	mRNA	100	44.25	9.9	10.76	9.9	9.52	9.46	10.06	9.65	10.61	10.86	10.56	9.75	10.83	10.11	10.17	9.1	9.49	9.33	9.22	9.17	9.03	11.13	10.37	9.5	9.39	9.01	9.5	8.78	10.58	9.78	10.57	9.31	10.29	9.62	9.88	9.68	10.2
MRPS5		NM_031902.3	NM_031902.3:390	Housekeeping	mRNA	100	21.16	10.14	10.49	10.25	9.79	9.95	10.32	10.06	10.44	10.23	9.83	9.61	9.47	10.01	10.04	9.86	9.71	9.84	9.94	9.33	9.28	9.25	9.48	9.62	9.77	9.88	9.9	9.66	10.15	9.96	10.11	9.82	9.58	9.6	9.89	10.18	9.91
MTMR14		NM_022485.3	NM_022485.3:720	Housekeeping	mRNA	100	26.81	9.49	8.8	9.33	8.91	8.95	8.75	9.38	8.1	8.16	7.88	8.27	8.61	9.3	8.75	9.06	9.06	8.78	9.49	9.04	9.32	9.55	9.36	9.45	9.26	9.45	9.27	9.16	8.89	9.17	8.81	9.23	8.39	8.98	8.59	8.8	8.72
NOL7		NM_016167.3	NM_016167.3:335	Housekeeping	mRNA	100	26.79	8.99	9.41	9.64	8.75	8.68	9.3	9.31	9.55	9.01	9.01	8.84	9.44	9.06	9.19	8.82	9	9.52	8.95	7.84	8.36	9.04	8.82	9.03	8.71	8.63	8.79	9.26	9.88	9.21	9.54	9.25	9.48	8.2	9.3	8.99	9.32
NUBP1		NM_001278506.1	NM_001278506.1:304	Housekeeping	mRNA	100	24.91	7.21	7.39	7.35	6.77	6.29	7.47	7.67	7.83	7.48	7.6	7.66	7.32	6.59	6.72	7.14	7.17	6.76	7.46	7.11	7.25	7.12	7.21	7.05	6.11	6.67	6.8	7.19	7.7	7.48	7.46	7.6	7.24	7.22	7	7.5	7.54
POLR2A		NM_000937.2	NM_000937.2:3775	Housekeeping	mRNA	100	23.66	10.74	10.94	11.44	11	11.34	11.45	11.03	11.4	11.31	11.57	11.73	11.16	11.13	11.38	11.27	11.31	11.42	11.28	11.34	11.32	10.66	10.55	10.86	11.45	11.33	11.46	11.83	10.89	11.07	11.21	10.87	11.04	11.18	11.83	11.46	12.09
PPIA		NM_021130.2	NM_021130.2:925	Housekeeping	mRNA	100	34.81	8.52	8.77	9.19	9.1	9.73	9.29	8.56	9.86	9.74	10.12	9.71	9.17	8.84	8.75	9.47	9.02	8.49	9.22	9.47	9.89	9.48	9.04	8.72	8.9	9.49	9.64	9.42	9.39	9.17	9.4	8.35	10.34	9.39	8.64	9.2	8.6
PRPF38A		NM_032864.3	NM_032864.3:335	Housekeeping	mRNA	100	19.69	9.18	8.97	9.47	8.99	8.9	8.64	8.58	9.32	9.08	9.09	8.66	9.09	8.95	9.1	9.11	8.73	9.53	8.96	8.59	8.45	8.65	8.8	8.95	8.38	8.8	8.86	8.96	9.06	8.98	8.94	8.72	8.31	8.64	8.74	9.17	8.67
SAP130		NM_024545.3	NM_024545.3:3090	Housekeeping	mRNA	100	14.36	8.47	9.12	8.13	8.62	8.56	8.89	8.79	8.86	8.87	8.33	8.54	8.51	8.7	8.77	8.68	8.58	8.62	8.67	8.56	8.77	8.75	8.46	8.66	8.74	8.76	8.48	8.63	8.88	8.5	8.7	8.63	8.36	8.46	8.07	8.62	8.35
SDHA		NM_004168.1	NM_004168.1:230	Housekeeping	mRNA	100	25.56	8.76	8.93	9.33	9.5	9.34	9.33	9.88	9.34	9.77	9.14	9.52	9.04	8.92	9.1	9.57	9.12	8.94	9.19	9.62	9.24	8.81	9.07	9.37	9.2	9.77	9.21	8.73	9.17	9.12	9.31	9.17	9.55	9.49	10.33	9.53	9.49
SF3A3		NM_006802.2	NM_006802.2:2060	Housekeeping	mRNA	100	20.94	9.16	9.05	9.17	9.65	9.56	9.01	9.06	9.08	9.48	9.06	9.44	9.1	9.83	9.98	9.39	9.27	9.28	9.22	9.89	9.72	9.25	9.45	9.35	9.41	9.59	9.44	8.55	9.64	9.1	9.36	9	9.47	9.55	9.14	8.9	9.33
TBP		NM_001172085.1	NM_001172085.1:587	Housekeeping	mRNA	100	19.55	8.93	8.6	8.61	8.4	8.26	8.56	8.52	9.05	9.41	8.8	8.44	8.77	8.71	8.86	8.33	8.89	8.66	8.85	8.22	8.42	9.01	8.82	8.83	8.95	8.52	8.31	8.55	8.81	8.85	8.79	8.84	8.55	8.43	8.91	8.35	8.14
TLK2		NM_006852.2	NM_006852.2:2335	Housekeeping	mRNA	100	15.67	9.63	9.45	9.31	9.47	9.2	9.18	9.24	9.01	9.33	9.03	9.28	9.24	9.58	9.69	9.01	9.36	9.27	9.2	9.26	9.32	8.76	9.06	9.16	9.61	9.2	9.25	8.65	9.18	9.39	9.45	9.42	8.9	9.06	9.27	9.19	9.59
TMUB2		NM_024107.2	NM_024107.2:1485	Housekeeping	mRNA	100	19.81	7.91	7.26	7.59	7.9	7.97	7.69	8.15	7.36	7.62	7.61	8.15	7.67	7.93	7.91	8.11	8.22	7.88	7.8	8.53	7.96	8.29	8.28	8.31	8.42	8.24	7.9	7.77	7.62	8.17	8.06	8.36	7.99	7.97	8.25	7.92	7.83
TRIM39		NM_021253.3	NM_021253.3:3140	Housekeeping	mRNA	100	27.96	7.41	6.35	6.93	6.61	6.92	6.45	6.59	6.26	5.81	6.39	6.95	7.34	6.55	6.15	6.38	6.84	7	6.52	7	6.91	6.04	7.35	6.68	6.74	6.5	6.96	6.94	6.02	7.12	6.04	7.16	6.45	7.15	7.08	7.3	6.85
TUBB		NM_178014.2	NM_178014.2:320	Housekeeping	mRNA	100	36.75	11.57	12.14	11.82	11.92	11.86	12.02	12.03	12.15	12.01	11.75	11.83	12.37	12.5	12.63	11.5	12.05	12.58	11.65	10.98	11.36	12.02	11.86	11.83	11.7	11.24	11.86	11.19	13.23	12.09	12.95	11.59	12.79	12.26	12.27	11.72	12.3
USP39		NM_001256725.1	NM_001256725.1:806	Housekeeping	mRNA	100	29.2	8.36	8.77	8.36	7.91	7.54	8.25	8.28	8.54	8.56	8.25	8.28	9.13	8.43	8.23	7.79	8.17	9.04	8.04	7.83	7.95	8.27	8.09	7.69	7.28	7.8	7.86	8.18	8.46	8.1	8.44	7.95	7.93	9.02	8.42	8.44	8.56
ZC3H14		NM_001160103.1	NM_001160103.1:2690	Housekeeping	mRNA	100	18.54	8.6	8.58	8.59	9.11	9.01	8.99	8.89	8.93	8.98	9.23	8.72	8.64	8.73	8.82	9.4	9	8.74	8.8	9.37	9.01	9.2	8.9	9.06	8.74	9.04	9	8.55	9.01	8.79	8.8	8.86	8.47	8.08	8.46	8.72	8.52
ZKSCAN5		NM_014569.3	NM_014569.3:3688	Housekeeping	mRNA	100	22.89	6.87	6.75	6.93	6.54	6.84	6.75	6.88	6.46	6.53	6.27	6.74	6.75	7.01	7.26	6.6	6.97	6.66	6.71	6.75	6.56	6.3	6.65	6.42	6.65	6.42	6.67	5.7	6.53	6.56	6.17	6.64	6.83	7.54	6.91	7	6.14
ZNF143		NM_003442.5	NM_003442.5:925	Housekeeping	mRNA	100	24.58	8.01	8.01	8.62	8.31	7.68	7.92	8.3	7.9	7.54	7.29	7.33	6.93	8.26	8.27	7.68	7.79	8.12	8.05	7.59	7.45	7.65	7.29	7.42	7.82	8.08	7.91	7.89	8.09	7.99	8.22	7.79	7.6	7.59	7.36	7.77	7.86
ZNF346		NM_012279.2	NM_012279.2:2260	Housekeeping	mRNA	100	27.69	8.11	7.03	6.58	7.74	7.92	7.47	7.21	7.48	7.36	7.92	7.67	7.55	7.28	7.1	7.88	7.72	7.38	7.94	8.22	7.96	6.85	7.42	7.55	7.63	8.28	7.64	7.54	7.02	7.73	6.75	7.61	7.14	7.62	7.41	7.18	6.99
NEG_A		ERCC_00096.1	ERCC_00096.1:230	Negative	SYSTEM	0	29.36	4.09	4.91	3.46	4.17	4.52	3.81	4	3.81	4.58	4	3.7	4.17	4.52	3.81	4.25	4.17	3.46	4.39	4.25	4.52	3.58	4.09	4.09	4.17	4.46	5	4.7	4.17	4.58	4.39	4.17	4	4.46	5.21	3.91	4.39
NEG_B		ERCC_00041.1	ERCC_00041.1:440	Negative	SYSTEM	0	21.86	4.58	4.39	4.95	4.58	4.17	4.64	4.64	4.95	4.64	4.32	3.91	4.32	4.7	4.46	4.39	3.32	4.32	4.39	4.25	3.81	4.17	4	4	4.52	4.58	4.32	4.52	4.64	4.39	4.81	4.32	4.52	4.17	3.7	4.7	4.32
NEG_C		ERCC_00019.1	ERCC_00019.1:140	Negative	SYSTEM	0	36.56	4.58	4.09	3.7	3.7	4	3.91	4.86	4.09	3.46	4.17	3.17	4.52	4.32	4.17	3.58	3.81	3	4.64	4	4.32	3.7	3.46	4.17	4.09	4	4.09	3.46	5.09	4.64	5.04	4.09	3.32	3.7	4	4.17	4.86
NEG_D		ERCC_00076.1	ERCC_00076.1:355	Negative	SYSTEM	0	36.79	3.91	3.32	2.81	4	2.32	2	3.32	3	4.09	3	3.7	3.7	3.91	3.46	3.17	3.81	3	1.58	3.58	4.09	3.46	3.7	3.81	3	3.46	1.58	3.58	3.81	4.25	4.32	3.91	3.32	3.32	3.58	3.17	3.46
NEG_E		ERCC_00098.1	ERCC_00098.1:785	Negative	SYSTEM	0	29.06	5.09	4.39	4.7	4.64	4.86	4.58	4.75	3.58	4	4.32	4.86	4.32	4.39	4.86	4.32	4.09	5.04	3.91	5.21	4.46	4.09	4.25	4.25	4.95	4	4.17	3.81	4.17	3.91	4.25	4.58	4.75	4.52	5.17	4.17	5
NEG_F		ERCC_00126.1	ERCC_00126.1:220	Negative	SYSTEM	0	18.71	5.25	4.95	5.13	5.52	4.95	4.81	5.25	4.81	5.36	5.39	5.46	5.04	4.64	4.75	5.55	4.64	4.81	4.95	5.04	5.09	4.39	5.17	5.04	4.86	5.21	5.21	5	4.64	4.91	4.95	5.04	5.29	5.21	4.81	5.17	4.7
NEG_G		ERCC_00144.1	ERCC_00144.1:15	Negative	SYSTEM	0	31.2	4.25	4.46	3.7	4.75	4.95	4.39	4.64	4.09	3	4.25	4.95	4.81	5	4.7	4.64	4	3.91	4.32	5.04	4.64	3	4.46	4.75	5.09	4.25	5.13	4.32	4.64	3.91	4.46	5	5	4.75	5.09	4.09	5.09
NEG_H		ERCC_00154.1	ERCC_00154.1:115	Negative	SYSTEM	0	37.61	3.91	3.58	4	3.46	2.58	3.91	4.09	3.46	3.32	3.32	3.81	4.52	3.46	3.7	3.58	3	3.46	3	3.81	3.46	3.32	3.17	3	2.58	3.46	3.91	3	4.7	4.58	4	3.7	3.81	4.17	3.46	3.32	4.52
POS_A		ERCC_00117.1	ERCC_00117.1:385	Positive	SYSTEM	0	29.53	14.98	14.92	14.95	15.52	15.52	14.71	14.61	13.69	14.46	15.1	15.25	15.17	15.41	15.29	15.17	15.18	15.33	14.98	15.48	15.55	14.58	15.27	15.36	15.35	15.21	15.36	15.16	14.57	14.81	14.79	15.33	15.49	15.48	16.27	14.95	15.67
POS_B		ERCC_00112.1	ERCC_00112.1:695	Positive	SYSTEM	0	21.26	14.01	13.91	13.77	14.33	14.45	13.74	13.62	12.73	13.47	14.15	14.18	14.18	14.29	14.19	14.02	13.95	14.14	13.89	14.28	14.37	13.6	14.26	14.27	14.25	14.11	14.21	13.98	13.56	13.82	13.56	14.26	14.36	14.4	14.45	13.76	13.98
POS_C		ERCC_00002.1	ERCC_00002.1:850	Positive	SYSTEM	0	20.62	11.87	11.87	11.78	12.29	12.35	11.62	11.64	10.71	11.38	12.11	12.11	12.14	12.18	12.15	12.04	11.95	12.08	11.86	12.27	12.28	11.55	12.28	12.18	12.23	12.03	12.11	11.93	11.47	11.78	11.5	12.19	12.26	12.33	12.31	11.7	12
POS_D		ERCC_00092.1	ERCC_00092.1:540	Positive	SYSTEM	0	22.39	9.61	9.73	9.72	10.24	10.22	9.59	9.37	8.46	9.22	9.84	10.04	10.02	9.87	10.03	9.95	9.99	10.03	9.77	10.16	10.21	9.44	10.05	10	10.02	9.92	9.95	9.9	9.45	9.55	9.56	10.11	10.15	10.17	10.54	9.7	10.18
POS_E		ERCC_00035.1	ERCC_00035.1:485	Positive	SYSTEM	0	26.5	7.3	7.08	7.26	7.85	7.54	6.73	6.99	6.13	6.66	7.2	7.4	7.56	7.66	7.58	7.49	7.4	7.41	7.29	7.66	7.49	6.89	7.48	7.45	7.4	7.25	7.6	7.35	7.06	7.17	6.93	7.4	7.45	7.64	8.29	7	8
POS_F		ERCC_00034.1	ERCC_00034.1:195	Positive	SYSTEM	0	23.15	6.58	6.6	6.58	6.86	6.89	5.98	6.32	5.39	6.19	7.03	6.58	6.83	6.88	6.61	6.66	6.74	6.64	6.55	7.03	6.95	6.13	6.6	6.85	6.85	6.73	6.57	6.69	6.21	6.43	6.27	6.79	6.69	6.99	7.43	6.41	6.99
