# Supplementary material for: Molecular characterization of the evolution of premalignant lesions in the upper aerodigestive tract
Source: Front Oncol. 2024 Apr 19;14:1364958. doi: 10.3389/fonc.2024.1364958 (PMC11067708; doi:10.3389/fonc.2024.1364958)
Supplement: Supplementary file 12 [file Table_6.xlsx]

## Sheet: HALLMARK_INTERFERON_GAMMA_RESPO
Supplemenary Table 6: GSEA - lists of genes in differentially expressed pathways
SYMBOL	TITLE	RANK IN GENE LIST	RANK METRIC SCORE	RUNNING ES	CORE ENRICHMENT
ISG15	ISG15 ubiquitin like modifier [Source:HGNC Symbol;Acc:HGNC:4053]	1	0.740477	0.0465062	Yes
CXCL11	C-X-C motif chemokine ligand 11 [Source:HGNC Symbol;Acc:HGNC:10638]	2	0.69759	0.0916962	Yes
IDO1	indoleamine 2,3-dioxygenase 1 [Source:HGNC Symbol;Acc:HGNC:6059]	3	0.67179	0.135215	Yes
CXCL9	C-X-C motif chemokine ligand 9 [Source:HGNC Symbol;Acc:HGNC:7098]	4	0.668185	0.1785	Yes
CXCL10	C-X-C motif chemokine ligand 10 [Source:HGNC Symbol;Acc:HGNC:10637]	5	0.650221	0.220621	Yes
IFIT1	interferon induced protein with tetratricopeptide repeats 1 [Source:HGNC Symbol;Acc:HGNC:5407]	18	0.445297	0.231924	Yes
IFI35	interferon induced protein 35 [Source:HGNC Symbol;Acc:HGNC:5399]	27	0.407924	0.246653	Yes
OAS3	2'-5'-oligoadenylate synthetase 3 [Source:HGNC Symbol;Acc:HGNC:8088]	31	0.39393	0.267786	Yes
BST2	bone marrow stromal cell antigen 2 [Source:HGNC Symbol;Acc:HGNC:1119]	32	0.390437	0.293079	Yes
IFIT2	interferon induced protein with tetratricopeptide repeats 2 [Source:HGNC Symbol;Acc:HGNC:5409]	34	0.374076	0.31585	Yes
CCL5	C-C motif chemokine ligand 5 [Source:HGNC Symbol;Acc:HGNC:10632]	35	0.370654	0.339861	Yes
IRF8	interferon regulatory factor 8 [Source:HGNC Symbol;Acc:HGNC:5358]	36	0.370475	0.36386	Yes
TAP1	transporter 1, ATP binding cassette subfamily B member [Source:HGNC Symbol;Acc:HGNC:43]	49	0.345087	0.368671	Yes
STAT1	signal transducer and activator of transcription 1 [Source:HGNC Symbol;Acc:HGNC:11362]	54	0.329913	0.384195	Yes
IRF7	interferon regulatory factor 7 [Source:HGNC Symbol;Acc:HGNC:6122]	58	0.320612	0.400578	Yes
PSMB9	proteasome 20S subunit beta 9 [Source:HGNC Symbol;Acc:HGNC:9546]	60	0.317507	0.419684	Yes
DDX58	DExD/H-box helicase 58 [Source:HGNC Symbol;Acc:HGNC:19102]	61	0.3147	0.440071	Yes
MX1	MX dynamin like GTPase 1 [Source:HGNC Symbol;Acc:HGNC:7532]	65	0.303703	0.455359	Yes
IFIH1	interferon induced with helicase C domain 1 [Source:HGNC Symbol;Acc:HGNC:18873]	75	0.279528	0.460309	Yes
SOCS1	suppressor of cytokine signaling 1 [Source:HGNC Symbol;Acc:HGNC:19383]	86	0.266431	0.462948	Yes
CD40	CD40 molecule [Source:HGNC Symbol;Acc:HGNC:11919]	107	0.238083	0.449132	Yes
IL2RB	interleukin 2 receptor subunit beta [Source:HGNC Symbol;Acc:HGNC:6009]	115	0.23035	0.45382	Yes
ISG20	interferon stimulated exonuclease gene 20 [Source:HGNC Symbol;Acc:HGNC:6130]	119	0.226781	0.464125	Yes
IFI27	interferon alpha inducible protein 27 [Source:HGNC Symbol;Acc:HGNC:5397]	130	0.220625	0.463797	Yes
CD86	CD86 molecule [Source:HGNC Symbol;Acc:HGNC:1705]	134	0.218492	0.473565	Yes
ICAM1	intercellular adhesion molecule 1 [Source:HGNC Symbol;Acc:HGNC:5344]	135	0.217668	0.487665	Yes
PSMB10	proteasome 20S subunit beta 10 [Source:HGNC Symbol;Acc:HGNC:9538]	137	0.216026	0.500198	Yes
NLRC5	NLR family CARD domain containing 5 [Source:HGNC Symbol;Acc:HGNC:29933]	153	0.194399	0.490861	Yes
TNFAIP3	TNF alpha induced protein 3 [Source:HGNC Symbol;Acc:HGNC:11896]	154	0.1936	0.503402	Yes
HLA-A	major histocompatibility complex, class I, A [Source:HGNC Symbol;Acc:HGNC:4931]	156	0.191548	0.514349	Yes
HLA-B	major histocompatibility complex, class I, B [Source:HGNC Symbol;Acc:HGNC:4932]	164	0.184594	0.516073	Yes
IL6	interleukin 6 [Source:HGNC Symbol;Acc:HGNC:6018]	172	0.177855	0.517361	Yes
STAT2	signal transducer and activator of transcription 2 [Source:HGNC Symbol;Acc:HGNC:11363]	183	0.167441	0.513588	Yes
PSMB8	proteasome 20S subunit beta 8 [Source:HGNC Symbol;Acc:HGNC:9545]	185	0.167245	0.52296	Yes
STAT4	signal transducer and activator of transcription 4 [Source:HGNC Symbol;Acc:HGNC:11365]	194	0.161337	0.521715	Yes
CFB	complement factor B [Source:HGNC Symbol;Acc:HGNC:1037]	195	0.158943	0.532012	Yes
IRF1	interferon regulatory factor 1 [Source:HGNC Symbol;Acc:HGNC:6116]	197	0.153577	0.540498	Yes
TAPBP	TAP binding protein [Source:HGNC Symbol;Acc:HGNC:11566]	201	0.152144	0.545968	Yes
CD274	CD274 molecule [Source:HGNC Symbol;Acc:HGNC:17635]	205	0.146885	0.551098	Yes
PTGS2	prostaglandin-endoperoxide synthase 2 [Source:HGNC Symbol;Acc:HGNC:9605]	206	0.146578	0.560593	Yes
CCL2	C-C motif chemokine ligand 2 [Source:HGNC Symbol;Acc:HGNC:10618]	209	0.144425	0.567025	Yes
RIPK2	receptor interacting serine/threonine kinase 2 [Source:HGNC Symbol;Acc:HGNC:10020]	215	0.135274	0.568478	Yes
IRF4	interferon regulatory factor 4 [Source:HGNC Symbol;Acc:HGNC:6119]	216	0.135157	0.577234	Yes
IL15RA	interleukin 15 receptor subunit alpha [Source:HGNC Symbol;Acc:HGNC:5978]	222	0.132155	0.578485	Yes
CD38	CD38 molecule [Source:HGNC Symbol;Acc:HGNC:1667]	233	0.124346	0.57192	No
HLA-G	major histocompatibility complex, class I, G [Source:HGNC Symbol;Acc:HGNC:4964]	255	0.109808	0.548332	No
GZMA	granzyme A [Source:HGNC Symbol;Acc:HGNC:4708]	261	0.10366	0.547737	No
TNFSF10	TNF superfamily member 10 [Source:HGNC Symbol;Acc:HGNC:11925]	267	0.0995289	0.546874	No
IRF5	interferon regulatory factor 5 [Source:HGNC Symbol;Acc:HGNC:6120]	269	0.0991865	0.551838	No
IFNAR2	interferon alpha and beta receptor subunit 2 [Source:HGNC Symbol;Acc:HGNC:5433]	274	0.0953944	0.552169	No
IL15	interleukin 15 [Source:HGNC Symbol;Acc:HGNC:5977]	277	0.0937574	0.555319	No
CD74	CD74 molecule [Source:HGNC Symbol;Acc:HGNC:1697]	278	0.0935397	0.561379	No
IL10RA	interleukin 10 receptor subunit alpha [Source:HGNC Symbol;Acc:HGNC:5964]	280	0.0913384	0.565833	No
HLA-DMA	major histocompatibility complex, class II, DM alpha [Source:HGNC Symbol;Acc:HGNC:4934]	290	0.0794686	0.557824	No
KLRK1	killer cell lectin like receptor K1 [Source:HGNC Symbol;Acc:HGNC:18788]	292	0.07815	0.561424	No
CCL7	C-C motif chemokine ligand 7 [Source:HGNC Symbol;Acc:HGNC:10634]	311	0.0637906	0.539241	No
CSF2RB	colony stimulating factor 2 receptor subunit beta [Source:HGNC Symbol;Acc:HGNC:2436]	314	0.0632697	0.540415	No
CASP1	caspase 1 [Source:HGNC Symbol;Acc:HGNC:1499]	319	0.0604993	0.538487	No
C1R	complement C1r [Source:HGNC Symbol;Acc:HGNC:1246]	327	0.0570866	0.531951	No
C1S	complement C1s [Source:HGNC Symbol;Acc:HGNC:1247]	332	0.0549377	0.529662	No
VCAM1	vascular cell adhesion molecule 1 [Source:HGNC Symbol;Acc:HGNC:12663]	373	0.0323272	0.473276	No
IL7	interleukin 7 [Source:HGNC Symbol;Acc:HGNC:6023]	380	0.0273104	0.466274	No
CASP8	caspase 8 [Source:HGNC Symbol;Acc:HGNC:1509]	390	0.0214512	0.454505	No
CMKLR1	chemerin chemokine-like receptor 1 [Source:HGNC Symbol;Acc:HGNC:2121]	393	0.0201685	0.452888	No
SERPING1	serpin family G member 1 [Source:HGNC Symbol;Acc:HGNC:1228]	399	0.0177492	0.446728	No
NFKBIA	NFKB inhibitor alpha [Source:HGNC Symbol;Acc:HGNC:7797]	411	0.0121933	0.431436	No
NOD1	nucleotide binding oligomerization domain containing 1 [Source:HGNC Symbol;Acc:HGNC:16390]	426	0.00516591	0.411302	No
SLAMF7	SLAM family member 7 [Source:HGNC Symbol;Acc:HGNC:21394]	434	0.00230159	0.401218	No
IRF2	interferon regulatory factor 2 [Source:HGNC Symbol;Acc:HGNC:6117]	436	0.0011163	0.399828	No
NFKB1	nuclear factor kappa B subunit 1 [Source:HGNC Symbol;Acc:HGNC:7794]	439	0.000289056	0.396923	No
HLA-DQA1	major histocompatibility complex, class II, DQ alpha 1 [Source:HGNC Symbol;Acc:HGNC:4942]	450	-0.00663386	0.382733	No
IFITM2	interferon induced transmembrane protein 2 [Source:HGNC Symbol;Acc:HGNC:5413]	482	-0.024334	0.338987	No
IL4R	interleukin 4 receptor [Source:HGNC Symbol;Acc:HGNC:6015]	490	-0.0308237	0.33075	No
MYD88	MYD88 innate immune signal transduction adaptor [Source:HGNC Symbol;Acc:HGNC:7562]	516	-0.0482021	0.297323	No
JAK2	Janus kinase 2 [Source:HGNC Symbol;Acc:HGNC:6192]	531	-0.0585618	0.280649	No
STAT3	signal transducer and activator of transcription 3 [Source:HGNC Symbol;Acc:HGNC:11364]	534	-0.0596874	0.281591	No
TXNIP	thioredoxin interacting protein [Source:HGNC Symbol;Acc:HGNC:16952]	546	-0.0699433	0.27004	No
CASP3	caspase 3 [Source:HGNC Symbol;Acc:HGNC:1504]	551	-0.0709031	0.268786	No
CDKN1A	cyclin dependent kinase inhibitor 1A [Source:HGNC Symbol;Acc:HGNC:1784]	582	-0.101187	0.231481	No
FCGR1A	Fc gamma receptor Ia [Source:HGNC Symbol;Acc:HGNC:3613]	682	-0.236316	0.102053	No
FAS	Fas cell surface death receptor [Source:HGNC Symbol;Acc:HGNC:11920]	695	-0.25268	0.100877	No

## Sheet: HALLMARK_INTERFERON_ALPHA_RESPO
SYMBOL	TITLE	RANK IN GENE LIST	RANK METRIC SCORE	RUNNING ES	CORE ENRICHMENT
IFIT2	interferon induced protein with tetratricopeptide repeats 2 [Source:HGNC Symbol;Acc:HGNC:5409]	35	0.452821	0.0415607	Yes
CXCL10	C-X-C motif chemokine ligand 10 [Source:HGNC Symbol;Acc:HGNC:10637]	58	0.351468	0.0808863	Yes
CXCL11	C-X-C motif chemokine ligand 11 [Source:HGNC Symbol;Acc:HGNC:10638]	66	0.327713	0.13604	Yes
IFITM1	interferon induced transmembrane protein 1 [Source:HGNC Symbol;Acc:HGNC:5412]	70	0.320809	0.195301	Yes
IFI35	interferon induced protein 35 [Source:HGNC Symbol;Acc:HGNC:5399]	76	0.312771	0.250239	Yes
PSMB9	proteasome 20S subunit beta 9 [Source:HGNC Symbol;Acc:HGNC:9546]	115	0.24078	0.245814	Yes
ISG15	ISG15 ubiquitin like modifier [Source:HGNC Symbol;Acc:HGNC:4053]	117	0.239908	0.291832	Yes
SELL	selectin L [Source:HGNC Symbol;Acc:HGNC:10720]	133	0.213307	0.313444	Yes
C1S	complement C1s [Source:HGNC Symbol;Acc:HGNC:1247]	158	0.188814	0.317907	Yes
IFITM2	interferon induced transmembrane protein 2 [Source:HGNC Symbol;Acc:HGNC:5413]	177	0.169523	0.326767	Yes
LAMP3	lysosomal associated membrane protein 3 [Source:HGNC Symbol;Acc:HGNC:14582]	184	0.165601	0.351268	Yes
TAP1	transporter 1, ATP binding cassette subfamily B member [Source:HGNC Symbol;Acc:HGNC:43]	189	0.159234	0.377248	Yes
BST2	bone marrow stromal cell antigen 2 [Source:HGNC Symbol;Acc:HGNC:1119]	206	0.136577	0.382336	Yes
CASP1	caspase 1 [Source:HGNC Symbol;Acc:HGNC:1499]	211	0.130993	0.402738	Yes
PSMB8	proteasome 20S subunit beta 8 [Source:HGNC Symbol;Acc:HGNC:9545]	218	0.12391	0.419004	Yes
IL15	interleukin 15 [Source:HGNC Symbol;Acc:HGNC:5977]	225	0.121474	0.43479	Yes
IRF1	interferon regulatory factor 1 [Source:HGNC Symbol;Acc:HGNC:6116]	230	0.117307	0.452488	Yes
RIPK2	receptor interacting serine/threonine kinase 2 [Source:HGNC Symbol;Acc:HGNC:10020]	239	0.108345	0.462944	Yes
HLA-C	major histocompatibility complex, class I, C [Source:HGNC Symbol;Acc:HGNC:4933]	252	0.100519	0.466383	Yes
STAT2	signal transducer and activator of transcription 2 [Source:HGNC Symbol;Acc:HGNC:11363]	262	0.0913439	0.472113	Yes
CD47	CD47 molecule [Source:HGNC Symbol;Acc:HGNC:1682]	276	0.0804903	0.470227	Yes
IRF2	interferon regulatory factor 2 [Source:HGNC Symbol;Acc:HGNC:6117]	280	0.0777532	0.481481	Yes
CCRL2	C-C motif chemokine receptor like 2 [Source:HGNC Symbol;Acc:HGNC:1612]	289	0.0687521	0.484117	Yes
IFIH1	interferon induced with helicase C domain 1 [Source:HGNC Symbol;Acc:HGNC:18873]	291	0.0669216	0.495967	Yes
CSF1	colony stimulating factor 1 [Source:HGNC Symbol;Acc:HGNC:2432]	299	0.0623311	0.498703	Yes
MX1	MX dynamin like GTPase 1 [Source:HGNC Symbol;Acc:HGNC:7532]	301	0.0610718	0.509397	Yes
ISG20	interferon stimulated exonuclease gene 20 [Source:HGNC Symbol;Acc:HGNC:6130]	321	0.0527084	0.493816	No
CD74	CD74 molecule [Source:HGNC Symbol;Acc:HGNC:1697]	353	0.030041	0.457342	No
TXNIP	thioredoxin interacting protein [Source:HGNC Symbol;Acc:HGNC:16952]	454	-0.0217607	0.324842	No
IRF7	interferon regulatory factor 7 [Source:HGNC Symbol;Acc:HGNC:6122]	464	-0.0286643	0.318191	No
IL7	interleukin 7 [Source:HGNC Symbol;Acc:HGNC:6023]	520	-0.0588507	0.254576	No
IL4R	interleukin 4 receptor [Source:HGNC Symbol;Acc:HGNC:6015]	600	-0.116089	0.169435	No
CASP8	caspase 8 [Source:HGNC Symbol;Acc:HGNC:1509]	611	-0.124555	0.180357	No
IFI27	interferon alpha inducible protein 27 [Source:HGNC Symbol;Acc:HGNC:5397]	624	-0.139622	0.191519	No

## Sheet: HALLMARK_IL2_STAT5_SIGNALING
SYMBOL	TITLE	RANK IN GENE LIST	RANK METRIC SCORE	RUNNING ES	CORE ENRICHMENT
SPP1	secreted phosphoprotein 1 [Source:HGNC Symbol;Acc:HGNC:11255]	0	1.27994	0.137748	Yes
CSF2	colony stimulating factor 2 [Source:HGNC Symbol;Acc:HGNC:2434]	16	0.583773	0.179418	Yes
ALCAM	activated leukocyte cell adhesion molecule [Source:HGNC Symbol;Acc:HGNC:400]	34	0.459315	0.204872	Yes
NT5E	5'-nucleotidase ecto [Source:HGNC Symbol;Acc:HGNC:8021]	52	0.375851	0.221344	Yes
CXCL10	C-X-C motif chemokine ligand 10 [Source:HGNC Symbol;Acc:HGNC:10637]	58	0.351468	0.252117	Yes
CD86	CD86 molecule [Source:HGNC Symbol;Acc:HGNC:1705]	68	0.322693	0.274152	Yes
LIF	LIF interleukin 6 family cytokine [Source:HGNC Symbol;Acc:HGNC:6596]	73	0.319456	0.30289	Yes
IL2RA	interleukin 2 receptor subunit alpha [Source:HGNC Symbol;Acc:HGNC:6008]	94	0.283764	0.30522	Yes
SOCS1	suppressor of cytokine signaling 1 [Source:HGNC Symbol;Acc:HGNC:19383]	107	0.255954	0.315841	Yes
ITGA6	integrin subunit alpha 6 [Source:HGNC Symbol;Acc:HGNC:6142]	126	0.223794	0.314538	Yes
SELL	selectin L [Source:HGNC Symbol;Acc:HGNC:10720]	133	0.213307	0.329032	Yes
IL1R2	interleukin 1 receptor type 2 [Source:HGNC Symbol;Acc:HGNC:5994]	135	0.211402	0.350373	Yes
TNFRSF4	TNF receptor superfamily member 4 [Source:HGNC Symbol;Acc:HGNC:11918]	153	0.193919	0.347265	Yes
IL3RA	interleukin 3 receptor subunit alpha [Source:HGNC Symbol;Acc:HGNC:6012]	160	0.184177	0.358624	Yes
IL10	interleukin 10 [Source:HGNC Symbol;Acc:HGNC:5962]	170	0.174905	0.364753	Yes
CASP3	caspase 3 [Source:HGNC Symbol;Acc:HGNC:1504]	203	0.13866	0.334542	No
TNFRSF18	TNF receptor superfamily member 18 [Source:HGNC Symbol;Acc:HGNC:11914]	219	0.123857	0.326715	No
MUC1	mucin 1, cell surface associated [Source:HGNC Symbol;Acc:HGNC:7508]	227	0.117597	0.329498	No
CCND3	cyclin D3 [Source:HGNC Symbol;Acc:HGNC:1585]	229	0.117539	0.340737	No
TNFRSF9	TNF receptor superfamily member 9 [Source:HGNC Symbol;Acc:HGNC:11924]	233	0.113501	0.348721	No
ICOS	inducible T cell costimulator [Source:HGNC Symbol;Acc:HGNC:5351]	249	0.102088	0.338551	No
TLR7	toll like receptor 7 [Source:HGNC Symbol;Acc:HGNC:15631]	258	0.0948721	0.337477	No
IL1RL1	interleukin 1 receptor like 1 [Source:HGNC Symbol;Acc:HGNC:5998]	259	0.0922623	0.347407	No
IGF1R	insulin like growth factor 1 receptor [Source:HGNC Symbol;Acc:HGNC:5465]	263	0.0911176	0.352982	No
CD83	CD83 molecule [Source:HGNC Symbol;Acc:HGNC:1703]	264	0.0901645	0.362685	No
TNFRSF1B	TNF receptor superfamily member 1B [Source:HGNC Symbol;Acc:HGNC:11917]	282	0.0769971	0.346994	No
IRF8	interferon regulatory factor 8 [Source:HGNC Symbol;Acc:HGNC:5358]	297	0.0632239	0.334052	No
CSF1	colony stimulating factor 1 [Source:HGNC Symbol;Acc:HGNC:2432]	299	0.0623311	0.33935	No
IRF4	interferon regulatory factor 4 [Source:HGNC Symbol;Acc:HGNC:6119]	312	0.055583	0.328407	No
ITGAE	integrin subunit alpha E [Source:HGNC Symbol;Acc:HGNC:6147]	326	0.0501821	0.315472	No
CTLA4	cytotoxic T-lymphocyte associated protein 4 [Source:HGNC Symbol;Acc:HGNC:2505]	333	0.0455073	0.311907	No
IGF2R	insulin like growth factor 2 receptor [Source:HGNC Symbol;Acc:HGNC:5467]	340	0.0409453	0.307851	No
CD81	CD81 molecule [Source:HGNC Symbol;Acc:HGNC:1701]	343	0.0353831	0.308838	No
IL18R1	interleukin 18 receptor 1 [Source:HGNC Symbol;Acc:HGNC:5988]	345	0.0344656	0.311136	No
TNFRSF8	TNF receptor superfamily member 8 [Source:HGNC Symbol;Acc:HGNC:11923]	392	0.0106435	0.247402	No
TNFSF11	TNF superfamily member 11 [Source:HGNC Symbol;Acc:HGNC:11926]	401	0.00530019	0.236689	No
CD48	CD48 molecule [Source:HGNC Symbol;Acc:HGNC:1683]	404	0.00228931	0.234114	No
IFNGR1	interferon gamma receptor 1 [Source:HGNC Symbol;Acc:HGNC:5439]	413	-0.00124848	0.222965	No
CD79B	CD79b molecule [Source:HGNC Symbol;Acc:HGNC:1699]	414	-0.0015671	0.223134	No
TNFSF10	TNF superfamily member 10 [Source:HGNC Symbol;Acc:HGNC:11925]	422	-0.00610096	0.213917	No
NRP1	neuropilin 1 [Source:HGNC Symbol;Acc:HGNC:8004]	434	-0.01243	0.19974	No
MAPKAPK2	MAPK activated protein kinase 2 [Source:HGNC Symbol;Acc:HGNC:6887]	459	-0.0251951	0.168601	No
LTB	lymphotoxin beta [Source:HGNC Symbol;Acc:HGNC:6711]	484	-0.0378507	0.138824	No
IL2RB	interleukin 2 receptor subunit beta [Source:HGNC Symbol;Acc:HGNC:6009]	493	-0.044138	0.132291	No
CD44	CD44 molecule (Indian blood group) [Source:HGNC Symbol;Acc:HGNC:1681]	503	-0.0478828	0.12475	No
IL10RA	interleukin 10 receptor subunit alpha [Source:HGNC Symbol;Acc:HGNC:5964]	518	-0.0576731	0.111211	No
BATF	basic leucine zipper ATF-like transcription factor [Source:HGNC Symbol;Acc:HGNC:958]	549	-0.0761405	0.077092	No
BCL2L1	BCL2 like 1 [Source:HGNC Symbol;Acc:HGNC:992]	583	-0.0993239	0.0412369	No
BCL2	BCL2 apoptosis regulator [Source:HGNC Symbol;Acc:HGNC:990]	595	-0.11008	0.037569	No
IL4R	interleukin 4 receptor [Source:HGNC Symbol;Acc:HGNC:6015]	600	-0.116089	0.0444208	No
CCR4	C-C motif chemokine receptor 4 [Source:HGNC Symbol;Acc:HGNC:1605]	627	-0.142405	0.0230752	No
FLT3LG	fms related receptor tyrosine kinase 3 ligand [Source:HGNC Symbol;Acc:HGNC:3766]	635	-0.145142	0.0288224	No
ABCB1	ATP binding cassette subfamily B member 1 [Source:HGNC Symbol;Acc:HGNC:40]	681	-0.208709	-0.0121858	No
IL13	interleukin 13 [Source:HGNC Symbol;Acc:HGNC:5973]	717	-0.296644	-0.029626	No
EOMES	eomesodermin [Source:HGNC Symbol;Acc:HGNC:3372]	739	-0.426358	-0.0133602	No
RORA	RAR related orphan receptor A [Source:HGNC Symbol;Acc:HGNC:10258]	741	-0.438675	0.0324399	No

## Sheet: HALLMARK_IL6_JAK_STAT3_SIGNALIN
SYMBOL	TITLE	RANK IN GENE LIST	RANK METRIC SCORE	RUNNING ES	CORE ENRICHMENT
IL6	interleukin 6 [Source:HGNC Symbol;Acc:HGNC:6018]	1	1.17477	0.106524	Yes
CXCL3	C-X-C motif chemokine ligand 3 [Source:HGNC Symbol;Acc:HGNC:4604]	5	0.807832	0.176515	Yes
IL1B	interleukin 1 beta [Source:HGNC Symbol;Acc:HGNC:5992]	11	0.641177	0.228372	Yes
CSF2	colony stimulating factor 2 [Source:HGNC Symbol;Acc:HGNC:2434]	16	0.583773	0.276366	Yes
CXCL1	C-X-C motif chemokine ligand 1 [Source:HGNC Symbol;Acc:HGNC:4602]	26	0.511546	0.310672	Yes
TNFRSF12A	TNF receptor superfamily member 12A [Source:HGNC Symbol;Acc:HGNC:18152]	29	0.495941	0.353417	Yes
CSF3R	colony stimulating factor 3 receptor [Source:HGNC Symbol;Acc:HGNC:2439]	31	0.481662	0.39626	Yes
CXCL10	C-X-C motif chemokine ligand 10 [Source:HGNC Symbol;Acc:HGNC:10637]	58	0.351468	0.391881	Yes
CCR1	C-C motif chemokine receptor 1 [Source:HGNC Symbol;Acc:HGNC:1602]	60	0.343112	0.421995	Yes
CXCL13	C-X-C motif chemokine ligand 13 [Source:HGNC Symbol;Acc:HGNC:10639]	62	0.334976	0.451361	Yes
CXCL11	C-X-C motif chemokine ligand 11 [Source:HGNC Symbol;Acc:HGNC:10638]	66	0.327713	0.477239	Yes
IL2RA	interleukin 2 receptor subunit alpha [Source:HGNC Symbol;Acc:HGNC:6008]	94	0.283764	0.465229	Yes
CD14	CD14 molecule [Source:HGNC Symbol;Acc:HGNC:1628]	104	0.25906	0.476337	Yes
SOCS1	suppressor of cytokine signaling 1 [Source:HGNC Symbol;Acc:HGNC:19383]	107	0.255954	0.497033	Yes
TLR2	toll like receptor 2 [Source:HGNC Symbol;Acc:HGNC:11848]	112	0.245359	0.513934	Yes
IL1R2	interleukin 1 receptor type 2 [Source:HGNC Symbol;Acc:HGNC:5994]	135	0.211402	0.502327	Yes
CCL7	C-C motif chemokine ligand 7 [Source:HGNC Symbol;Acc:HGNC:10634]	148	0.196927	0.503495	Yes
PDGFC	platelet derived growth factor C [Source:HGNC Symbol;Acc:HGNC:8801]	155	0.192498	0.512719	Yes
IL3RA	interleukin 3 receptor subunit alpha [Source:HGNC Symbol;Acc:HGNC:6012]	160	0.184177	0.523999	Yes
A2M	alpha-2-macroglobulin [Source:HGNC Symbol;Acc:HGNC:7]	205	0.137029	0.47453	No
IRF1	interferon regulatory factor 1 [Source:HGNC Symbol;Acc:HGNC:6116]	230	0.117307	0.451457	No
ITGA4	integrin subunit alpha 4 [Source:HGNC Symbol;Acc:HGNC:6140]	235	0.111563	0.456065	No
STAT1	signal transducer and activator of transcription 1 [Source:HGNC Symbol;Acc:HGNC:11362]	246	0.103766	0.451495	No
CXCL9	C-X-C motif chemokine ligand 9 [Source:HGNC Symbol;Acc:HGNC:7098]	248	0.103223	0.459568	No
CD38	CD38 molecule [Source:HGNC Symbol;Acc:HGNC:1667]	251	0.100765	0.466005	No
IL15RA	interleukin 15 receptor subunit alpha [Source:HGNC Symbol;Acc:HGNC:5978]	254	0.0980899	0.472197	No
STAT2	signal transducer and activator of transcription 2 [Source:HGNC Symbol;Acc:HGNC:11363]	262	0.0913439	0.470716	No
ITGB3	integrin subunit beta 3 [Source:HGNC Symbol;Acc:HGNC:6156]	273	0.0824099	0.464183	No
IL2RG	interleukin 2 receptor subunit gamma [Source:HGNC Symbol;Acc:HGNC:6010]	281	0.0774105	0.461423	No
TNFRSF1B	TNF receptor superfamily member 1B [Source:HGNC Symbol;Acc:HGNC:11917]	282	0.0769971	0.468497	No
CSF1	colony stimulating factor 1 [Source:HGNC Symbol;Acc:HGNC:2432]	299	0.0623311	0.451657	No
IL6ST	interleukin 6 cytokine family signal transducer [Source:HGNC Symbol;Acc:HGNC:6021]	329	0.0489217	0.415249	No
IL18R1	interleukin 18 receptor 1 [Source:HGNC Symbol;Acc:HGNC:5988]	345	0.0344656	0.397259	No
EBI3	Epstein-Barr virus induced 3 [Source:HGNC Symbol;Acc:HGNC:3129]	346	0.0341943	0.400401	No
IFNAR1	interferon alpha and beta receptor subunit 1 [Source:HGNC Symbol;Acc:HGNC:5432]	351	0.0302067	0.397534	No
IL1R1	interleukin 1 receptor type 1 [Source:HGNC Symbol;Acc:HGNC:5993]	396	0.00669534	0.33609	No
TGFB1	transforming growth factor beta 1 [Source:HGNC Symbol;Acc:HGNC:11766]	402	0.00482623	0.329481	No
IFNGR1	interferon gamma receptor 1 [Source:HGNC Symbol;Acc:HGNC:5439]	413	-0.00124848	0.315492	No
TNFRSF1A	TNF receptor superfamily member 1A [Source:HGNC Symbol;Acc:HGNC:11916]	419	-0.00465553	0.308867	No
LTBR	lymphotoxin beta receptor [Source:HGNC Symbol;Acc:HGNC:6718]	438	-0.0140094	0.284766	No
IL17RB	interleukin 17 receptor B [Source:HGNC Symbol;Acc:HGNC:18015]	445	-0.0166112	0.27783	No
TNF	tumor necrosis factor [Source:HGNC Symbol;Acc:HGNC:11892]	451	-0.0200279	0.272618	No
IL17RA	interleukin 17 receptor A [Source:HGNC Symbol;Acc:HGNC:5985]	474	-0.032234	0.24455	No
TYK2	tyrosine kinase 2 [Source:HGNC Symbol;Acc:HGNC:12440]	475	-0.0335478	0.247632	No
IL12RB1	interleukin 12 receptor subunit beta 1 [Source:HGNC Symbol;Acc:HGNC:5971]	483	-0.0376693	0.24122	No
LTB	lymphotoxin beta [Source:HGNC Symbol;Acc:HGNC:6711]	484	-0.0378507	0.244698	No
CD44	CD44 molecule (Indian blood group) [Source:HGNC Symbol;Acc:HGNC:1681]	503	-0.0478828	0.223709	No
IL7	interleukin 7 [Source:HGNC Symbol;Acc:HGNC:6023]	520	-0.0588507	0.206549	No
CD9	CD9 molecule [Source:HGNC Symbol;Acc:HGNC:1709]	558	-0.0812527	0.161828	No
CSF2RB	colony stimulating factor 2 receptor subunit beta [Source:HGNC Symbol;Acc:HGNC:2436]	587	-0.103042	0.131803	No
IL4R	interleukin 4 receptor [Source:HGNC Symbol;Acc:HGNC:6015]	600	-0.116089	0.125544	No
STAT3	signal transducer and activator of transcription 3 [Source:HGNC Symbol;Acc:HGNC:11364]	619	-0.1327	0.112348	No
IL13RA1	interleukin 13 receptor subunit alpha 1 [Source:HGNC Symbol;Acc:HGNC:5974]	637	-0.146595	0.10184	No
MYD88	MYD88 innate immune signal transduction adaptor [Source:HGNC Symbol;Acc:HGNC:7562]	640	-0.149277	0.112734	No
FAS	Fas cell surface death receptor [Source:HGNC Symbol;Acc:HGNC:11920]	705	-0.262836	0.046615	No
CD36	CD36 molecule [Source:HGNC Symbol;Acc:HGNC:1663]	730	-0.383014	0.0479549	No

## Sheet: HALLMARK_INFLAMMATORY_RESPONSE
SYMBOL	TITLE	RANK IN GENE LIST	RANK METRIC SCORE	RUNNING ES	CORE ENRICHMENT
IL6	interleukin 6 [Source:HGNC Symbol;Acc:HGNC:6018]	1	1.17477	0.0635137	Yes
CXCL8	C-X-C motif chemokine ligand 8 [Source:HGNC Symbol;Acc:HGNC:6025]	2	1.0045	0.119081	Yes
IL1B	interleukin 1 beta [Source:HGNC Symbol;Acc:HGNC:5992]	11	0.641177	0.142768	Yes
OSM	oncostatin M [Source:HGNC Symbol;Acc:HGNC:8506]	12	0.622608	0.17721	Yes
CXCL6	C-X-C motif chemokine ligand 6 [Source:HGNC Symbol;Acc:HGNC:10643]	15	0.604212	0.207689	Yes
PLAUR	plasminogen activator, urokinase receptor [Source:HGNC Symbol;Acc:HGNC:9053]	18	0.5762	0.236618	Yes
CSF3R	colony stimulating factor 3 receptor [Source:HGNC Symbol;Acc:HGNC:2439]	31	0.481662	0.24559	Yes
ITGA5	integrin subunit alpha 5 [Source:HGNC Symbol;Acc:HGNC:6141]	32	0.473993	0.27181	Yes
MARCO	macrophage receptor with collagenous structure [Source:HGNC Symbol;Acc:HGNC:6895]	39	0.424038	0.286431	Yes
C3AR1	complement C3a receptor 1 [Source:HGNC Symbol;Acc:HGNC:1319]	42	0.417689	0.306591	Yes
MSR1	macrophage scavenger receptor 1 [Source:HGNC Symbol;Acc:HGNC:7376]	43	0.410178	0.329282	Yes
CCL2	C-C motif chemokine ligand 2 [Source:HGNC Symbol;Acc:HGNC:10618]	47	0.399849	0.346983	Yes
ICAM1	intercellular adhesion molecule 1 [Source:HGNC Symbol;Acc:HGNC:5344]	56	0.359816	0.355105	Yes
CD70	CD70 molecule [Source:HGNC Symbol;Acc:HGNC:11937]	57	0.358453	0.374934	Yes
CXCL10	C-X-C motif chemokine ligand 10 [Source:HGNC Symbol;Acc:HGNC:10637]	58	0.351468	0.394377	Yes
IL1A	interleukin 1 alpha [Source:HGNC Symbol;Acc:HGNC:5991]	61	0.342149	0.410359	Yes
CD40	CD40 molecule [Source:HGNC Symbol;Acc:HGNC:11919]	65	0.327732	0.42407	Yes
CXCL11	C-X-C motif chemokine ligand 11 [Source:HGNC Symbol;Acc:HGNC:10638]	66	0.327713	0.442199	Yes
IFITM1	interferon induced transmembrane protein 1 [Source:HGNC Symbol;Acc:HGNC:5412]	70	0.320809	0.455527	Yes
LIF	LIF interleukin 6 family cytokine [Source:HGNC Symbol;Acc:HGNC:6596]	73	0.319456	0.470254	Yes
TNFSF15	TNF superfamily member 15 [Source:HGNC Symbol;Acc:HGNC:11931]	88	0.289218	0.465634	Yes
CCL20	C-C motif chemokine ligand 20 [Source:HGNC Symbol;Acc:HGNC:10619]	100	0.270305	0.464387	Yes
IL7R	interleukin 7 receptor [Source:HGNC Symbol;Acc:HGNC:6024]	103	0.266486	0.476183	Yes
CD14	CD14 molecule [Source:HGNC Symbol;Acc:HGNC:1628]	104	0.25906	0.490514	Yes
CYBB	cytochrome b-245 beta chain [Source:HGNC Symbol;Acc:HGNC:2578]	110	0.250424	0.497003	Yes
TLR2	toll like receptor 2 [Source:HGNC Symbol;Acc:HGNC:11848]	112	0.245359	0.509104	Yes
NLRP3	NLR family pyrin domain containing 3 [Source:HGNC Symbol;Acc:HGNC:16400]	113	0.244027	0.522603	Yes
LYN	LYN proto-oncogene, Src family tyrosine kinase [Source:HGNC Symbol;Acc:HGNC:6735]	118	0.238884	0.529927	Yes
AXL	AXL receptor tyrosine kinase [Source:HGNC Symbol;Acc:HGNC:905]	120	0.233733	0.541384	Yes
CMKLR1	chemerin chemokine-like receptor 1 [Source:HGNC Symbol;Acc:HGNC:2121]	131	0.214612	0.538528	Yes
SELL	selectin L [Source:HGNC Symbol;Acc:HGNC:10720]	133	0.213307	0.548855	Yes
CLEC5A	C-type lectin domain containing 5A [Source:HGNC Symbol;Acc:HGNC:2054]	143	0.19855	0.546584	Yes
CCL7	C-C motif chemokine ligand 7 [Source:HGNC Symbol;Acc:HGNC:10634]	148	0.196927	0.551587	Yes
IL10	interleukin 10 [Source:HGNC Symbol;Acc:HGNC:5962]	170	0.174905	0.530334	No
CCL5	C-C motif chemokine ligand 5 [Source:HGNC Symbol;Acc:HGNC:10632]	174	0.171766	0.535418	No
NFKB1	nuclear factor kappa B subunit 1 [Source:HGNC Symbol;Acc:HGNC:7794]	183	0.16643	0.532843	No
LAMP3	lysosomal associated membrane protein 3 [Source:HGNC Symbol;Acc:HGNC:14582]	184	0.165601	0.542003	No
BST2	bone marrow stromal cell antigen 2 [Source:HGNC Symbol;Acc:HGNC:1119]	206	0.136577	0.518631	No
TLR1	toll like receptor 1 [Source:HGNC Symbol;Acc:HGNC:11847]	207	0.135105	0.526105	No
CCR7	C-C motif chemokine receptor 7 [Source:HGNC Symbol;Acc:HGNC:1608]	224	0.121635	0.509269	No
IL15	interleukin 15 [Source:HGNC Symbol;Acc:HGNC:5977]	225	0.121474	0.515989	No
IRF1	interferon regulatory factor 1 [Source:HGNC Symbol;Acc:HGNC:6116]	230	0.117307	0.516587	No
PVR	PVR cell adhesion molecule [Source:HGNC Symbol;Acc:HGNC:9705]	231	0.114968	0.522947	No
TNFRSF9	TNF receptor superfamily member 9 [Source:HGNC Symbol;Acc:HGNC:11924]	233	0.113501	0.527753	No
RIPK2	receptor interacting serine/threonine kinase 2 [Source:HGNC Symbol;Acc:HGNC:10020]	239	0.108345	0.526383	No
CXCL9	C-X-C motif chemokine ligand 9 [Source:HGNC Symbol;Acc:HGNC:7098]	248	0.103223	0.520311	No
IL15RA	interleukin 15 receptor subunit alpha [Source:HGNC Symbol;Acc:HGNC:5978]	254	0.0980899	0.518373	No
ITGB3	integrin subunit beta 3 [Source:HGNC Symbol;Acc:HGNC:6156]	273	0.0824099	0.496423	No
TLR3	toll like receptor 3 [Source:HGNC Symbol;Acc:HGNC:11849]	274	0.0806903	0.500886	No
TNFRSF1B	TNF receptor superfamily member 1B [Source:HGNC Symbol;Acc:HGNC:11917]	282	0.0769971	0.494836	No
CCRL2	C-C motif chemokine receptor like 2 [Source:HGNC Symbol;Acc:HGNC:1612]	289	0.0687521	0.489803	No
CSF1	colony stimulating factor 1 [Source:HGNC Symbol;Acc:HGNC:2432]	299	0.0623311	0.479996	No
MEFV	MEFV innate immuity regulator, pyrin [Source:HGNC Symbol;Acc:HGNC:6998]	308	0.0592945	0.471495	No
TAPBP	TAP binding protein [Source:HGNC Symbol;Acc:HGNC:11566]	315	0.0534378	0.465614	No
CCL24	C-C motif chemokine ligand 24 [Source:HGNC Symbol;Acc:HGNC:10623]	341	0.0395693	0.430984	No
IL18R1	interleukin 18 receptor 1 [Source:HGNC Symbol;Acc:HGNC:5988]	345	0.0344656	0.428473	No
EBI3	Epstein-Barr virus induced 3 [Source:HGNC Symbol;Acc:HGNC:3129]	346	0.0341943	0.430364	No
CSF3	colony stimulating factor 3 [Source:HGNC Symbol;Acc:HGNC:2438]	347	0.0326692	0.432171	No
ICAM4	intercellular adhesion molecule 4 (Landsteiner-Wiener blood group) [Source:HGNC Symbol;Acc:HGNC:5347]	350	0.030664	0.430922	No
IFNAR1	interferon alpha and beta receptor subunit 1 [Source:HGNC Symbol;Acc:HGNC:5432]	351	0.0302067	0.432593	No
PSEN1	presenilin 1 [Source:HGNC Symbol;Acc:HGNC:9508]	375	0.0199472	0.399823	No
NFKBIA	NFKB inhibitor alpha [Source:HGNC Symbol;Acc:HGNC:7797]	379	0.0171326	0.396353	No
CX3CL1	C-X3-C motif chemokine ligand 1 [Source:HGNC Symbol;Acc:HGNC:10647]	380	0.0167655	0.39728	No
IL1R1	interleukin 1 receptor type 1 [Source:HGNC Symbol;Acc:HGNC:5993]	396	0.00669534	0.375559	No
CD48	CD48 molecule [Source:HGNC Symbol;Acc:HGNC:1683]	404	0.00228931	0.365377	No
TNFSF10	TNF superfamily member 10 [Source:HGNC Symbol;Acc:HGNC:11925]	422	-0.00610096	0.340677	No
CCL22	C-C motif chemokine ligand 22 [Source:HGNC Symbol;Acc:HGNC:10621]	450	-0.0195013	0.301992	No
IRF7	interferon regulatory factor 7 [Source:HGNC Symbol;Acc:HGNC:6122]	464	-0.0286643	0.284432	No
CD55	CD55 molecule (Cromer blood group) [Source:HGNC Symbol;Acc:HGNC:2665]	470	-0.0312085	0.278794	No
CDKN1A	cyclin dependent kinase inhibitor 1A [Source:HGNC Symbol;Acc:HGNC:1784]	477	-0.0355378	0.271924	No
IL2RB	interleukin 2 receptor subunit beta [Source:HGNC Symbol;Acc:HGNC:6009]	493	-0.044138	0.252274	No
RELA	RELA proto-oncogene, NF-kB subunit [Source:HGNC Symbol;Acc:HGNC:9955]	499	-0.0467925	0.247499	No
LCK	LCK proto-oncogene, Src family tyrosine kinase [Source:HGNC Symbol;Acc:HGNC:6524]	512	-0.0520695	0.232706	No
IL10RA	interleukin 10 receptor subunit alpha [Source:HGNC Symbol;Acc:HGNC:5964]	518	-0.0576731	0.228533	No
ICOSLG	inducible T cell costimulator ligand [Source:HGNC Symbol;Acc:HGNC:17087]	525	-0.0616057	0.223104	No
IL18RAP	interleukin 18 receptor accessory protein [Source:HGNC Symbol;Acc:HGNC:5989]	541	-0.0720472	0.204998	No
LTA	lymphotoxin alpha [Source:HGNC Symbol;Acc:HGNC:6709]	591	-0.107864	0.1388	No
IL4R	interleukin 4 receptor [Source:HGNC Symbol;Acc:HGNC:6015]	600	-0.116089	0.13344	No
CXCR6	C-X-C motif chemokine receptor 6 [Source:HGNC Symbol;Acc:HGNC:16647]	602	-0.117167	0.138449	No
SLAMF1	signaling lymphocytic activation molecule family member 1 [Source:HGNC Symbol;Acc:HGNC:10903]	609	-0.123469	0.136443	No
SELE	selectin E [Source:HGNC Symbol;Acc:HGNC:10718]	615	-0.127104	0.13611	No
CCL17	C-C motif chemokine ligand 17 [Source:HGNC Symbol;Acc:HGNC:10615]	654	-0.167546	0.0894138	No
IRAK2	interleukin 1 receptor associated kinase 2 [Source:HGNC Symbol;Acc:HGNC:6113]	659	-0.17679	0.0933026	No
IL12B	interleukin 12B [Source:HGNC Symbol;Acc:HGNC:5970]	703	-0.260502	0.0443847	No
IL18	interleukin 18 [Source:HGNC Symbol;Acc:HGNC:5986]	715	-0.293389	0.0444143	No
NOD2	nucleotide binding oligomerization domain containing 2 [Source:HGNC Symbol;Acc:HGNC:5331]	744	-0.475028	0.0294551	No

## Sheet: HALLMARK_COMPLEMENT
SYMBOL	TITLE	RANK IN GENE LIST	RANK METRIC SCORE	RUNNING ES	CORE ENRICHMENT
IL6	interleukin 6 [Source:HGNC Symbol;Acc:HGNC:6018]	1	1.17477	0.0940321	Yes
FN1	fibronectin 1 [Source:HGNC Symbol;Acc:HGNC:3778]	17	0.58132	0.120133	Yes
PLAUR	plasminogen activator, urokinase receptor [Source:HGNC Symbol;Acc:HGNC:9053]	18	0.5762	0.166945	Yes
CR1	complement C3b/C4b receptor 1 (Knops blood group) [Source:HGNC Symbol;Acc:HGNC:2334]	23	0.528608	0.204256	Yes
C3	complement C3 [Source:HGNC Symbol;Acc:HGNC:1318]	25	0.512306	0.244469	Yes
CXCL1	C-X-C motif chemokine ligand 1 [Source:HGNC Symbol;Acc:HGNC:4602]	26	0.511546	0.286028	Yes
GZMB	granzyme B [Source:HGNC Symbol;Acc:HGNC:4709]	41	0.418279	0.300292	Yes
FCER1G	Fc epsilon receptor Ig [Source:HGNC Symbol;Acc:HGNC:3611]	46	0.401343	0.327264	Yes
C1QA	complement C1q A chain [Source:HGNC Symbol;Acc:HGNC:1241]	86	0.292934	0.296133	Yes
CTSL	cathepsin L [Source:HGNC Symbol;Acc:HGNC:2537]	87	0.291964	0.319853	Yes
PSMB9	proteasome 20S subunit beta 9 [Source:HGNC Symbol;Acc:HGNC:9546]	115	0.24078	0.301386	Yes
CTSS	cathepsin S [Source:HGNC Symbol;Acc:HGNC:2545]	116	0.240716	0.320942	Yes
LYN	LYN proto-oncogene, Src family tyrosine kinase [Source:HGNC Symbol;Acc:HGNC:6735]	118	0.238884	0.338941	Yes
TNFAIP3	TNF alpha induced protein 3 [Source:HGNC Symbol;Acc:HGNC:11896]	119	0.238614	0.358327	Yes
LTF	lactotransferrin [Source:HGNC Symbol;Acc:HGNC:6720]	124	0.226566	0.3711	Yes
CFB	complement factor B [Source:HGNC Symbol;Acc:HGNC:1037]	127	0.223527	0.386443	Yes
C2	complement C2 [Source:HGNC Symbol;Acc:HGNC:1248]	129	0.218882	0.402817	Yes
CASP10	caspase 10 [Source:HGNC Symbol;Acc:HGNC:1500]	157	0.189899	0.380216	Yes
C1S	complement C1s [Source:HGNC Symbol;Acc:HGNC:1247]	158	0.188814	0.395556	Yes
C1R	complement C1r [Source:HGNC Symbol;Acc:HGNC:1246]	163	0.183096	0.404797	Yes
SERPING1	serpin family G member 1 [Source:HGNC Symbol;Acc:HGNC:1228]	172	0.174429	0.407701	Yes
CCL5	C-C motif chemokine ligand 5 [Source:HGNC Symbol;Acc:HGNC:10632]	174	0.171766	0.420247	Yes
CASP3	caspase 3 [Source:HGNC Symbol;Acc:HGNC:1504]	203	0.13866	0.392075	No
CASP1	caspase 1 [Source:HGNC Symbol;Acc:HGNC:1499]	211	0.130993	0.392858	No
IRF1	interferon regulatory factor 1 [Source:HGNC Symbol;Acc:HGNC:6116]	230	0.117307	0.377036	No
ITGAM	integrin subunit alpha M [Source:HGNC Symbol;Acc:HGNC:6149]	268	0.0887043	0.33213	No
IRF2	interferon regulatory factor 2 [Source:HGNC Symbol;Acc:HGNC:6117]	280	0.0777532	0.322954	No
DPP4	dipeptidyl peptidase 4 [Source:HGNC Symbol;Acc:HGNC:3009]	292	0.0665302	0.312866	No
CR2	complement C3d receptor 2 [Source:HGNC Symbol;Acc:HGNC:2336]	305	0.0597307	0.300818	No
C9	complement C9 [Source:HGNC Symbol;Acc:HGNC:1358]	327	0.0500755	0.275308	No
LRP1	LDL receptor related protein 1 [Source:HGNC Symbol;Acc:HGNC:6692]	355	0.0289054	0.239629	No
PSEN1	presenilin 1 [Source:HGNC Symbol;Acc:HGNC:9508]	375	0.0199472	0.214489	No
GZMA	granzyme A [Source:HGNC Symbol;Acc:HGNC:4708]	418	-0.00456322	0.155704	No
CEBPB	CCAAT enhancer binding protein beta [Source:HGNC Symbol;Acc:HGNC:1834]	461	-0.0261696	0.0986755	No
IRF7	interferon regulatory factor 7 [Source:HGNC Symbol;Acc:HGNC:6122]	464	-0.0286643	0.0981874	No
CD55	CD55 molecule (Cromer blood group) [Source:HGNC Symbol;Acc:HGNC:2665]	470	-0.0312085	0.0936806	No
CTSH	cathepsin H [Source:HGNC Symbol;Acc:HGNC:2535]	473	-0.0320653	0.0934687	No
DUSP6	dual specificity phosphatase 6 [Source:HGNC Symbol;Acc:HGNC:3072]	494	-0.0458286	0.0690229	No
LGALS3	galectin 3 [Source:HGNC Symbol;Acc:HGNC:6563]	502	-0.047179	0.0629967	No
LAMP2	lysosomal associated membrane protein 2 [Source:HGNC Symbol;Acc:HGNC:6501]	504	-0.0479876	0.0654869	No
CD46	CD46 molecule [Source:HGNC Symbol;Acc:HGNC:6953]	505	-0.0486853	0.0694421	No
LCK	LCK proto-oncogene, Src family tyrosine kinase [Source:HGNC Symbol;Acc:HGNC:6524]	512	-0.0520695	0.0652217	No
CD59	CD59 molecule (CD59 blood group) [Source:HGNC Symbol;Acc:HGNC:1689]	564	-0.0846182	0.000265279	No
PIK3CG	phosphatidylinositol-4,5-bisphosphate 3-kinase catalytic subunit gamma [Source:HGNC Symbol;Acc:HGNC:8978]	568	-0.0898	0.00333548	No
PRKCD	protein kinase C delta [Source:HGNC Symbol;Acc:HGNC:9399]	570	-0.091245	0.00933997	No
FYN	FYN proto-oncogene, Src family tyrosine kinase [Source:HGNC Symbol;Acc:HGNC:4037]	575	-0.0943598	0.0113722	No
GZMK	granzyme K [Source:HGNC Symbol;Acc:HGNC:4711]	580	-0.097484	0.0136582	No
JAK2	Janus kinase 2 [Source:HGNC Symbol;Acc:HGNC:6192]	593	-0.108438	0.00556651	No
DOCK9	dedicator of cytokinesis 9 [Source:HGNC Symbol;Acc:HGNC:14132]	707	-0.267639	-0.131845	No
CLU	clusterin [Source:HGNC Symbol;Acc:HGNC:2095]	710	-0.279556	-0.11195	No
SERPINB2	serpin family B member 2 [Source:HGNC Symbol;Acc:HGNC:8584]	714	-0.293186	-0.0923563	No
CD40LG	CD40 ligand [Source:HGNC Symbol;Acc:HGNC:11935]	725	-0.344441	-0.0784576	No
CD36	CD36 molecule [Source:HGNC Symbol;Acc:HGNC:1663]	730	-0.383014	-0.0529746	No
GATA3	GATA binding protein 3 [Source:HGNC Symbol;Acc:HGNC:4172]	743	-0.461314	-0.0323978	No
S100A12	S100 calcium binding protein A12 [Source:HGNC Symbol;Acc:HGNC:10489]	761	-0.745509	0.00422541	No

## Sheet: HALLMARK_PI3K_AKT_MTOR_SIGNALIN
SYMBOL	TITLE	RANK IN GENE LIST	RANK METRIC SCORE	RUNNING ES	CORE ENRICHMENT
CDK1	cyclin dependent kinase 1 [Source:HGNC Symbol;Acc:HGNC:1722]	54	0.374666	0.158466	Yes
ATF1	activating transcription factor 1 [Source:HGNC Symbol;Acc:HGNC:783]	192	0.1569	0.0710819	No
CXCR4	C-X-C motif chemokine receptor 4 [Source:HGNC Symbol;Acc:HGNC:2561]	213	0.129924	0.124321	No
STAT2	signal transducer and activator of transcription 2 [Source:HGNC Symbol;Acc:HGNC:11363]	262	0.0913439	0.116134	No
IL2RG	interleukin 2 receptor subunit gamma [Source:HGNC Symbol;Acc:HGNC:6010]	281	0.0774105	0.139677	No
TRAF2	TNF receptor associated factor 2 [Source:HGNC Symbol;Acc:HGNC:12032]	342	0.0393448	0.0832951	No
ECSIT	ECSIT signaling integrator [Source:HGNC Symbol;Acc:HGNC:29548]	362	0.0236493	0.0723413	No
NOD1	nucleotide binding oligomerization domain containing 1 [Source:HGNC Symbol;Acc:HGNC:16390]	374	0.0202688	0.0700555	No
SMAD2	SMAD family member 2 [Source:HGNC Symbol;Acc:HGNC:6768]	376	0.0195423	0.0807627	No
MAP3K7	mitogen-activated protein kinase kinase kinase 7 [Source:HGNC Symbol;Acc:HGNC:6859]	377	0.0186847	0.092285	No
PIN1	peptidylprolyl cis/trans isomerase, NIMA-interacting 1 [Source:HGNC Symbol;Acc:HGNC:8988]	409	0.00114056	0.0513217	No
TNFRSF1A	TNF receptor superfamily member 1A [Source:HGNC Symbol;Acc:HGNC:11916]	419	-0.00465553	0.0420958	No
TBK1	TANK binding kinase 1 [Source:HGNC Symbol;Acc:HGNC:11584]	458	-0.0236039	0.00557648	No
MAPK8	mitogen-activated protein kinase 8 [Source:HGNC Symbol;Acc:HGNC:6881]	462	-0.0261983	0.0177	No
MAPK1	mitogen-activated protein kinase 1 [Source:HGNC Symbol;Acc:HGNC:6871]	469	-0.0307639	0.0286067	No
CDKN1A	cyclin dependent kinase inhibitor 1A [Source:HGNC Symbol;Acc:HGNC:1784]	477	-0.0355378	0.0411133	No
IRAK4	interleukin 1 receptor associated kinase 4 [Source:HGNC Symbol;Acc:HGNC:17967]	485	-0.038663	0.0555471	No
LCK	LCK proto-oncogene, Src family tyrosine kinase [Source:HGNC Symbol;Acc:HGNC:6524]	512	-0.0520695	0.0527107	No
HRAS	HRas proto-oncogene, GTPase [Source:HGNC Symbol;Acc:HGNC:5173]	514	-0.054675	0.0850832	No
MYD88	MYD88 innate immune signal transduction adaptor [Source:HGNC Symbol;Acc:HGNC:7562]	640	-0.149277	0.00912772	No
IL4	interleukin 4 [Source:HGNC Symbol;Acc:HGNC:6014]	700	-0.253287	0.0860215	No

## Sheet: HALLMARK_XENOBIOTIC_METABOLISM
SYMBOL	TITLE	RANK IN GENE LIST	RANK METRIC SCORE	RUNNING ES	CORE ENRICHMENT
APOE	apolipoprotein E [Source:HGNC Symbol;Acc:HGNC:613]	74	0.314676	-0.013115	No
TGFB2	transforming growth factor beta 2 [Source:HGNC Symbol;Acc:HGNC:11768]	75	0.314345	0.0727425	No
HPRT1	hypoxanthine phosphoribosyltransferase 1 [Source:HGNC Symbol;Acc:HGNC:5157]	111	0.24708	0.0933739	No
CFB	complement factor B [Source:HGNC Symbol;Acc:HGNC:1037]	127	0.223527	0.134346	No
HSD11B1	hydroxysteroid 11-beta dehydrogenase 1 [Source:HGNC Symbol;Acc:HGNC:5208]	201	0.142545	0.075555	No
PSMB10	proteasome 20S subunit beta 10 [Source:HGNC Symbol;Acc:HGNC:9538]	209	0.131313	0.10205	No
IRF8	interferon regulatory factor 8 [Source:HGNC Symbol;Acc:HGNC:5358]	297	0.0632239	0.00285244	No
CCL25	C-C motif chemokine ligand 25 [Source:HGNC Symbol;Acc:HGNC:10624]	322	0.0522702	-0.0149994	No
IL1R1	interleukin 1 receptor type 1 [Source:HGNC Symbol;Acc:HGNC:5993]	396	0.00669534	-0.110895	No
TNFRSF1A	TNF receptor superfamily member 1A [Source:HGNC Symbol;Acc:HGNC:11916]	419	-0.00465553	-0.139075	No
ARG2	arginase 2 [Source:HGNC Symbol;Acc:HGNC:664]	528	-0.0627698	-0.266508	No
CYFIP2	cytoplasmic FMR1 interacting protein 2 [Source:HGNC Symbol;Acc:HGNC:13760]	574	-0.093152	-0.301307	No
MBL2	mannose binding lectin 2 [Source:HGNC Symbol;Acc:HGNC:6922]	582	-0.0992096	-0.28358	No
ALAS1	5'-aminolevulinate synthase 1 [Source:HGNC Symbol;Acc:HGNC:396]	657	-0.173409	-0.33528	Yes
CRP	C-reactive protein [Source:HGNC Symbol;Acc:HGNC:2367]	697	-0.243146	-0.321078	Yes
FAS	Fas cell surface death receptor [Source:HGNC Symbol;Acc:HGNC:11920]	705	-0.262836	-0.25866	Yes
CD36	CD36 molecule [Source:HGNC Symbol;Acc:HGNC:1663]	730	-0.383014	-0.186175	Yes
ARG1	arginase 1 [Source:HGNC Symbol;Acc:HGNC:663]	763	-0.843373	0.00133881	Yes

## Sheet: HALLMARK_UV_RESPONSE_DN
SYMBOL	TITLE	RANK IN GENE LIST	RANK METRIC SCORE	RUNNING ES	CORE ENRICHMENT
RUNX1	RUNX family transcription factor 1 [Source:HGNC Symbol;Acc:HGNC:10471]	101	0.269447	0.0253501	Yes
COL3A1	collagen type III alpha 1 chain [Source:HGNC Symbol;Acc:HGNC:2201]	175	0.17124	0.0297113	Yes
NFKB1	nuclear factor kappa B subunit 1 [Source:HGNC Symbol;Acc:HGNC:7794]	183	0.16643	0.119216	Yes
PDGFRB	platelet derived growth factor receptor beta [Source:HGNC Symbol;Acc:HGNC:8804]	200	0.144908	0.183939	Yes
IGF1R	insulin like growth factor 1 receptor [Source:HGNC Symbol;Acc:HGNC:5465]	263	0.0911176	0.155385	Yes
ITGB3	integrin subunit beta 3 [Source:HGNC Symbol;Acc:HGNC:6156]	273	0.0824099	0.192325	Yes
SMAD3	SMAD family member 3 [Source:HGNC Symbol;Acc:HGNC:6769]	358	0.0280041	0.0969563	No
PIK3CD	phosphatidylinositol-4,5-bisphosphate 3-kinase catalytic subunit delta [Source:HGNC Symbol;Acc:HGNC:8977]	367	0.0227661	0.0998097	No
AKT3	AKT serine/threonine kinase 3 [Source:HGNC Symbol;Acc:HGNC:393]	373	0.0203062	0.105202	No
NRP1	neuropilin 1 [Source:HGNC Symbol;Acc:HGNC:8004]	434	-0.01243	0.0325842	No
PRKCE	protein kinase C epsilon [Source:HGNC Symbol;Acc:HGNC:9401]	449	-0.0184922	0.0248995	No
PPARG	peroxisome proliferator activated receptor gamma [Source:HGNC Symbol;Acc:HGNC:9236]	482	-0.0376078	0.00456702	No
FYN	FYN proto-oncogene, Src family tyrosine kinase [Source:HGNC Symbol;Acc:HGNC:4037]	575	-0.0943598	-0.0620621	No
MAPK14	mitogen-activated protein kinase 14 [Source:HGNC Symbol;Acc:HGNC:6876]	662	-0.183484	-0.067763	No
KIT	KIT proto-oncogene, receptor tyrosine kinase [Source:HGNC Symbol;Acc:HGNC:6342]	724	-0.340865	0.0533334	No

## Sheet: LTE2_UP.V1_DN
SYMBOL	TITLE	RANK IN GENE LIST	RANK METRIC SCORE	RUNNING ES	CORE ENRICHMENT
ISG15	ISG15 ubiquitin like modifier [Source:HGNC Symbol;Acc:HGNC:4053]	1	0.740477	0.116291	Yes
IL24	interleukin 24 [Source:HGNC Symbol;Acc:HGNC:11346]	6	0.604848	0.207003	Yes
MICB	MHC class I polypeptide-related sequence B [Source:HGNC Symbol;Acc:HGNC:7091]	16	0.455311	0.267239	Yes
IFIT1	interferon induced protein with tetratricopeptide repeats 1 [Source:HGNC Symbol;Acc:HGNC:5407]	18	0.445297	0.336637	Yes
IFI35	interferon induced protein 35 [Source:HGNC Symbol;Acc:HGNC:5399]	27	0.407924	0.390688	Yes
OAS3	2'-5'-oligoadenylate synthetase 3 [Source:HGNC Symbol;Acc:HGNC:8088]	31	0.39393	0.449237	Yes
BST2	bone marrow stromal cell antigen 2 [Source:HGNC Symbol;Acc:HGNC:1119]	32	0.390437	0.511264	Yes
TAP1	transporter 1, ATP binding cassette subfamily B member [Source:HGNC Symbol;Acc:HGNC:43]	49	0.345087	0.54458	Yes
IRF7	interferon regulatory factor 7 [Source:HGNC Symbol;Acc:HGNC:6122]	58	0.320612	0.584761	Yes
PSMB9	proteasome 20S subunit beta 9 [Source:HGNC Symbol;Acc:HGNC:9546]	60	0.317507	0.633858	Yes
DDX58	DExD/H-box helicase 58 [Source:HGNC Symbol;Acc:HGNC:19102]	61	0.3147	0.683852	Yes
LAMP3	lysosomal associated membrane protein 3 [Source:HGNC Symbol;Acc:HGNC:14582]	69	0.288519	0.720279	Yes
IFIH1	interferon induced with helicase C domain 1 [Source:HGNC Symbol;Acc:HGNC:18873]	75	0.279528	0.757966	Yes
IFITM1	interferon induced transmembrane protein 1 [Source:HGNC Symbol;Acc:HGNC:5412]	96	0.25471	0.771548	Yes
IFI27	interferon alpha inducible protein 27 [Source:HGNC Symbol;Acc:HGNC:5397]	130	0.220625	0.762243	No
IGF1R	insulin like growth factor 1 receptor [Source:HGNC Symbol;Acc:HGNC:5465]	242	0.118162	0.631821	No
CASP8	caspase 8 [Source:HGNC Symbol;Acc:HGNC:1509]	390	0.0214512	0.437648	No
BCL2	BCL2 apoptosis regulator [Source:HGNC Symbol;Acc:HGNC:990]	467	-0.0154021	0.337944	No
JAK2	Janus kinase 2 [Source:HGNC Symbol;Acc:HGNC:6192]	531	-0.0585618	0.26257	No
NRP1	neuropilin 1 [Source:HGNC Symbol;Acc:HGNC:8004]	594	-0.111675	0.196978	No
NOTCH1	notch receptor 1 [Source:HGNC Symbol;Acc:HGNC:7881]	654	-0.189925	0.147849	No
