# Supplementary material for: Molecular characterization of the evolution of premalignant lesions in the upper aerodigestive tract
Source: Front Oncol. 2024 Apr 19;14:1364958. doi: 10.3389/fonc.2024.1364958 (PMC11067708; doi:10.3389/fonc.2024.1364958)
Supplement: Supplementary file 13 [file Table_7.xlsx]

## Sheet: GSEA Pathway
Standard name	Systematic name	Brief description	Link
LTE2_UP.V1_DN	M2721	Genes down-regulated in MCF-7 cells (breast cancer) positive for ESR1 MCF-7 cells (breast cancer) and long-term adapted for estrogen-independent growth	https://www.gsea-msigdb.org/gsea/msigdb/human/geneset/LTE2_UP.V1_DN.html
MEK_UP.V1_DN	M2724	Genes down-regulated in MCF-7 cells (breast cancer) positive for ESR1 MCF-7 cells (breast cancer) stably over-expressing constitutively active MAP2K1 gene	https://www.gsea-msigdb.org/gsea/msigdb/human/geneset/MEK_UP.V1_DN.html
ATF2_S_UP.V1_UP	M2682	Genes up-regulated in myometrial cells over-expressing a shortened splice form of ATF2 gene.	https://www.gsea-msigdb.org/gsea/msigdb/cards/ATF2_S_UP.V1_UP
P53_DN.V1_UP	M2698	Genes up-regulated in NCI-60 panel of cell lines with mutated TP53	https://www.gsea-msigdb.org/gsea/msigdb/cards/P53_DN.V1_UP
P53_DN.V1_DN	M2698	Genes up-regulated in NCI-60 panel of cell lines with mutated TP53	https://www.gsea-msigdb.org/gsea/msigdb/cards/P53_DN.V1_UP
VEGF_A_UP.V1_UP	M2676	Genes up-regulated in HUVEC cells (endothelium) by treatment with VEGFA	https://www.gsea-msigdb.org/gsea/msigdb/human/geneset/VEGF_A_UP.V1_UP.html?ex=1
STK33_DN	M2853	Genes down-regulated in NOMO-1 and SKM-1 cells (AML) after knockdown of STK33 by RNAi.	https://www.gsea-msigdb.org/gsea/msigdb/cards/STK33_DN

## Sheet: HNSCC vs. Normal
Supplementary Table 7: GSEA anaylsis using c6 oncogenic pathways. Significantly upregulated pathways (FDR<0.25) are highlighted in bold.
Upregulated in HNSCC phenotype
NAME	ES	NES	NOM p-val	FDR q-val	FWER p-val
LTE2_UP.V1_DN	0.771548	1.67442	0.0165631	0.14246	0.088
MTOR_UP.V1_UP	0.615133	1.50147	0.0105263	0.274349	0.414
MEK_UP.V1_DN	0.610446	1.55989	0.08	0.302134	0.273
MEL18_DN.V1_UP	0.640671	1.37942	0.139721	0.331278	0.646
BMI1_DN.V1_UP	0.691836	1.51177	0.0319361	0.333421	0.384
ATF2_S_UP.V1_UP	0.594778	1.38533	0.11002	0.35456	0.637
BMI1_DN_MEL18_DN.V1_UP	0.65515	1.39285	0.117417	0.384829	0.627
ATF2_UP.V1_UP	0.575744	1.39336	0.0678643	0.445996	0.626
RELA_DN.V1_DN	0.571959	1.30126	0.137097	0.484428	0.734
VEGF_A_UP.V1_UP	0.520251	1.40508	0.0517598	0.493953	0.615
ALK_DN.V1_UP	0.540915	1.27459	0.165992	0.509313	0.767
LEF1_UP.V1_UP	0.518978	1.25393	0.172764	0.520087	0.784
SNF5_DN.V1_UP	0.445892	1.19645	0.28125	0.618519	0.822
KRAS.KIDNEY_UP.V1_DN	0.464386	1.10375	0.362725	0.693261	0.881
TBK1.DF_UP	0.456433	1.06452	0.449331	0.711334	0.902
EGFR_UP.V1_UP	0.373523	1.10815	0.35259	0.723137	0.877
WNT_UP.V1_DN	0.415842	1.06985	0.415612	0.736489	0.9
KRAS.DF.V1_UP	0.498008	1.11849	0.368836	0.743091	0.872
P53_DN.V1_DN	0.350025	1.03343	0.465447	0.750352	0.917
CYCLIN_D1_KE_.V1_DN	0.45759	1.12953	0.325153	0.76012	0.867
PKCA_DN.V1_DN	0.3952	1.00327	0.474227	0.784428	0.925
STK33_DN	0.378968	0.945953	0.546535	0.808039	0.946
JNK_DN.V1_UP	0.404226	0.955949	0.582809	0.819714	0.944
KRAS.PROSTATE_UP.V1_UP	0.360562	0.960663	0.508982	0.847454	0.942
KRAS.LUNG_UP.V1_UP	0.374182	0.909163	0.617284	0.856914	0.958
STK33_NOMO_DN	0.339797	0.885708	0.674044	0.871942	0.965
P53_DN.V1_UP	0.262163	0.737926	0.803119	0.891253	0.987
E2F1_UP.V1_DN	0.249381	0.68447	0.822355	0.894228	0.994
LEF1_UP.V1_DN	0.265475	0.712101	0.863727	0.908439	0.993
P53_DN.V2_UP	0.299646	0.740573	0.844444	0.913302	0.987
STK33_NOMO_UP	0.302195	0.68492	0.827935	0.917961	0.994
RPS14_DN.V1_UP	0.283982	0.762265	0.763265	0.934203	0.986
PGF_UP.V1_DN	0.294409	0.742364	0.815175	0.938947	0.987
KRAS.600.LUNG.BREAST_UP.V1_UP	0.359624	0.818595	0.713427	0.953096	0.98
KRAS.LUNG.BREAST_UP.V1_UP	0.359755	0.802779	0.709234	0.954849	0.983
IL15_UP.V1_UP	0.296817	0.766704	0.821074	0.955961	0.986
IL2_UP.V1_UP	0.332668	0.831463	0.716904	0.960202	0.977
KRAS.AMP.LUNG_UP.V1_UP	0.321276	0.78266	0.832311	0.961112	0.986
ATF2_UP.V1_DN	0.259371	0.578233	0.961145	0.971221	0.998
STK33_SKM_UP	0.199052	0.527887	0.978	0.980811	0.998
GCNP_SHH_UP_EARLY.V1_DN	0.194182	0.59178	0.952191	0.982962	0.998
ATF2_S_UP.V1_DN	0.173039	0.391886	0.995918	0.996129	1
Upregulated in Normal phenotype
NAME	ES	NES	NOM p-val	FDR q-val	FWER p-val
KRAS.600.LUNG.BREAST_UP.V1_DN	-0.676896	-1.62001	0.0105708	0.105653	0.167
KRAS.600_UP.V1_DN	-0.525267	-1.37263	0.0740741	0.510815	0.656
NFE2L2.V2	-0.464136	-1.29193	0.144869	0.561373	0.752
IL21_UP.V1_DN	-0.491986	-1.21435	0.209581	0.631438	0.818
IL21_UP.V1_UP	-0.4101	-1.05815	0.368526	0.91916	0.894
STK33_UP	-0.21755	-0.519563	0.93279	0.958359	1
HOXA9_DN.V1_UP	-0.196469	-0.577735	0.921105	0.992512	0.999
WNT_UP.V1_UP	-0.321622	-0.85257	0.714286	1	0.971
AKT_UP_MTOR_DN.V1_UP	-0.308523	-0.844912	0.70101	1	0.972
CYCLIN_D1_UP.V1_UP	-0.310562	-0.839451	0.70082	1	0.974
PTEN_DN.V1_DN	-0.291437	-0.784257	0.806262	1	0.981
TGFB_UP.V1_UP	-0.268397	-0.664569	0.888889	1	0.997
KRAS.BREAST_UP.V1_UP	-0.291269	-0.633429	0.916996	1	0.998
KRAS.600_UP.V1_UP	-0.236714	-0.592839	0.96699	1	0.999

## Sheet: HGD vs. Normal
Upregulated in HGD phenotype
NAME	ES	NES	NOM p-val	FDR q-val	FWER p-val
LTE2_UP.V1_DN	0.670102	1.68876	0.0262097	0.0617846	0.094
MEK_UP.V1_DN	0.619152	1.63272	0.064257	0.0689094	0.163
ATF2_S_UP.V1_UP	0.704433	1.73284	0	0.091702	0.063
P53_DN.V1_UP	0.532408	1.5346	0.0391753	0.132514	0.35
P53_DN.V1_DN	0.499289	1.47331	0.0489237	0.178903	0.478
VEGF_A_UP.V1_UP	0.507682	1.34868	0.0901804	0.372586	0.686
ATF2_UP.V1_UP	0.506098	1.23916	0.193227	0.581278	0.792
MTOR_UP.V1_UP	0.463832	1.19077	0.220472	0.640948	0.822
KRAS.KIDNEY_UP.V1_DN	0.467616	1.11412	0.335294	0.705811	0.871
EGFR_UP.V1_UP	0.364309	1.12809	0.329341	0.74	0.865
TBK1.DF_UP	0.358583	0.879046	0.587174	0.76097	0.965
ALK_DN.V1_UP	0.369803	0.854269	0.744	0.772974	0.977
SNF5_DN.V1_UP	0.33479	0.888171	0.645291	0.784477	0.961
KRAS.DF.V1_UP	0.450371	1.05099	0.448347	0.805519	0.909
CYCLIN_D1_KE_.V1_DN	0.383811	0.899653	0.624242	0.809118	0.958
WNT_UP.V1_DN	0.301435	0.805143	0.780822	0.818781	0.982
PKCA_DN.V1_DN	0.402233	0.987698	0.473881	0.831786	0.927
BMI1_DN.V1_UP	0.368226	0.910971	0.611222	0.834521	0.955
JNK_DN.V1_UP	0.393697	0.924484	0.59375	0.856252	0.946
RELA_DN.V1_DN	0.414647	1.00244	0.498024	0.861589	0.922
P53_DN.V2_UP	0.31389	0.755425	0.810651	0.867173	0.985
STK33_DN	0.362452	0.93359	0.591006	0.896152	0.942
CYCLIN_D1_UP.V1_UP	0.23488	0.624479	0.944334	0.930498	0.998
IL21_UP.V1_DN	0.237801	0.57315	0.990366	0.939365	0.998
MEL18_DN.V1_UP	0.263785	0.634077	0.864754	0.95816	0.998
KRAS.AMP.LUNG_UP.V1_UP	0.275082	0.650517	0.948375	0.979206	0.996
Upregulated in Normal phenotype
NAME	ES	NES	NOM p-val	FDR q-val	FWER p-val
STK33_SKM_UP	-0.195266	-0.523216	0.952	0.966524	0.999
STK33_NOMO_UP	-0.244345	-0.567132	0.917836	0.972101	0.998
IL21_UP.V1_UP	-0.521833	-1.25258	0.150101	1	0.784
KRAS.600_UP.V1_UP	-0.472431	-1.24417	0.197531	1	0.788
TGFB_UP.V1_UP	-0.50621	-1.21266	0.246914	1	0.813
KRAS.BREAST_UP.V1_UP	-0.543107	-1.16466	0.313929	1	0.851
NFE2L2.V2	-0.402178	-1.1401	0.236025	1	0.872
LEF1_UP.V1_DN	-0.382857	-1.0448	0.426036	1	0.917
KRAS.600.LUNG.BREAST_UP.V1_DN	-0.39455	-1.04226	0.4	1	0.917
ATF2_S_UP.V1_DN	-0.444664	-0.98383	0.531646	1	0.942
KRAS.600_UP.V1_DN	-0.347772	-0.983781	0.459627	1	0.942
PTEN_DN.V1_DN	-0.344278	-0.909295	0.645963	1	0.962
IL15_UP.V1_UP	-0.353566	-0.899675	0.610887	1	0.963
E2F1_UP.V1_DN	-0.325223	-0.838332	0.707415	1	0.973
STK33_UP	-0.34675	-0.836381	0.651252	1	0.973
KRAS.600.LUNG.BREAST_UP.V1_UP	-0.335672	-0.826624	0.692149	1	0.976
STK33_NOMO_DN	-0.307379	-0.81988	0.769539	1	0.978
LEF1_UP.V1_UP	-0.345441	-0.816362	0.729412	1	0.978
PGF_UP.V1_DN	-0.319556	-0.791176	0.754202	1	0.982
IL2_UP.V1_UP	-0.318098	-0.789108	0.736196	1	0.982
KRAS.LUNG.BREAST_UP.V1_UP	-0.319019	-0.769138	0.755511	1	0.984
RPS14_DN.V1_UP	-0.279178	-0.754152	0.76494	1	0.986
KRAS.LUNG_UP.V1_UP	-0.282877	-0.736486	0.844398	1	0.987
AKT_UP_MTOR_DN.V1_UP	-0.265203	-0.728199	0.83237	1	0.987
ATF2_UP.V1_DN	-0.307869	-0.656581	0.885081	1	0.996
HOXA9_DN.V1_UP	-0.228754	-0.653002	0.835729	1	0.996
GCNP_SHH_UP_EARLY.V1_DN	-0.222791	-0.637532	0.937888	1	0.997
WNT_UP.V1_UP	-0.245939	-0.620222	0.940937	1	0.997
BMI1_DN_MEL18_DN.V1_UP	-0.246327	-0.583478	0.910359	1	0.997
KRAS.PROSTATE_UP.V1_UP	-0.197609	-0.576125	0.985714	1	0.998

## Sheet: MGD vs. Normal
Upregulated in MGD phenotype
NAME	ES	NES	NOM p-val	FDR q-val	FWER p-val
MEK_UP.V1_DN	0.715181	1.77699	0.01417	0.0443583	0.026
LTE2_UP.V1_DN	0.745618	1.80772	0.00389864	0.0608426	0.018
VEGF_A_UP.V1_UP	0.619016	1.64445	0	0.123046	0.136
STK33_DN	0.645838	1.56034	0.0161616	0.207103	0.256
KRAS.KIDNEY_UP.V1_DN	0.601845	1.42303	0.0769231	0.475847	0.488
BMI1_DN.V1_UP	0.501171	1.21651	0.169323	0.570516	0.795
KRAS.AMP.LUNG_UP.V1_UP	0.525353	1.22672	0.179167	0.58826	0.791
P53_DN.V1_DN	0.482417	1.36211	0.114688	0.596893	0.604
ATF2_UP.V1_UP	0.520882	1.23627	0.174274	0.606689	0.778
WNT_UP.V1_DN	0.483034	1.24345	0.0940171	0.641579	0.778
STK33_NOMO_DN	0.519432	1.27772	0.122845	0.642018	0.718
EGFR_UP.V1_UP	0.446788	1.3208	0.193133	0.64509	0.653
PTEN_DN.V1_DN	0.492537	1.29101	0.136929	0.666812	0.696
MTOR_UP.V1_UP	0.473979	1.24704	0.147475	0.691451	0.773
CYCLIN_D1_KE_.V1_DN	0.423951	1.00771	0.511111	0.771918	0.924
PKCA_DN.V1_DN	0.373318	0.960975	0.536437	0.781204	0.941
SNF5_DN.V1_UP	0.407431	1.08833	0.406883	0.787013	0.86
KRAS.LUNG_UP.V1_UP	0.373419	0.964718	0.60251	0.805887	0.941
WNT_UP.V1_UP	0.394682	1.00801	0.428571	0.806339	0.924
RELA_DN.V1_DN	0.461784	1.09675	0.325581	0.812452	0.854
TBK1.DF_UP	0.388768	0.898911	0.596603	0.825842	0.963
JNK_DN.V1_UP	0.477287	1.10852	0.306889	0.828588	0.846
KRAS.600.LUNG.BREAST_UP.V1_UP	0.355431	0.870065	0.653608	0.829141	0.981
LEF1_UP.V1_UP	0.436778	0.971179	0.587607	0.829932	0.941
P53_DN.V1_UP	0.349841	1.0112	0.451172	0.835883	0.92
GCNP_SHH_UP_EARLY.V1_DN	0.319697	0.906066	0.591006	0.837756	0.959
ALK_DN.V1_UP	0.44165	1.02313	0.449153	0.844055	0.92
CYCLIN_D1_UP.V1_UP	0.315131	0.833236	0.703781	0.844274	0.983
LEF1_UP.V1_DN	0.315906	0.915972	0.574297	0.844955	0.953
PGF_UP.V1_DN	0.365338	0.874518	0.64466	0.850937	0.979
KRAS.PROSTATE_UP.V1_UP	0.306526	0.843508	0.724512	0.853876	0.983
AKT_UP_MTOR_DN.V1_UP	0.261181	0.75367	0.823171	0.864364	0.994
BMI1_DN_MEL18_DN.V1_UP	0.343319	0.810662	0.721569	0.864403	0.991
KRAS.LUNG.BREAST_UP.V1_UP	0.307903	0.737079	0.756385	0.865248	0.994
KRAS.600_UP.V1_DN	0.28434	0.795462	0.798319	0.867372	0.994
MEL18_DN.V1_UP	0.430095	1.02961	0.445972	0.867755	0.905
KRAS.DF.V1_UP	0.321961	0.756714	0.725941	0.883302	0.994
ATF2_UP.V1_DN	0.34546	0.765059	0.791165	0.893386	0.994
ATF2_S_UP.V1_UP	0.388419	1.03198	0.426049	0.911501	0.905
IL2_UP.V1_UP	0.263718	0.628896	0.954733	0.935708	0.999
IL15_UP.V1_UP	0.276937	0.667069	0.937238	0.938146	0.999
P53_DN.V2_UP	0.272414	0.641098	0.925156	0.944312	0.999
HOXA9_DN.V1_UP	0.191229	0.558524	0.937743	0.976536	0.999
RPS14_DN.V1_UP	0.185233	0.500231	0.959847	0.989777	0.999
ATF2_S_UP.V1_DN	0.196583	0.444322	0.973631	0.990457	0.999
Upregulated in Normal phenotype
NAME	ES	NES	NOM p-val	FDR q-val	FWER p-val
STK33_UP	-0.408782	-0.948198	0.577381	1	0.922
IL21_UP.V1_UP	-0.367732	-0.910758	0.640684	1	0.927
KRAS.600.LUNG.BREAST_UP.V1_DN	-0.335061	-0.890622	0.597585	1	0.943
STK33_SKM_UP	-0.332793	-0.877839	0.575049	1	0.948
KRAS.BREAST_UP.V1_UP	-0.383966	-0.809492	0.694332	1	0.969
NFE2L2.V2	-0.285114	-0.800458	0.821918	1	0.969
IL21_UP.V1_DN	-0.288821	-0.767333	0.873767	1	0.982
E2F1_UP.V1_DN	-0.278966	-0.755495	0.710579	0.989868	0.982
TGFB_UP.V1_UP	-0.272183	-0.684721	0.822835	0.987964	0.996
KRAS.600_UP.V1_UP	-0.242715	-0.629717	0.947686	0.96278	1
STK33_NOMO_UP	-0.152229	-0.338692	0.989796	0.999777	1

## Sheet: HNSCC vs. LGD_Hyperplasia
Upregulated in HNSCC phenotype
NAME	ES	NES	NOM p-val	FDR q-val	FWER p-val
ATF2_S_UP.V1_UP	0.695806	1.47638	0.0394737	0.146528	0.481
BMI1_DN.V1_UP	0.687864	1.47751	0.0341556	0.162751	0.478
ALK_DN.V1_UP	0.630282	1.47863	0.025878	0.184786	0.476
MEL18_DN.V1_UP	0.748889	1.57766	0.00380952	0.203463	0.232
RPS14_DN.V1_UP	0.500592	1.48169	0.032882	0.20878	0.47
ATF2_S_UP.V1_DN	0.575911	1.35903	0.0967742	0.220169	0.695
ATF2_UP.V1_DN	0.564249	1.34663	0.0843137	0.225295	0.716
KRAS.LUNG.BREAST_UP.V1_UP	0.645812	1.363	0.0802239	0.229327	0.688
STK33_NOMO_UP	0.620825	1.50641	0.0429907	0.238995	0.416
TBK1.DF_UP	0.606731	1.36574	0.148699	0.240916	0.683
SNF5_DN.V1_UP	0.531109	1.38406	0.0818363	0.243522	0.648
KRAS.DF.V1_UP	0.66467	1.48422	0.0641509	0.244489	0.463
KRAS.LUNG_UP.V1_UP	0.551896	1.32482	0.120075	0.246219	0.739
KRAS.600.LUNG.BREAST_UP.V1_UP	0.584323	1.28322	0.161111	0.247128	0.783
KRAS.600_UP.V1_UP	0.536027	1.2859	0.139706	0.254919	0.782
P53_DN.V2_UP	0.542615	1.36797	0.0981481	0.25549	0.681
MTOR_UP.V1_UP	0.561928	1.30966	0.157795	0.258229	0.759
WNT_UP.V1_UP	0.490469	1.38664	0.0429907	0.260763	0.647
BMI1_DN_MEL18_DN.V1_UP	0.756426	1.52426	0.0056391	0.260764	0.376
KRAS.AMP.LUNG_UP.V1_UP	0.487736	1.28662	0.115672	0.266415	0.782
PKCA_DN.V1_DN	0.514674	1.24104	0.166983	0.274034	0.812
IL2_UP.V1_UP	0.494269	1.29078	0.143657	0.275108	0.78
LEF1_UP.V1_DN	0.469938	1.24514	0.169145	0.279087	0.81
STK33_UP	0.538273	1.38782	0.0924528	0.283389	0.645
RELA_DN.V1_DN	0.565713	1.24617	0.178058	0.288856	0.809
E2F1_UP.V1_DN	0.580773	1.60617	0.0255906	0.29145	0.177
IL15_UP.V1_UP	0.450916	1.18697	0.260223	0.298509	0.842
AKT_UP_MTOR_DN.V1_UP	0.471329	1.20361	0.240157	0.30523	0.833
KRAS.BREAST_UP.V1_UP	0.535705	1.18813	0.265683	0.305978	0.841
VEGF_A_UP.V1_UP	0.431044	1.19173	0.225152	0.311493	0.84
P53_DN.V1_DN	0.399733	1.20509	0.198381	0.314304	0.833
LTE2_UP.V1_DN	0.498318	1.15713	0.341748	0.329947	0.867
ATF2_UP.V1_UP	0.502188	1.14011	0.333333	0.342439	0.875
STK33_SKM_UP	0.392535	1.11651	0.365809	0.361833	0.882
LEF1_UP.V1_UP	0.446538	1.10663	0.324701	0.365168	0.887
WNT_UP.V1_DN	0.408689	1.09264	0.361624	0.373367	0.895
KRAS.PROSTATE_UP.V1_UP	0.401722	1.00232	0.505455	0.4824	0.942
EGFR_UP.V1_UP	0.336644	1.00661	0.461686	0.487512	0.938
CYCLIN_D1_KE_.V1_DN	0.428102	0.982822	0.538	0.49594	0.949
IL21_UP.V1_UP	0.359908	0.904715	0.590317	0.603646	0.977
KRAS.KIDNEY_UP.V1_DN	0.372114	0.890232	0.606464	0.610448	0.979
P53_DN.V1_UP	0.291162	0.871255	0.67658	0.623508	0.982
JNK_DN.V1_UP	0.356606	0.859304	0.679035	0.62743	0.982
HOXA9_DN.V1_UP	0.246205	0.825938	0.705882	0.660605	0.986
TGFB_UP.V1_UP	0.323195	0.795165	0.774131	0.68922	0.995
Upregulated in LGD/Hyperplasia phenotype
NAME	ES	NES	NOM p-val	FDR q-val	FWER p-val
KRAS.600.LUNG.BREAST_UP.V1_DN	-0.681831	-1.51213	0.0270833	0.269207	0.399
KRAS.600_UP.V1_DN	-0.627778	-1.4283	0.0651261	0.276883	0.532
GCNP_SHH_UP_EARLY.V1_DN	-0.247441	-0.794373	0.734475	0.809773	0.97
MEK_UP.V1_DN	-0.253144	-0.689405	0.760314	0.819322	0.99
STK33_DN	-0.412205	-1.00416	0.461538	0.829096	0.911
PGF_UP.V1_DN	-0.305145	-0.710882	0.826464	0.860604	0.98
STK33_NOMO_DN	-0.312396	-0.816994	0.682819	0.862217	0.969
CYCLIN_D1_UP.V1_UP	-0.393441	-1.05414	0.398	0.886941	0.891
IL21_UP.V1_DN	-0.354523	-0.859998	0.699374	0.894267	0.965
NFE2L2.V2	-0.289246	-0.888515	0.664557	0.972712	0.959
PTEN_DN.V1_DN	-0.392836	-1.10531	0.316484	0.988634	0.857

## Sheet: HGD vs. LGD_Hyperplasia
Upregulated in HGD phenotype
NAME	ES	NES	NOM p-val	FDR q-val	FWER p-val
KRAS.DF.V1_UP	0.637325	1.64646	0.0198413	0.11794	0.132
ATF2_S_UP.V1_UP	0.680286	1.57616	0.0273973	0.136604	0.263
BMI1_DN_MEL18_DN.V1_UP	0.645986	1.59699	0.00656455	0.140702	0.209
MEL18_DN.V1_UP	0.574117	1.47195	0.0436782	0.140989	0.488
P53_DN.V1_UP	0.487407	1.48199	0.0833333	0.1427	0.47
TBK1.DF_UP	0.645197	1.70153	0.00992064	0.143146	0.09
STK33_UP	0.503141	1.49356	0.0418251	0.146976	0.442
KRAS.600_UP.V1_UP	0.530188	1.49464	0.0217391	0.167468	0.441
ALK_DN.V1_UP	0.601693	1.51102	0.00970874	0.169021	0.399
MTOR_UP.V1_UP	0.57957	1.43568	0.097561	0.172884	0.566
STK33_NOMO_UP	0.554357	1.51922	0.0356436	0.189231	0.384
PKCA_DN.V1_DN	0.570097	1.40018	0.0653465	0.204583	0.626
RPS14_DN.V1_UP	0.455762	1.36177	0.0947368	0.213151	0.683
KRAS.LUNG.BREAST_UP.V1_UP	0.51798	1.38274	0.0916179	0.213463	0.658
P53_DN.V2_UP	0.570017	1.36833	0.111984	0.219707	0.675
P53_DN.V1_DN	0.448836	1.30986	0.112474	0.27383	0.734
AKT_UP_MTOR_DN.V1_UP	0.487393	1.26031	0.168467	0.341445	0.775
KRAS.600.LUNG.BREAST_UP.V1_UP	0.419453	1.20769	0.179191	0.418843	0.807
ATF2_S_UP.V1_DN	0.489272	1.19173	0.265136	0.425749	0.821
NFE2L2.V2	0.375644	1.14981	0.196721	0.445476	0.852
KRAS.AMP.LUNG_UP.V1_UP	0.454919	1.12989	0.310757	0.464783	0.866
WNT_UP.V1_UP	0.442136	1.15045	0.288889	0.465628	0.852
EGFR_UP.V1_UP	0.32291	1.04394	0.408805	0.468832	0.9
BMI1_DN.V1_UP	0.43955	1.15508	0.307203	0.478038	0.85
KRAS.LUNG_UP.V1_UP	0.374737	1.04596	0.370874	0.481053	0.9
IL21_UP.V1_DN	0.433657	1.04695	0.400402	0.495866	0.9
E2F1_UP.V1_DN	0.36869	1.05383	0.418426	0.500385	0.899
KRAS.BREAST_UP.V1_UP	0.438233	1.09734	0.345188	0.501422	0.875
LEF1_UP.V1_DN	0.380829	1.07389	0.337209	0.502722	0.883
IL2_UP.V1_UP	0.397072	1.08238	0.37931	0.508092	0.882
ATF2_UP.V1_DN	0.463301	1.05499	0.421162	0.516844	0.898
STK33_SKM_UP	0.327159	0.985286	0.523529	0.548778	0.921
IL15_UP.V1_UP	0.333564	0.896657	0.59465	0.663344	0.945
ATF2_UP.V1_UP	0.390657	0.904022	0.626984	0.669353	0.944
JNK_DN.V1_UP	0.33603	0.85978	0.644309	0.708116	0.958
LTE2_UP.V1_DN	0.308843	0.824004	0.651303	0.748248	0.97
SNF5_DN.V1_UP	0.298005	0.782737	0.760314	0.775605	0.978
CYCLIN_D1_KE_.V1_DN	0.343068	0.790793	0.71374	0.783712	0.977
LEF1_UP.V1_UP	0.323245	0.76261	0.784232	0.78727	0.98
IL21_UP.V1_UP	0.303909	0.724755	0.896825	0.82193	0.986
KRAS.PROSTATE_UP.V1_UP	0.256594	0.690672	0.885375	0.849712	0.987
VEGF_A_UP.V1_UP	0.144712	0.398793	1	0.999245	0.996
Upregulated in LGD/Hyperplasia phenotype
NAME	ES	NES	NOM p-val	FDR q-val	FWER p-val
PTEN_DN.V1_DN	-0.381194	-1.06582	0.360531	0.76285	0.927
KRAS.600_UP.V1_DN	-0.506819	-1.30363	0.160321	0.769116	0.759
PGF_UP.V1_DN	-0.471181	-1.07946	0.40625	0.872587	0.919
KRAS.KIDNEY_UP.V1_DN	-0.267345	-0.69383	0.892276	0.899743	0.994
GCNP_SHH_UP_EARLY.V1_DN	-0.297121	-0.871153	0.705305	0.902782	0.977
STK33_NOMO_DN	-0.431973	-1.11414	0.348089	0.947958	0.891
HOXA9_DN.V1_UP	-0.267426	-0.891887	0.60334	0.961134	0.974
CYCLIN_D1_UP.V1_UP	-0.317137	-0.802417	0.726908	0.961961	0.986
MEK_UP.V1_DN	-0.251573	-0.697748	0.76618	0.968154	0.993
RELA_DN.V1_DN	-0.234622	-0.535147	0.973231	0.968452	0.998
STK33_DN	-0.490608	-1.17604	0.277533	0.975953	0.852
TGFB_UP.V1_UP	-0.284622	-0.7455	0.780303	0.977449	0.991
KRAS.600.LUNG.BREAST_UP.V1_DN	-0.540573	-1.37627	0.0921305	1	0.691
WNT_UP.V1_DN	-0.333	-0.920371	0.608863	1	0.969

## Sheet: MGD vs. LGD_Hyperplasia
Upregulated in MGD phenotype
NAME	ES	NES	NOM p-val	FDR q-val	FWER p-val
KRAS.LUNG_UP.V1_UP	0.604078	1.58078	0	0.0958187	0.188
KRAS.600_UP.V1_UP	0.600983	1.60086	0.018797	0.0996444	0.184
ALK_DN.V1_UP	0.672258	1.60311	0.014	0.11294	0.184
KRAS.DF.V1_UP	0.615835	1.61162	0.0527344	0.120881	0.158
TBK1.DF_UP	0.633041	1.61364	0.0471311	0.145517	0.158
PKCA_DN.V1_DN	0.590568	1.42695	0.0434783	0.151226	0.464
RPS14_DN.V1_UP	0.459531	1.42157	0.0549242	0.151766	0.464
TGFB_UP.V1_UP	0.494582	1.43908	0.0583658	0.152434	0.44
LEF1_UP.V1_DN	0.512215	1.44906	0.0848214	0.158419	0.415
MEL18_DN.V1_UP	0.587572	1.4867	0.060219	0.158537	0.372
KRAS.600.LUNG.BREAST_UP.V1_UP	0.594817	1.63434	0	0.163801	0.142
EGFR_UP.V1_UP	0.460091	1.44958	0.0855615	0.170704	0.415
BMI1_DN_MEL18_DN.V1_UP	0.613748	1.4871	0.0558767	0.172726	0.372
BMI1_DN.V1_UP	0.591507	1.46431	0	0.173335	0.404
STK33_NOMO_UP	0.52666	1.37964	0.117769	0.180818	0.545
LTE2_UP.V1_DN	0.559634	1.38407	0.168519	0.183709	0.542
P53_DN.V2_UP	0.560553	1.32011	0.105603	0.220481	0.682
ATF2_UP.V1_DN	0.581376	1.33721	0.123232	0.225863	0.682
STK33_UP	0.466371	1.32117	0.239754	0.228658	0.682
WNT_UP.V1_UP	0.64159	1.63933	0	0.230183	0.131
ATF2_S_UP.V1_DN	0.59225	1.33776	0.109442	0.235333	0.682
P53_DN.V1_DN	0.465174	1.29925	0.194444	0.236103	0.682
MTOR_UP.V1_UP	0.612483	1.32262	0.104575	0.236699	0.682
ATF2_S_UP.V1_UP	0.502212	1.27995	0.173996	0.24663	0.712
IL2_UP.V1_UP	0.503145	1.28433	0.0715746	0.247151	0.69
KRAS.BREAST_UP.V1_UP	0.521128	1.24594	0.156187	0.251871	0.74
KRAS.AMP.LUNG_UP.V1_UP	0.529817	1.26678	0.0611855	0.255993	0.725
PTEN_DN.V1_DN	0.450966	1.25579	0.176245	0.256541	0.725
IL15_UP.V1_UP	0.48869	1.24718	0.187879	0.259293	0.74
E2F1_UP.V1_DN	0.396516	1.21549	0.170526	0.285181	0.777
AKT_UP_MTOR_DN.V1_UP	0.459437	1.19837	0.216535	0.292277	0.777
P53_DN.V1_UP	0.386875	1.18325	0.260437	0.30678	0.798
SNF5_DN.V1_UP	0.442366	1.17172	0.265625	0.312092	0.812
ATF2_UP.V1_UP	0.500922	1.15924	0.266019	0.319046	0.822
IL21_UP.V1_UP	0.489868	1.12797	0.280851	0.331576	0.822
NFE2L2.V2	0.360302	1.13259	0.247582	0.335842	0.822
IL21_UP.V1_DN	0.401526	1.10966	0.269547	0.352302	0.829
KRAS.LUNG.BREAST_UP.V1_UP	0.651207	1.65655	0.0198807	0.354921	0.102
JNK_DN.V1_UP	0.466666	1.09036	0.386364	0.366418	0.835
KRAS.KIDNEY_UP.V1_DN	0.459536	1.07518	0.373444	0.382136	0.852
CYCLIN_D1_KE_.V1_DN	0.436793	1.00592	0.430451	0.447986	0.866
VEGF_A_UP.V1_UP	0.363414	1.01192	0.556034	0.451713	0.866
WNT_UP.V1_DN	0.378343	0.994272	0.516832	0.456776	0.876
LEF1_UP.V1_UP	0.382727	0.895538	0.625984	0.557042	0.909
RELA_DN.V1_DN	0.389421	0.898389	0.554493	0.563873	0.909
KRAS.PROSTATE_UP.V1_UP	0.361776	0.904966	0.585657	0.569016	0.909
HOXA9_DN.V1_UP	0.252633	0.868907	0.628803	0.589922	0.934
MEK_UP.V1_DN	0.303961	0.815017	0.635849	0.651168	0.945
GCNP_SHH_UP_EARLY.V1_DN	0.25689	0.741947	0.796053	0.749696	0.956
STK33_NOMO_DN	0.289725	0.707529	0.843327	0.768604	0.965
CYCLIN_D1_UP.V1_UP	0.291017	0.711863	0.844622	0.78078	0.965
Upregulated in LGD/Hyperplasia phenotype
NAME	ES	NES	NOM p-val	FDR q-val	FWER p-val
STK33_SKM_UP	-0.241167	-0.721548	0.762357	0.94694	0.973
PGF_UP.V1_DN	-0.243446	-0.550647	0.931354	0.955413	1
KRAS.600.LUNG.BREAST_UP.V1_DN	-0.455855	-1.10248	0.320866	1	0.831
KRAS.600_UP.V1_DN	-0.380151	-0.938322	0.552268	1	0.904
STK33_DN	-0.333875	-0.80799	0.669291	1	0.96
