# Supplementary material for: Molecular characterization of the evolution of premalignant lesions in the upper aerodigestive tract
Source: Front Oncol. 2024 Apr 19;14:1364958. doi: 10.3389/fonc.2024.1364958 (PMC11067708; doi:10.3389/fonc.2024.1364958)
Supplement: Supplementary file 14 [file Table_8.xlsx]

## Sheet: HNSCC vs. Normal
Supplementary Table 8: GSEA anaylsis using c7 immune pathways. Significantly upregulated pathways (FDR<0.25) are highlighted in bold.
Upregulated in HNSCC phenotype								Upregulated in Normal phenotype
NAME	ES	NES	NOM p-val	FDR q-val	FWER p-val			NAME	ES	NES	NOM p-val	FDR q-val	FWER p-val
GSE7460_CTRL_VS_TGFB_TREATED_ACT_FOXP3_HET_TCONV_DN	0.487963	1.48363	0.0481928	0.315762	0.855			GSE29618_PDC_VS_MDC_DAY7_FLU_VACCINE_DN	-0.173411	-0.487636	0.990421	0.978973	1
GSE23505_UNTREATED_VS_4DAY_IL6_IL1_IL23_TREATED_CD4_TCELL_UP	0.541863	1.48273	0.022541	0.316529	0.855			GSE22886_IGA_VS_IGM_MEMORY_BCELL_DN	-0.216577	-0.505761	0.966862	0.980214	1
GSE13485_PRE_VS_POST_YF17D_VACCINATION_PBMC_DN	0.651431	1.48182	0.0782779	0.317357	0.856			GSE360_DC_VS_MAC_T_GONDII_DN	-0.193322	-0.495327	0.974948	0.980508	1
GSE18791_CTRL_VS_NEWCASTLE_VIRUS_DC_10H_DN	0.560454	1.48363	0.064257	0.317511	0.855			GSE17974_IL4_AND_ANTI_IL12_VS_UNTREATED_2H_ACT_CD4_TCELL_UP	-0.187039	-0.52536	0.967347	0.981195	1
GSE28726_NAIVE_CD4_TCELL_VS_NAIVE_VA24NEG_NKTCELL_DN	0.499494	1.48421	0.0688935	0.318034	0.855			GSE20715_0H_VS_24H_OZONE_TLR4_KO_LUNG_DN	-0.177471	-0.440603	0.981707	0.981955	1
GSE360_T_GONDII_VS_B_MALAYI_HIGH_DOSE_DC_UP	0.579567	1.48443	0.055102	0.319266	0.855			GSE45365_NK_CELL_VS_BCELL_UP	-0.216668	-0.498071	0.921687	0.981967	1
GSE42021_CD24HI_VS_CD24LOW_TCONV_THYMUS_DN	0.526587	1.48454	0.0857143	0.320772	0.855			GSE36476_CTRL_VS_TSST_ACT_40H_MEMORY_CD4_TCELL_YOUNG_UP	-0.185338	-0.4877	0.978131	0.981982	1
GSE3039_NKT_CELL_VS_ALPHAALPHA_CD8_TCELL_DN	0.620062	1.4855	0.0600414	0.321489	0.853			GSE22886_NAIVE_TCELL_VS_MONOCYTE_DN	-0.176883	-0.46956	0.935614	0.982653	1
GSE7831_UNSTIM_VS_CPG_STIM_PDC_1H_DN	0.649243	1.48482	0.0567227	0.321583	0.854			GSE24634_IL4_VS_CTRL_TREATED_NAIVE_CD4_TCELL_DAY3_UP	-0.185976	-0.50622	0.998088	0.983017	1
GSE41867_DAY6_VS_DAY8_LCMV_CLONE13_EFFECTOR_CD8_TCELL_UP	0.631535	1.58679	0.0100806	0.322371	0.784			GSE9006_HEALTHY_VS_TYPE_1_DIABETES_PBMC_AT_DX_UP	-0.196925	-0.452641	0.998016	0.983417	1
GSE17721_0.5H_VS_12H_CPG_BMDC_DN	0.529344	1.48572	0.0298805	0.322578	0.852			GSE10325_LUPUS_CD4_TCELL_VS_LUPUS_MYELOID_DN	-0.204836	-0.513644	0.921371	0.98406	1
GSE13485_CTRL_VS_DAY7_YF17D_VACCINE_PBMC_DN	0.619578	1.47918	0.0731225	0.32301	0.857			GSE360_L_DONOVANI_VS_T_GONDII_MAC_UP	-0.189333	-0.459043	0.990253	0.984079	1
GSE17186_MEMORY_VS_CD21HIGH_TRANSITIONAL_BCELL_DN	0.588645	1.58937	0	0.323047	0.783			GSE21379_WT_VS_SAP_KO_CD4_TCELL_UP	-0.178815	-0.44297	0.997992	0.984159	1
GSE9601_UNTREATED_VS_PI3K_INHIBITOR_TREATED_HCMV_INF_MONOCYTE_UP	0.528472	1.51797	0.0559006	0.323476	0.836			GSE2770_IL12_AND_TGFB_ACT_VS_ACT_CD4_TCELL_48H_UP	-0.171286	-0.517642	0.982353	0.98421	1
GSE10325_MYELOID_VS_LUPUS_MYELOID_DN	0.640333	1.48594	0.0803922	0.323896	0.852			GSE2585_CTEC_VS_MTEC_THYMUS_UP	-0.213123	-0.525422	0.955823	0.984273	1
GSE17974_IL4_AND_ANTI_IL12_VS_UNTREATED_72H_ACT_CD4_TCELL_DN	0.65052	1.52189	0.0366599	0.324151	0.834			GSE22886_NAIVE_CD8_TCELL_VS_MONOCYTE_DN	-0.18392	-0.507787	0.921488	0.984998	1
GSE18791_CTRL_VS_NEWCASTLE_VIRUS_DC_4H_DN	0.681415	1.51943	0.0655106	0.324338	0.836			GSE22196_HEALTHY_VS_OBESE_MOUSE_SKIN_GAMMADELTA_TCELL_DN	-0.194196	-0.47095	0.96988	0.98507	1
GSE43863_TFH_VS_LY6C_LOW_CXCR5NEG_EFFECTOR_CD4_TCELL_UP	0.583412	1.58758	0.0250522	0.32437	0.784			GSE9988_ANTI_TREM1_AND_LPS_VS_VEHICLE_TREATED_MONOCYTES_DN	-0.174587	-0.525439	0.957082	0.987404	1
GSE19888_ADENOSINE_A3R_ACT_VS_A3R_ACT_WITH_A3R_INH_PRETREATMENT_IN_MAST_CELL_DN	0.67598	1.51998	0.0377734	0.325081	0.835			GSE29618_MONOCYTE_VS_MDC_DAY7_FLU_VACCINE_UP	-0.249826	-0.566778	0.876033	0.98863	1
GSE17721_PAM3CSK4_VS_GADIQUIMOD_6H_BMDC_DN	0.51405	1.48613	0.0511247	0.325187	0.852			GSE21927_SPLEEN_MONOCYTE_VS_GMCSF_GCSF_BONE_MARROW_DN	-0.231855	-0.568867	0.958743	0.989597	1
GSE11961_MARGINAL_ZONE_BCELL_VS_MEMORY_BCELL_DAY40_DN	0.612783	1.51828	0.0208333	0.325199	0.836			GSE9650_EFFECTOR_VS_EXHAUSTED_CD8_TCELL_UP	-0.230481	-0.574553	0.937008	0.990078	1
GSE46606_UNSTIM_VS_CD40L_IL2_IL5_3DAY_STIMULATED_IRF4MID_SORTED_BCELL_DN	0.554299	1.52053	0.0443548	0.325865	0.835			GSE22886_NAIVE_CD4_TCELL_VS_MONOCYTE_DN	-0.202996	-0.525978	0.927386	0.990114	1
GSE17721_LPS_VS_PAM3CSK4_24H_BMDC_UP	0.594589	1.51625	0.0394191	0.326036	0.837			GSE17721_LPS_VS_PAM3CSK4_6H_BMDC_DN	-0.209613	-0.570731	0.936759	0.990974	1
GSE21360_NAIVE_VS_SECONDARY_MEMORY_CD8_TCELL_DN	0.526395	1.52209	0.0478088	0.326183	0.834			GSE37416_CTRL_VS_12H_F_TULARENSIS_LVS_NEUTROPHIL_UP	-0.200928	-0.536112	0.954545	0.991284	1
GSE3982_MEMORY_CD4_TCELL_VS_TH1_DN	0.633343	1.48779	0.0511811	0.326396	0.851			GSE29618_MONOCYTE_VS_PDC_UP	-0.224572	-0.582348	0.856287	0.991421	1
GSE6269_FLU_VS_E_COLI_INF_PBMC_UP	0.640719	1.58987	0.0385396	0.326564	0.782			GSE30971_CTRL_VS_LPS_STIM_MACROPHAGE_WBP7_KO_2H_DN	-0.226204	-0.585286	0.947808	0.991456	1
GSE22140_GERMFREE_VS_SPF_ARTHRITIC_MOUSE_CD4_TCELL_DN	0.535411	1.48627	0.0484848	0.32679	0.852			GSE17721_CTRL_VS_CPG_4H_BMDC_DN	-0.175632	-0.579212	0.948905	0.991466	1
GSE18791_CTRL_VS_NEWCASTLE_VIRUS_DC_14H_DN	0.641952	1.48822	0.031185	0.327073	0.851			GSE360_CTRL_VS_L_MAJOR_MAC_UP	-0.232333	-0.576246	0.891837	0.991471	1
GSE42724_MEMORY_BCELL_VS_PLASMABLAST_UP	0.576986	1.52263	0.0480167	0.327398	0.834			GSE42021_TREG_PLN_VS_CD24INT_TREG_THYMUS_UP	-0.224191	-0.527641	0.921569	0.991998	1
GSE42724_NAIVE_BCELL_VS_PLASMABLAST_UP	0.693371	1.48877	0.0798403	0.327563	0.851			GSE37301_LYMPHOID_PRIMED_MPP_VS_COMMON_LYMPHOID_PROGENITOR_DN	-0.18579	-0.529133	0.982143	0.993949	1
GSE22601_DOUBLE_NEGATIVE_VS_CD4_SINGLE_POSITIVE_THYMOCYTE_UP	0.554418	1.57326	0.0387755	0.327689	0.795			GSE24142_EARLY_THYMIC_PROGENITOR_VS_DN2_THYMOCYTE_ADULT_UP	-0.192162	-0.536652	0.972222	0.994071	1
GSE2706_UNSTIM_VS_8H_R848_DC_DN	0.606912	1.4866	0.0501002	0.327757	0.852			GSE3982_EFF_MEMORY_CD4_TCELL_VS_NKCELL_DN	-0.21875	-0.58556	0.951613	0.994494	1
GSE17580_UNINFECTED_VS_S_MANSONI_INF_TREG_UP	0.642543	1.47408	0.0886076	0.327865	0.861			GSE10325_LUPUS_BCELL_VS_LUPUS_MYELOID_DN	-0.228376	-0.541662	0.859756	0.996252	1
GSE14699_DELETIONAL_TOLERANCE_VS_ACTIVATED_CD8_TCELL_DN	0.568381	1.47463	0.079918	0.328263	0.861			GSE22886_DC_VS_MONOCYTE_UP	-0.211842	-0.5372	0.976	0.996927	1
GSE37533_PPARG2_FOXP3_VS_FOXP3_TRANSDUCED_CD4_TCELL_DN	0.54711	1.47668	0.119231	0.328278	0.86			GSE32034_LY6C_HIGH_VS_LOW_MONOCYTE_UP	-0.214471	-0.586413	0.980237	0.996966	1
GSE40277_GATA1_AND_SATB1_TRANSDUCED_VS_CTRL_CD4_TCELL_UP	0.538988	1.47529	0.0354167	0.328395	0.861			GSE3982_BASOPHIL_VS_TH2_UP	-0.202009	-0.588791	0.936735	0.997677	1
GSE2770_IL4_ACT_VS_ACT_CD4_TCELL_6H_DN	0.534974	1.45525	0.0853175	0.328549	0.873			GSE360_CTRL_VS_M_TUBERCULOSIS_DC_UP	-0.177772	-0.549894	0.955375	0.998627	1
GSE5455_EX_VIVO_VS_POST_24H_INCUBATION_MONOCYTES_FROM_TUMOR_BEARING_MOUSE_DN	0.55481	1.45925	0.0510204	0.328567	0.871			GSE19401_NAIVE_VS_IMMUNIZED_MOUSE_PLN_FOLLICULAR_DC_UP	-0.226302	-0.545934	0.931174	0.998901	1
GSE17580_TREG_VS_TEFF_S_MANSONI_INF_UP	0.58593	1.48909	0.0321199	0.328691	0.851			GSE22886_NAIVE_CD8_TCELL_VS_NEUTROPHIL_DN	-0.21434	-0.541663	0.944	0.999519	1
GSE30083_SP1_VS_SP4_THYMOCYTE_DN	0.448466	1.45965	0.0814664	0.328911	0.867			GSE17580_UNINFECTED_VS_S_MANSONI_INF_TEFF_DN	-0.198968	-0.552045	0.962376	0.999955	1
GSE37533_PPARG1_FOXP3_VS_PPARG2_FOXP3_TRANSDUCED_CD4_TCELL_PIOGLITAZONE_TREATED_DN	0.640766	1.59059	0.0685714	0.329097	0.781			GSE3982_BASOPHIL_VS_NKCELL_UP	-0.563741	-1.56176	0.0421456	1	0.813
GSE2706_2H_VS_8H_LPS_STIM_DC_DN	0.664676	1.58221	0.00609756	0.32927	0.787			GSE4748_CYANOBACTERIUM_LPSLIKE_VS_LPS_AND_CYANOBACTERIUM_LPSLIKE_STIM_DC_3H_DN	-0.609416	-1.55057	0.0275591	1	0.819
GSE38681_WT_VS_LYL1_KO_LYMPHOID_PRIMED_MULTIPOTENT_PROGENITOR_DN	0.556561	1.51442	0.0608519	0.329298	0.837			GSE34205_HEALTHY_VS_RSV_INF_INFANT_PBMC_DN	-0.692697	-1.51806	0.0375494	1	0.841
GSE35825_IFNA_VS_IFNG_STIM_MACROPHAGE_UP	0.55727	1.50192	0.0481928	0.329438	0.843			GSE21063_CTRL_VS_ANTI_IGM_STIM_BCELL_NFATC1_KO_3H_UP	-0.484657	-1.47506	0.0526316	1	0.872
GSE17580_TREG_VS_TEFF_UP	0.606007	1.47284	0.0294737	0.329509	0.862			GSE11057_CD4_EFF_MEM_VS_PBMC_DN	-0.483277	-1.47137	0.0607287	1	0.872
GSE11961_GERMINAL_CENTER_BCELL_DAY7_VS_PLASMA_CELL_DAY7_UP	0.589602	1.52278	0.0289256	0.32967	0.834			GSE3982_EOSINOPHIL_VS_TH2_UP	-0.55419	-1.46399	0.0677291	1	0.874
GSE40068_CXCR5NEG_BCL6NEG_CD4_TCELL_VS_CXCR5POS_BCL6NEG_TFH_UP	0.594502	1.45526	0.0661323	0.330034	0.873			GSE35685_CD34POS_CD38NEG_VS_CD34POS_CD10POS_BONE_MARROW_UP	-0.585068	-1.4522	0.0681363	1	0.882
GSE21546_UNSTIM_VS_ANTI_CD3_STIM_ELK1_KO_DP_THYMOCYTES_UP	0.580208	1.47536	0.0787402	0.330069	0.861			GSE3982_DC_VS_NKCELL_UP	-0.504568	-1.4379	0.0882353	1	0.891
GSE40274_XBP1_VS_FOXP3_AND_XBP1_TRANSDUCED_ACTIVATED_CD4_TCELL_UP	0.602913	1.46039	0.0457516	0.330126	0.867			GSE12392_CD8A_POS_VS_NEG_SPLEEN_IFNB_KO_DC_DN	-0.51767	-1.43074	0.112971	1	0.895
GSE37534_GW1929_VS_PIOGLITAZONE_TREATED_CD4_TCELL_PPARG1_FOXP3_TRANSDUCED_UP	0.554648	1.45978	0.0990099	0.33013	0.867			GSE19923_WT_VS_E2A_KO_DP_THYMOCYTE_UP	-0.545764	-1.42884	0.0609756	1	0.896
GSE34156_NOD2_LIGAND_VS_TLR1_TLR2_LIGAND_6H_TREATED_MONOCYTE_UP	0.518486	1.48923	0.119522	0.33025	0.851			GSE6269_E_COLI_VS_STREP_PNEUMO_INF_PBMC_DN	-0.54396	-1.40265	0.0932039	1	0.911
GSE41867_DAY6_EFFECTOR_VS_DAY30_EXHAUSTED_CD8_TCELL_LCMV_CLONE13_UP	0.582299	1.58324	0.0242915	0.330378	0.787			GSE3982_DC_VS_CENT_MEMORY_CD4_TCELL_UP	-0.501994	-1.39328	0.10395	1	0.914
GSE21670_TGFB_VS_TGFB_AND_IL6_TREATED_STAT3_KO_CD4_TCELL_DN	0.576574	1.49469	0.0679612	0.33042	0.846			GSE22886_NAIVE_TCELL_VS_NKCELL_DN	-0.482482	-1.38297	0.0993915	1	0.919
GSE45739_UNSTIM_VS_ACD3_ACD28_STIM_WT_CD4_TCELL_UP	0.580263	1.46145	0.0497925	0.330434	0.866			GSE37301_RAG2_KO_VS_RAG2_AND_ETS1_KO_NK_CELL_UP	-0.519496	-1.36716	0.129897	1	0.927
GSE19198_6H_VS_24H_IL21_TREATED_TCELL_UP	0.606529	1.45559	0.0474227	0.330647	0.873			GSE17721_PAM3CSK4_VS_GADIQUIMOD_2H_BMDC_UP	-0.57433	-1.36025	0.102941	1	0.927
GSE5589_LPS_VS_LPS_AND_IL10_STIM_IL6_KO_MACROPHAGE_180MIN_UP	0.571328	1.49916	0.0875486	0.330687	0.845			GSE3982_EOSINOPHIL_VS_DC_DN	-0.51058	-1.3578	0.113772	1	0.927
GSE16522_MEMORY_VS_NAIVE_ANTI_CD3CD28_STIM_CD8_TCELL_DN	0.521689	1.46183	0.0679012	0.331154	0.866			GSE19512_NAUTRAL_VS_INDUCED_TREG_UP	-0.578284	-1.35088	0.110895	1	0.932
GSE18791_UNSTIM_VS_NEWCATSLE_VIRUS_DC_6H_DN	0.691952	1.52314	0.0758755	0.331381	0.834			GSE3982_NKCELL_VS_TH2_UP	-0.494151	-1.35023	0.122288	1	0.932
GSE1925_CTRL_VS_3H_IFNG_STIM_MACROPHAGE_UP	0.531979	1.46051	0.0493562	0.331391	0.867			GSE29949_CD8_NEG_DC_SPLEEN_VS_CD8_POS_DC_SPLEEN_UP	-0.546867	-1.33036	0.150097	1	0.938
GSE5463_CTRL_VS_DEXAMETHASONE_TREATED_THYMOCYTE_UP	0.539842	1.50499	0.0295359	0.331403	0.842			GSE45365_NK_CELL_VS_BCELL_MCMV_INFECTION_UP	-0.540919	-1.31772	0.164557	1	0.941
GSE3982_EFF_MEMORY_CD4_TCELL_VS_TH1_DN	0.653188	1.49812	0.0321932	0.331403	0.845			GSE11057_NAIVE_CD4_VS_PBMC_CD4_TCELL_DN	-0.418684	-1.29651	0.174897	1	0.952
GSE40666_UNTREATED_VS_IFNA_STIM_STAT1_KO_CD8_TCELL_90MIN_UP	0.57699	1.4895	0.0607287	0.331431	0.85			GSE22886_NEUTROPHIL_VS_MONOCYTE_UP	-0.551046	-1.29444	0.158491	1	0.952
GSE6674_PL2_3_VS_ANTI_IGM_AND_CPG_STIM_BCELL_DN	0.634315	1.45585	0.0271967	0.331478	0.873			GSE21063_WT_VS_NFATC1_KO_16H_ANTI_IGM_STIM_BCELL_DN	-0.542135	-1.29039	0.138402	1	0.953
GSE26890_CXCR1_NEG_VS_POS_EFFECTOR_CD8_TCELL_UP	0.625945	1.49506	0.0721443	0.331503	0.846			GSE360_T_GONDII_VS_B_MALAYI_HIGH_DOSE_DC_DN	-0.486567	-1.27049	0.156	1	0.962
GSE360_T_GONDII_VS_B_MALAYI_HIGH_DOSE_MAC_UP	0.624173	1.50196	0.0348361	0.331606	0.843			GSE3982_DC_VS_TH1_UP	-0.432545	-1.26839	0.169043	1	0.963
GSE37301_PRO_BCELL_VS_RAG2_KO_NK_CELL_DN	0.524166	1.50411	0.0371901	0.331644	0.842			GSE24142_EARLY_THYMIC_PROGENITOR_VS_DN3_THYMOCYTE_FETAL_UP	-0.479421	-1.24621	0.24948	1	0.972
GSE18281_SUBCAPSULAR_VS_CENTRAL_CORTICAL_REGION_OF_THYMUS_DN	0.53238	1.49003	0.0578512	0.331777	0.849			GSE2585_CTEC_VS_THYMIC_DC_DN	-0.419958	-1.2367	0.145873	1	0.972
GSE18791_CTRL_VS_NEWCASTLE_VIRUS_DC_6H_DN	0.711299	1.49207	0.0649606	0.331897	0.846			GSE3982_EOSINOPHIL_VS_TH1_UP	-0.4018	-1.23302	0.203125	1	0.974
GSE15330_WT_VS_IKAROS_KO_HSC_UP	0.573697	1.57334	0.0144033	0.331988	0.795			GSE36826_NORMAL_VS_STAPH_AUREUS_INF_IL1R_KO_SKIN_UP	-0.481545	-1.23229	0.242236	1	0.974
GSE17721_LPS_VS_CPG_16H_BMDC_UP	0.626753	1.49944	0.0425101	0.331989	0.845			GSE23925_DARK_ZONE_VS_NAIVE_BCELL_DN	-0.487592	-1.23167	0.228682	1	0.974
GSE4590_PRE_BCELL_VS_LARGE_PRE_BCELL_UP	0.646514	1.46211	0.042	0.332063	0.866			GSE25677_MPL_VS_MPL_AND_R848_STIM_BCELL_UP	-0.430218	-1.2315	0.197782	1	0.974
KAECH_NAIVE_VS_DAY15_EFF_CD8_TCELL_UP	0.529679	1.49062	0.0757895	0.3321	0.848			GSE360_L_MAJOR_VS_B_MALAYI_LOW_DOSE_DC_DN	-0.459586	-1.22967	0.201207	1	0.976
GSE21546_WT_VS_SAP1A_KO_DP_THYMOCYTES_UP	0.652148	1.50553	0.0714286	0.332275	0.842			GSE3982_BASOPHIL_VS_TH1_UP	-0.415417	-1.22718	0.251968	1	0.978
GSE18791_UNSTIM_VS_NEWCATSLE_VIRUS_DC_18H_DN	0.624596	1.49331	0.0873786	0.332403	0.846			GSE22501_PERIPHERAL_BLOOD_VS_CORD_BLOOD_TREG_DN	-0.436942	-1.22518	0.190196	1	0.978
GSE3982_MAST_CELL_VS_TH1_DN	0.580411	1.46249	0.0291667	0.332532	0.865			GSE22501_PERIPHERAL_BLOOD_VS_CORD_BLOOD_TREG_UP	-0.531258	-1.21937	0.231518	1	0.979
GSE43955_TH0_VS_TGFB_IL6_TH17_ACT_CD4_TCELL_30H_DN	0.621806	1.50861	0.0252101	0.33256	0.84			GSE1448_CTRL_VS_ANTI_VBETA5_DP_THYMOCYTE_UP	-0.399979	-1.21051	0.25239	1	0.979
GSE13547_CTRL_VS_ANTI_IGM_STIM_BCELL_2H_UP	0.672857	1.49541	0.0357895	0.332573	0.846			GSE6269_HEALTHY_VS_STAPH_PNEUMO_INF_PBMC_DN	-0.449093	-1.20829	0.237903	1	0.979
GSE43863_TFH_VS_LY6C_INT_CXCR5POS_MEMORY_CD4_TCELL_UP	0.578836	1.49244	0.0487805	0.332817	0.846			GSE360_T_GONDII_VS_B_MALAYI_LOW_DOSE_DC_DN	-0.504346	-1.20648	0.229675	1	0.98
GSE22589_HEALTHY_VS_HIV_INFECTED_DC_DN	0.527803	1.4559	0.0650888	0.332892	0.873			GSE43955_TH0_VS_TGFB_IL6_TH17_ACT_CD4_TCELL_10H_UP	-0.420266	-1.20125	0.222868	1	0.98
GSE27786_BCELL_VS_CD8_TCELL_DN	0.507398	1.47028	0.0208333	0.332956	0.862			GSE360_HIGH_DOSE_B_MALAYI_VS_M_TUBERCULOSIS_DC_UP	-0.436541	-1.19493	0.232794	1	0.981
GSE2706_UNSTIM_VS_8H_LPS_AND_R848_DC_DN	0.603224	1.50223	0.0266393	0.333	0.843			GSE4984_UNTREATED_VS_GALECTIN1_TREATED_DC_UP	-0.423419	-1.19391	0.247465	1	0.981
GSE3982_DC_VS_TH1_DN	0.614322	1.52344	0.0261569	0.33315	0.834			GSE4748_CTRL_VS_LPS_AND_CYANOBACTERIUM_LPSLIKE_STIM_DC_3H_UP	-0.440872	-1.19354	0.253465	1	0.981
GSE41176_UNSTIM_VS_ANTI_IGM_STIM_BCELL_1H_DN	0.578325	1.44014	0.0750988	0.333171	0.882			GSE21063_3H_VS_16H_ANTI_IGM_STIM_NFATC1_KOBCELL_UP	-0.524311	-1.19193	0.285429	1	0.981
GSE33162_UNTREATED_VS_4H_LPS_STIM_HDAC3_KO_MACROPHAGE_UP	0.536475	1.49592	0.0416667	0.333181	0.846			GSE5589_LPS_AND_IL10_VS_LPS_AND_IL6_STIM_IL10_KO_MACROPHAGE_45MIN_UP	-0.389797	-1.18972	0.206897	1	0.981
GSE7509_UNSTIM_VS_IFNA_STIM_IMMATURE_DC_DN	0.572348	1.4628	0.0921844	0.333333	0.865			GSE5589_LPS_VS_LPS_AND_IL10_STIM_MACROPHAGE_180MIN_DN	-0.456867	-1.18761	0.242798	1	0.981
GSE9960_HEALTHY_VS_GRAM_NEG_SEPSIS_PBMC_DN	0.501104	1.49979	0.0375783	0.333434	0.845			GSE20715_0H_VS_24H_OZONE_LUNG_DN	-0.445877	-1.18731	0.226531	1	0.981
GSE3982_EFF_MEMORY_VS_CENT_MEMORY_CD4_TCELL_DN	0.549123	1.50671	0.054878	0.333481	0.841			GSE43260_BTLA_POS_VS_NEG_INTRATUMORAL_CD8_TCELL_UP	-0.433984	-1.18731	0.282258	1	0.981
GSE360_CTRL_VS_M_TUBERCULOSIS_MAC_DN	0.56985	1.44987	0.0905433	0.333565	0.874			GSE17721_POLYIC_VS_PAM3CSK4_0.5H_BMDC_DN	-0.466597	-1.18536	0.277445	1	0.982
GSE5589_WT_VS_IL10_KO_LPS_STIM_MACROPHAGE_180MIN_UP	0.603593	1.49657	0.0742268	0.333666	0.846			GSE1460_CD4_THYMOCYTE_VS_NAIVE_CD4_TCELL_ADULT_BLOOD_UP	-0.448717	-1.17275	0.277132	1	0.983
GSE19888_CTRL_VS_TCELL_MEMBRANES_ACT_MAST_CELL_PRETREAT_A3R_INH_DN	0.615159	1.50899	0.0207039	0.333776	0.84			GSE3982_CTRL_VS_LPS_48H_DC_UP	-0.442374	-1.17221	0.285714	1	0.983
GSE1740_UNSTIM_VS_IFNA_STIMULATED_MCSF_DERIVED_MACROPHAGE_DN	0.599186	1.44039	0.12024	0.333879	0.882			GSE35435_RESTING_VS_IL4_TREATED_MACROPHAGE_UP	-0.426465	-1.16477	0.283951	1	0.985
GSE18791_CTRL_VS_NEWCASTLE_VIRUS_DC_8H_DN	0.604567	1.45604	0.0616302	0.333982	0.873			GSE27786_BCELL_VS_CD4_TCELL_UP	-0.376145	-1.15762	0.281008	1	0.986
GSE37533_PPARG1_FOXP3_VS_FOXP3_TRANSDUCED_CD4_TCELL_PIOGLITAZONE_TREATED_UP	0.615621	1.49068	0.0851064	0.33399	0.848			GSE360_HIGH_VS_LOW_DOSE_B_MALAYI_DC_DN	-0.443551	-1.15024	0.290503	1	0.989
GSE19888_ADENOSINE_A3R_INH_PRETREAT_AND_ACT_BY_A3R_VS_TCELL_MEMBRANES_ACT_MAST_CELL_UP	0.602589	1.50264	0.0511247	0.333999	0.843			GSE36476_CTRL_VS_TSST_ACT_40H_MEMORY_CD4_TCELL_OLD_UP	-0.404421	-1.14465	0.292308	1	0.99
GSE41176_WT_VS_TAK1_KO_ANTI_IGM_STIM_BCELL_6H_DN	0.481915	1.44808	0.106	0.33403	0.876			GSE5589_WT_VS_IL6_KO_LPS_AND_IL10_STIM_MACROPHAGE_45MIN_DN	-0.368157	-1.13916	0.307377	1	0.99
GSE1432_1H_VS_24H_IFNG_MICROGLIA_DN	0.545864	1.50575	0.0461216	0.334043	0.842			GSE360_CTRL_VS_B_MALAYI_HIGH_DOSE_DC_DN	-0.450272	-1.13835	0.329412	1	0.99
GSE2770_IL12_AND_TGFB_VS_IL4_TREATED_ACT_CD4_TCELL_48H_UP	0.574047	1.574	0.0319149	0.334077	0.793			GSE20500_RETINOIC_ACID_VS_RARA_ANTAGONIST_TREATED_CD4_TCELL_UP	-0.443366	-1.13276	0.322245	1	0.99
GSE360_L_DONOVANI_VS_M_TUBERCULOSIS_MAC_DN	0.603799	1.44078	0.0773931	0.334203	0.881			GSE11057_EFF_MEM_VS_CENT_MEM_CD4_TCELL_UP	-0.468654	-1.13204	0.333333	1	0.99
GSE36888_STAT5_AB_KNOCKIN_VS_WT_TCELL_IL2_TREATED_6H_UP	0.680132	1.59064	0.0245399	0.334324	0.781			GSE369_PRE_VS_POST_IL6_INJECTION_SOCS3_KO_LIVER_UP	-0.415137	-1.12393	0.316733	1	0.992
GSE17721_CTRL_VS_LPS_12H_BMDC_DN	0.515363	1.44844	0.057971	0.334544	0.876			GSE24574_BCL6_HIGH_TFH_VS_TCONV_CD4_TCELL_UP	-0.37472	-1.11026	0.330561	1	0.994
GSE22886_TCELL_VS_BCELL_NAIVE_UP	0.548472	1.46901	0.110429	0.334562	0.862			GSE42021_CD24HI_TREG_VS_CD24HI_TCONV_THYMUS_UP	-0.348523	-1.10825	0.334029	1	0.994
GSE31082_DN_VS_CD4_SP_THYMOCYTE_DN	0.531882	1.43853	0.0796646	0.334588	0.883			GSE10240_CTRL_VS_IL22_STIM_PRIMARY_BRONCHIAL_EPITHELIAL_CELLS_UP	-0.395732	-1.1082	0.374	1	0.994
GSE6090_UNSTIM_VS_DC_SIGN_STIM_DC_DN	0.680026	1.50956	0.0358566	0.334601	0.84			GSE45365_NK_CELL_VS_CD8_TCELL_MCMV_INFECTION_UP	-0.36969	-1.10366	0.348739	1	0.994
GSE3982_DC_VS_TH2_DN	0.608271	1.46292	0.026694	0.334609	0.865			GSE24814_STAT5_KO_VS_WT_PRE_BCELL_UP	-0.399877	-1.08808	0.34542	1	0.995
GSE19401_UNSTIM_VS_RETINOIC_ACID_STIM_FOLLICULAR_DC_DN	0.623005	1.50714	0.0484211	0.334609	0.841			GSE3982_MAST_CELL_VS_CENT_MEMORY_CD4_TCELL_UP	-0.427014	-1.08678	0.375502	1	0.995
GSE3982_CTRL_VS_LPS_4H_MAC_DN	0.484759	1.47031	0.0431211	0.334647	0.862			GSE22886_UNSTIM_VS_IL2_STIM_NKCELL_UP	-0.433407	-1.08503	0.37827	1	0.995
GSE2706_UNSTIM_VS_2H_LPS_AND_R848_DC_DN	0.606591	1.45001	0.0621118	0.334689	0.874			GSE3982_EOSINOPHIL_VS_NEUTROPHIL_DN	-0.373818	-1.07839	0.369048	1	0.995
GSE42021_TCONV_PLN_VS_CD24HI_TCONV_THYMUS_UP	0.508868	1.44111	0.0714286	0.334729	0.88			GSE26727_WT_VS_KLF2_KO_LPS_STIM_MACROPHAGE_UP	-0.362683	-1.07816	0.372233	1	0.995
GSE17721_PAM3CSK4_VS_CPG_6H_BMDC_DN	0.524874	1.45629	0.0786749	0.334796	0.873			GSE24574_BCL6_LOW_TFH_VS_TCONV_CD4_TCELL_UP	-0.451409	-1.07646	0.4	1	0.995
GSE21360_PRIMARY_VS_TERTIARY_MEMORY_CD8_TCELL_DN	0.565567	1.46827	0.0668016	0.334888	0.862			GSE20727_ROS_INH_VS_ROS_INH_AND_DNFB_ALLERGEN_TREATED_DC_DN	-0.478226	-1.06935	0.394687	1	0.996
GSE15330_HSC_VS_GRANULOCYTE_MONOCYTE_PROGENITOR_IKAROS_KO_UP	0.537515	1.44876	0.0677618	0.335025	0.876			GSE28449_WT_VS_LRF_KO_GERMINAL_CENTER_BCELL_DN	-0.416113	-1.06304	0.390782	1	0.996
GOLDRATH_NAIVE_VS_EFF_CD8_TCELL_UP	0.579921	1.43872	0.0661157	0.335479	0.883			GSE42088_UNINF_VS_LEISHMANIA_INF_DC_2H_DN	-0.448564	-1.06277	0.414634	1	0.996
GSE36476_CTRL_VS_TSST_ACT_16H_MEMORY_CD4_TCELL_OLD_DN	0.55005	1.44699	0.0956341	0.335502	0.876			GSE22025_UNTREATED_VS_TGFB1_TREATED_CD4_TCELL_UP	-0.351922	-1.05737	0.387914	1	0.996
GSE24142_EARLY_THYMIC_PROGENITOR_VS_DN3_THYMOCYTE_DN	0.59535	1.52354	0.0557851	0.335571	0.834			GSE17974_IL4_AND_ANTI_IL12_VS_UNTREATED_24H_ACT_CD4_TCELL_UP	-0.47617	-1.05352	0.418787	1	0.996
GSE13485_DAY3_VS_DAY7_YF17D_VACCINE_PBMC_DN	0.621497	1.46316	0.0912698	0.335621	0.865			GSE18281_SUBCAPSULAR_VS_PERIMEDULLARY_CORTICAL_REGION_OF_THYMUS_UP	-0.393197	-1.0451	0.441815	1	0.998
GSE40443_INDUCED_VS_TOTAL_TREG_DN	0.516711	1.45027	0.0477178	0.335645	0.874			GSE26488_WT_VS_VP16_TRANSGENIC_HDAC7_KO_DOUBLE_POSITIVE_THYMOCYTE_DN	-0.3416	-1.03144	0.447154	1	0.998
GSE46606_IRF4HIGH_VS_IRF4MID_CD40L_IL2_IL5_DAY1_STIMULATED_BCELL_DN	0.614698	1.45194	0.0247934	0.335728	0.874			GSE29618_MONOCYTE_VS_MDC_DN	-0.401728	-1.02678	0.450867	1	0.999
GSE23502_BM_VS_COLON_TUMOR_HDC_KO_MYELOID_DERIVED_SUPPRESSOR_CELL_DN	0.577462	1.44121	0.0496894	0.335777	0.879			GSE10325_BCELL_VS_MYELOID_DN	-0.38978	-1.00296	0.460123	1	1
GSE23308_WT_VS_MINERALCORTICOID_REC_KO_MACROPHAGE_DN	0.559496	1.44624	0.0943396	0.335916	0.878			GSE37301_MULTIPOTENT_PROGENITOR_VS_RAG2_KO_NK_CELL_DN	-0.362085	-0.999874	0.463563	1	1
GSE7460_TREG_VS_TCONV_ACT_UP	0.555679	1.45074	0.08	0.336004	0.874			GSE28449_WT_VS_LRF_KO_GERMINAL_CENTER_BCELL_UP	-0.348672	-0.996916	0.456349	1	1
GSE32423_MEMORY_VS_NAIVE_CD8_TCELL_UP	0.545871	1.44161	0.0339321	0.336122	0.879			GSE12003_4D_VS_8D_CULTURE_BM_PROGENITOR_UP	-0.370464	-0.993493	0.497154	1	1
GSE36888_STAT5_AB_KNOCKIN_VS_WT_TCELL_IL2_TREATED_17H_UP	0.662565	1.57618	0.00833333	0.336286	0.792			GSE360_DC_VS_MAC_L_MAJOR_DN	-0.409416	-0.993045	0.512241	1	1
GSE41867_NAIVE_VS_DAY6_LCMV_EFFECTOR_CD8_TCELL_UP	0.55171	1.45116	0.0711382	0.336449	0.874			GSE17721_POLYIC_VS_PAM3CSK4_2H_BMDC_DN	-0.429177	-0.991745	0.501901	1	1
GSE17301_IFNA2_VS_IFNA2_AND_ACD3_ACD28_STIM_CD8_TCELL_DN	0.56805	1.43606	0.0564854	0.336449	0.883			GSE9037_WT_VS_IRAK4_KO_LPS_4H_STIM_BMDM_DN	-0.309806	-0.979793	0.487603	1	1
GSE7509_UNSTIM_VS_FCGRIIB_STIM_DC_DN	0.534078	1.43423	0.0727273	0.336687	0.883			GSE3920_UNTREATED_VS_IFNG_TREATED_FIBROBLAST_DN	-0.352465	-0.971829	0.509804	1	1
GSE13738_RESTING_VS_BYSTANDER_ACTIVATED_CD4_TCELL_DN	0.512003	1.46395	0.0441177	0.336747	0.864			GSE37416_0H_VS_12H_F_TULARENSIS_LVS_NEUTROPHIL_UP	-0.362936	-0.969399	0.523327	1	1
GSE10147_IL3_VS_IL3_AND_CPG_STIM_PDC_UP	0.601687	1.44188	0.0223577	0.336804	0.879			GSE13306_RA_VS_UNTREATED_TCONV_DN	-0.315402	-0.966489	0.503718	1	1
GSE3039_NKT_CELL_VS_ALPHABETA_CD8_TCELL_DN	0.535378	1.4633	0.0604167	0.336808	0.865			GSE19198_CTRL_VS_IL21_TREATED_TCELL_24H_DN	-0.341197	-0.958137	0.542094	1	1
GSE16755_CTRL_VS_IFNA_TREATED_MAC_DN	0.593472	1.50963	0.0447154	0.336841	0.84			GSE22935_UNSTIM_VS_12H_MBOVIS_BCG_STIM_MYD88_KO_MACROPHAGE_UP	-0.323097	-0.949512	0.529297	1	1
GSE13484_UNSTIM_VS_YF17D_VACCINE_STIM_PBMC_DN	0.557169	1.56363	0.0669291	0.336976	0.799			GSE28783_ANTI_MIR33_VS_UNTREATED_ATHEROSCLEROSIS_MACROPHAGE_DN	-0.313038	-0.948285	0.523139	1	1
GSE42724_MEMORY_VS_B1_BCELL_DN	0.679384	1.56615	0.0169851	0.336984	0.798			GSE3982_DC_VS_EFF_MEMORY_CD4_TCELL_UP	-0.346937	-0.935558	0.558045	1	1
GSE42021_CD24HI_VS_CD24INT_TREG_THYMUS_DN	0.588421	1.5915	0.0507099	0.337013	0.779			GSE40274_CTRL_VS_GATA1_TRANSDUCED_ACTIVATED_CD4_TCELL_UP	-0.317651	-0.933478	0.563265	1	1
GSE25088_IL4_VS_IL4_AND_ROSIGLITAZONE_STIM_STAT6_KO_MACROPHAGE_DAY10_DN	0.482636	1.4423	0.0828157	0.337145	0.879			GSE6269_FLU_VS_STAPH_AUREUS_INF_PBMC_DN	-0.387104	-0.929563	0.539841	1	1
GSE21670_UNTREATED_VS_TGFB_IL6_TREATED_STAT3_KO_CD4_TCELL_DN	0.609813	1.43619	0.103306	0.337484	0.883			GSE17974_CTRL_VS_ACT_IL4_AND_ANTI_IL12_2H_CD4_TCELL_DN	-0.321583	-0.929179	0.58498	1	1
GSE3720_UNSTIM_VS_PMA_STIM_VD2_GAMMADELTA_TCELL_UP	0.610998	1.57436	0.00626305	0.337596	0.793			GSE29949_CD8_POS_DC_SPLEEN_VS_DC_BRAIN_UP	-0.314787	-0.928744	0.531955	1	1
GSE14415_ACT_TCONV_VS_ACT_NATURAL_TREG_DN	0.578906	1.44258	0.0894632	0.337873	0.879			GSE28726_NAIVE_VS_ACTIVATED_VA24NEG_NKTCELL_DN	-0.312172	-0.927586	0.579681	1	1
GSE7831_UNSTIM_VS_INFLUENZA_STIM_PDC_1H_DN	0.509213	1.43428	0.0385396	0.337915	0.883			GSE2770_TGFB_AND_IL4_VS_IL12_TREATED_ACT_CD4_TCELL_48H_DN	-0.328584	-0.92708	0.587174	1	1
GSE33425_CD8_ALPHAALPHA_VS_ALPHABETA_CD161_HIGH_TCELL_DN	0.617179	1.46657	0.0708502	0.337993	0.862			GSE22025_TGFB1_VS_TGFB1_AND_PROGESTERONE_TREATED_CD4_TCELL_DN	-0.359452	-0.920808	0.573801	1	1
GSE2405_0H_VS_12H_A_PHAGOCYTOPHILUM_STIM_NEUTROPHIL_UP	0.595495	1.57848	0.0193133	0.338018	0.791			GSE40666_WT_VS_STAT4_KO_CD8_TCELL_WITH_IFNA_STIM_90MIN_DN	-0.359031	-0.918991	0.612284	1	1
GSE41176_UNSTIM_VS_ANTI_IGM_STIM_BCELL_6H_DN	0.498228	1.46405	0.0239521	0.338078	0.864			GSE22611_UNSTIM_VS_2H_MDP_STIM_MUTANT_NOD2_TRANSDUCED_HEK293T_CELL_UP	-0.318211	-0.918635	0.607287	1	1
GSE40274_CTRL_VS_FOXP3_AND_XBP1_TRANSDUCED_ACTIVATED_CD4_TCELL_DN	0.596712	1.52365	0.0206186	0.338102	0.834			GSE3039_NKT_CELL_VS_ALPHAALPHA_CD8_TCELL_UP	-0.346287	-0.917053	0.554902	1	1
GSE3982_CTRL_VS_LPS_48H_DC_DN	0.590981	1.51074	0.0245399	0.338128	0.84			GSE42021_CD24LO_TREG_VS_CD24LO_TCONV_THYMUS_DN	-0.307506	-0.916799	0.577551	1	1
GSE7460_FOXP3_MUT_VS_WT_ACT_TCONV_UP	0.55893	1.43472	0.05625	0.338192	0.883			GSE3982_NEUTROPHIL_VS_CENT_MEMORY_CD4_TCELL_UP	-0.279856	-0.915773	0.611231	1	1
GSE18893_TCONV_VS_TREG_24H_CULTURE_DN	0.582317	1.43639	0.0658436	0.338368	0.883			GSE28783_CTRL_ANTI_MIR_VS_UNTREATED_ATHEROSCLEROSIS_MACROPHAGE_UP	-0.400459	-0.914252	0.596078	1	1
GSE13522_CTRL_VS_T_CRUZI_Y_STRAIN_INF_SKIN_IFNAR_KO_DN	0.610466	1.55974	0.0277186	0.33852	0.805			GSE29949_CD8_NEG_DC_SPLEEN_VS_MONOCYTE_BONE_MARROW_UP	-0.290592	-0.913009	0.597222	1	1
GSE17974_IL4_AND_ANTI_IL12_VS_UNTREATED_48H_ACT_CD4_TCELL_DN	0.513476	1.43299	0.0386965	0.338585	0.886			GSE9650_GP33_VS_GP276_LCMV_SPECIFIC_EXHAUSTED_CD8_TCELL_UP	-0.355947	-0.909754	0.611452	1	1
GSE9960_GRAM_NEG_VS_GRAM_POS_SEPSIS_PBMC_UP	0.575496	1.50986	0.0375783	0.338651	0.84			GSE22935_24H_VS_48H_MBOVIS_BCG_STIM_MYD88_KO_MACROPHAGE_UP	-0.337842	-0.904108	0.598394	1	1
GSE36476_YOUNG_VS_OLD_DONOR_MEMORY_CD4_TCELL_72H_TSST_ACT_DN	0.608865	1.46439	0.0222222	0.338892	0.864			GSE30971_CTRL_VS_LPS_STIM_MACROPHAGE_WBP7_KO_4H_DN	-0.316846	-0.903962	0.607646	1	1
GSE6259_FLT3L_INDUCED_DEC205_POS_DC_VS_CD8_TCELL_DN	0.488716	1.44269	0.0738397	0.339081	0.879			GSE3982_MAST_CELL_VS_EFF_MEMORY_CD4_TCELL_DN	-0.355976	-0.903831	0.60149	1	1
GSE14350_TREG_VS_TEFF_UP	0.580387	1.44435	0.0876827	0.33938	0.878			GSE2770_IL12_VS_IL4_TREATED_ACT_CD4_TCELL_6H_DN	-0.32648	-0.903393	0.604	1	1
GSE9960_HEALTHY_VS_GRAM_POS_SEPSIS_PBMC_DN	0.613483	1.56067	0.0205339	0.339772	0.805			GSE26495_PD1HIGH_VS_PD1LOW_CD8_TCELL_DN	-0.323747	-0.902151	0.605523	1	1
GSE11973_MIR223_KOVS_WT_BONE_MARROW_NEUTROPHIL_UP	0.60177	1.44298	0.0314465	0.33982	0.879			GSE360_CTRL_VS_T_GONDII_DC_UP	-0.392948	-0.89808	0.623188	1	1
GSE22886_NAIVE_VS_IGG_IGA_MEMORY_BCELL_DN	0.575728	1.52398	0.0310559	0.339828	0.834			GSE18281_PERIMEDULLARY_CORTICAL_REGION_VS_WHOLE_CORTEX_THYMUS_UP	-0.283725	-0.89787	0.602062	1	1
GSE36527_CD69_NEG_VS_POS_TREG_CD62L_LOS_KLRG1_NEG_UP	0.559948	1.56405	0.0434783	0.340002	0.799			GSE21546_SAP1A_KO_VS_SAP1A_KO_AND_ELK1_KO_DP_THYMOCYTES_UP	-0.354099	-0.89697	0.631274	1	1
GSE15735_2H_VS_12H_HDAC_INHIBITOR_TREATED_CD4_TCELL_UP	0.580787	1.44348	0.0662526	0.340111	0.879			GSE15733_BM_VS_SPLEEN_MEMORY_CD4_TCELL_UP	-0.324508	-0.896066	0.631579	1	1
GSE22432_UNTREATED_VS_TGFB1_TREATED_COMMON_DC_PROGENITOR_UP	0.646767	1.57645	0.0146138	0.34016	0.792			GSE43955_1H_VS_10H_ACT_CD4_TCELL_DN	-0.314506	-0.895892	0.602713	1	1
GSE3720_UNSTIM_VS_LPS_STIM_VD2_GAMMADELTA_TCELL_UP	0.660705	1.56653	0.0247423	0.340289	0.798			GSE3982_EOSINOPHIL_VS_CENT_MEMORY_CD4_TCELL_UP	-0.375639	-0.893068	0.601253	1	1
GSE1448_CTRL_VS_ANTI_VBETA5_DP_THYMOCYTE_DN	0.499553	1.46502	0.0599174	0.340552	0.863			GSE41176_UNSTIM_VS_ANTI_IGM_STIM_BCELL_6H_UP	-0.326578	-0.892781	0.601942	1	1
GSE13485_DAY7_VS_DAY21_YF17D_VACCINE_PBMC_UP	0.607128	1.46439	0.0700389	0.340596	0.864			GSE24574_BCL6_HIGH_TFH_VS_TFH_CD4_TCELL_UP	-0.355837	-0.891787	0.627184	1	1
GSE26156_DOUBLE_POSITIVE_VS_CD4_SINGLE_POSITIVE_THYMOCYTE_UP	0.589286	1.52438	0.0368852	0.341267	0.834			GSE17721_POLYIC_VS_CPG_1H_BMDC_DN	-0.328317	-0.88885	0.610442	1	1
GSE33424_CD161_INT_VS_NEG_CD8_TCELL_UP	0.583613	1.43124	0.0789474	0.341509	0.886			GSE22025_UNTREATED_VS_PROGESTERONE_TREATED_CD4_TCELL_DN	-0.32638	-0.887666	0.66004	1	1
GSE26030_TH1_VS_TH17_DAY5_POST_POLARIZATION_DN	0.584661	1.52512	0.014553	0.341707	0.834			GSE29618_BCELL_VS_MDC_DAY7_FLU_VACCINE_DN	-0.316322	-0.882121	0.620424	1	1
GSE1432_CTRL_VS_IFNG_6H_MICROGLIA_DN	0.627022	1.55746	0.0498008	0.342073	0.809			GSE2405_0H_VS_3H_A_PHAGOCYTOPHILUM_STIM_NEUTROPHIL_UP	-0.239808	-0.879031	0.641129	1	1
GOLDRATH_NAIVE_VS_MEMORY_CD8_TCELL_UP	0.536915	1.56113	0.014862	0.342209	0.804			GSE3982_CENT_MEMORY_CD4_TCELL_VS_TH2_DN	-0.286436	-0.87684	0.634656	1	1
GSE6269_FLU_VS_STREP_PNEUMO_INF_PBMC_UP	0.67586	1.59168	0.0280561	0.34226	0.779			GSE40666_WT_VS_STAT1_KO_CD8_TCELL_DN	-0.3228	-0.875071	0.671287	1	1
GSE25085_FETAL_BM_VS_ADULT_BM_SP4_THYMIC_IMPLANT_UP	0.562659	1.42857	0.0939457	0.343215	0.888			GSE7460_CTRL_VS_TGFB_TREATED_ACT_TCONV_UP	-0.340668	-0.873279	0.645793	1	1
GSE20366_TREG_VS_NAIVE_CD4_TCELL_DEC205_CONVERSION_UP	0.633468	1.4289	0.0626305	0.343801	0.888			GSE36476_YOUNG_VS_OLD_DONOR_MEMORY_CD4_TCELL_40H_TSST_ACT_DN	-0.286669	-0.872694	0.641176	1	1
GSE34006_WT_VS_A2AR_KO_TREG_DN	0.670963	1.56672	0.0600775	0.344286	0.798			GSE17974_IL4_AND_ANTI_IL12_VS_UNTREATED_6H_ACT_CD4_TCELL_UP	-0.326545	-0.871245	0.681188	1	1
GSE23505_IL6_IL1_VS_IL6_IL1_IL23_TREATED_CD4_TCELL_DN	0.617229	1.52526	0.0147368	0.344357	0.834			GSE22886_DAY0_VS_DAY1_MONOCYTE_IN_CULTURE_UP	-0.343174	-0.870118	0.630928	1	1
GSE23502_WT_VS_HDC_KO_MYELOID_DERIVED_SUPPRESSOR_CELL_BM_UP	0.547204	1.42916	0.060166	0.344514	0.888			GSE360_L_DONOVANI_VS_B_MALAYI_HIGH_DOSE_DC_DN	-0.345895	-0.867242	0.650307	1	1
GSE7852_TREG_VS_TCONV_UP	0.630121	1.5532	0.0212314	0.344659	0.813			GSE21033_1H_VS_12H_POLYIC_STIM_DC_UP	-0.272611	-0.864989	0.688363	1	1
GSE20366_TREG_VS_NAIVE_CD4_TCELL_UP	0.619408	1.52605	0.0407725	0.344961	0.834			GSE34156_NOD2_LIGAND_VS_TLR1_TLR2_LIGAND_24H_TREATED_MONOCYTE_UP	-0.369929	-0.863006	0.651485	1	1
GSE28726_ACT_CD4_TCELL_VS_ACT_VA24NEG_NKTCELL_UP	0.617889	1.4267	0.0955285	0.345446	0.89			GSE19941_IL10_KO_VS_IL10_KO_AND_NFKBP50_KO_LPS_STIM_MACROPHAGE_UP	-0.332873	-0.854482	0.666667	1	1
GSE13484_UNSTIM_VS_3H_YF17D_VACCINE_STIM_PBMC_DN	0.610289	1.42928	0.0554415	0.345519	0.888			GSE360_L_DONOVANI_VS_M_TUBERCULOSIS_DC_UP	-0.316052	-0.854423	0.698819	1	1
GSE369_PRE_VS_POST_IL6_INJECTION_IFNG_WT_LIVER_UP	0.640253	1.42682	0.0525253	0.346511	0.89			GSE23925_LIGHT_ZONE_VS_NAIVE_BCELL_UP	-0.344132	-0.8544	0.673152	1	1
GSE15330_HSC_VS_GRANULOCYTE_MONOCYTE_PROGENITOR_IKAROS_KO_DN	0.677988	1.52633	0.0168776	0.34725	0.834			GSE13485_PRE_VS_POST_YF17D_VACCINATION_PBMC_UP	-0.36043	-0.853931	0.653527	1	1
GSE13411_IGM_MEMORY_BCELL_VS_PLASMA_CELL_UP	0.645632	1.55359	0.0143737	0.347509	0.813			GSE41978_ID2_KO_AND_BIM_KO_VS_BIM_KO_KLRG1_LOW_EFFECTOR_CD8_TCELL_UP	-0.331489	-0.853338	0.72093	1	1
GSE22601_IMMATURE_CD4_SINGLE_POSITIVE_VS_DOUBLE_POSITIVE_THYMOCYTE_DN	0.477311	1.42379	0.0609244	0.347555	0.893			GSE17721_PAM3CSK4_VS_GADIQUIMOD_0.5H_BMDC_UP	-0.357051	-0.848529	0.635827	1	1
GSE42021_TREG_PLN_VS_CD24INT_TREG_THYMUS_DN	0.590347	1.59169	0.0402414	0.348212	0.779			GSE40443_INDUCED_VS_TOTAL_TREG_UP	-0.334667	-0.848249	0.679134	1	1
GSE43863_DAY6_EFF_VS_DAY150_MEM_LY6C_INT_CXCR5POS_CD4_TCELL_UP	0.561554	1.42456	0.0731707	0.348284	0.892			GSE22886_DAY0_VS_DAY7_MONOCYTE_IN_CULTURE_UP	-0.291805	-0.847888	0.65737	1	1
GSE7348_UNSTIM_VS_TOLERIZED_AND_LPS_STIM_MACROPHAGE_DN	0.539196	1.42395	0.103718	0.348521	0.893			GSE28783_ANTI_MIR33_VS_CTRL_ATHEROSCLEROSIS_MACROPHAGE_UP	-0.31378	-0.845415	0.693642	1	1
GSE13411_NAIVE_VS_IGM_MEMORY_BCELL_DN	0.669285	1.53053	0.0261044	0.348582	0.831			GSE15659_CD45RA_NEG_CD4_TCELL_VS_RESTING_TREG_UP	-0.320469	-0.844165	0.636187	1	1
GSE13485_CTRL_VS_DAY3_YF17D_VACCINE_PBMC_DN	0.634875	1.4248	0.10338	0.349022	0.892			GSE22611_NOD2_VS_CTRL_TRANSDUCED_HEK293T_CELL_DN	-0.357115	-0.843409	0.619522	1	1
GSE411_UNSTIM_VS_100MIN_IL6_STIM_MACROPHAGE_DN	0.605651	1.54335	0.0322581	0.349119	0.821			GSE23321_CENTRAL_MEMORY_VS_NAIVE_CD8_TCELL_UP	-0.325467	-0.84162	0.656687	1	1
GSE360_DC_VS_MAC_B_MALAYI_LOW_DOSE_DN	0.619525	1.54871	0.0183299	0.349164	0.817			GSE3982_DC_VS_BCELL_UP	-0.320445	-0.840295	0.654	1	1
GSE42021_TREG_VS_TCONV_PLN_UP	0.556192	1.55419	0.0927022	0.349499	0.812			GSE339_EX_VIVO_VS_IN_CULTURE_CD4POS_DC_DN	-0.304264	-0.837886	0.685714	1	1
GSE10325_BCELL_VS_LUPUS_BCELL_DN	0.597192	1.52742	0.0653061	0.349534	0.832			GSE19198_1H_VS_24H_IL21_TREATED_TCELL_UP	-0.291287	-0.836399	0.695391	1	1
GSE13522_CTRL_VS_T_CRUZI_G_STRAIN_INF_SKIN_UP	0.598183	1.52654	0.0246407	0.34964	0.834			GSE39820_CTRL_VS_IL1B_IL6_CD4_TCELL_DN	-0.282443	-0.83496	0.713755	1	1
GSE41978_ID2_KO_VS_BIM_KO_KLRG1_LOW_EFFECTOR_CD8_TCELL_UP	0.566663	1.55048	0.0621242	0.350412	0.815			GSE13946_CTRL_VS_DSS_COLITIS_GD_TCELL_FROM_COLON_UP	-0.276594	-0.834677	0.666012	1	1
GSE41867_LCMV_ARMSTRONG_VS_CLONE13_DAY6_EFFECTOR_CD8_TCELL_UP	0.514986	1.59255	0.0475248	0.350553	0.779			GSE28783_ANTI_MIR33_VS_CTRL_ATHEROSCLEROSIS_MACROPHAGE_DN	-0.346228	-0.833431	0.695489	1	1
GSE39382_IL3_VS_IL3_IL33_TREATED_MAST_CELL_DN	0.534339	1.54922	0.0554455	0.351252	0.816			GSE1460_DP_THYMOCYTE_VS_NAIVE_CD4_TCELL_CORD_BLOOD_DN	-0.31291	-0.833143	0.692	1	1
GSE24972_WT_VS_IRF8_KO_SPLEEN_FOLLICULAR_BCELL_DN	0.544982	1.53069	0.012931	0.35144	0.831			GSE43955_10H_VS_60H_ACT_CD4_TCELL_DN	-0.323587	-0.832548	0.720792	1	1
GSE42021_CD24HI_VS_CD24LOW_TREG_THYMUS_DN	0.595109	1.5958	0.0536779	0.351634	0.776			GSE36826_NORMAL_VS_STAPH_AUREUS_INF_IL1R_KO_SKIN_DN	-0.296474	-0.829172	0.660569	1	1
GSE34205_RSV_VS_FLU_INF_INFANT_PBMC_DN	0.625922	1.54365	0.01222	0.351813	0.821			GSE360_LOW_DOSE_B_MALAYI_VS_M_TUBERCULOSIS_DC_UP	-0.34713	-0.827808	0.70334	1	1
GSE17974_IL4_AND_ANTI_IL12_VS_UNTREATED_24H_ACT_CD4_TCELL_DN	0.713386	1.54697	0.00809717	0.351974	0.817			GSE3982_MAST_CELL_VS_BCELL_UP	-0.30616	-0.82706	0.675299	1	1
GSE6269_HEALTHY_VS_STAPH_AUREUS_INF_PBMC_UP	0.71501	1.52864	0.036	0.352321	0.831			GSE13484_12H_VS_3H_YF17D_VACCINE_STIM_PBMC_DN	-0.287744	-0.826452	0.705653	1	1
GSE15330_HSC_VS_LYMPHOID_PRIMED_MULTIPOTENT_PROGENITOR_UP	0.598169	1.52753	0.0229645	0.352462	0.832			GSE22886_NEUTROPHIL_VS_DC_UP	-0.340167	-0.825642	0.677734	1	1
GSE7548_NAIVE_VS_DAY7_PCC_IMMUNIZATION_CD4_TCELL_DN	0.63242	1.5937	0.0268041	0.352701	0.777			GSE3982_EOSINOPHIL_VS_DC_UP	-0.319757	-0.824205	0.754455	1	1
GSE5960_TH1_VS_ANERGIC_TH1_DN	0.611547	1.53704	0.0283401	0.353557	0.826			GSE27859_MACROPHAGE_VS_CD11C_INT_F480_HI_MACROPHAGE_UP	-0.252185	-0.822667	0.611538	1	1
GSE3982_CENT_MEMORY_CD4_TCELL_VS_TH1_DN	0.624588	1.41992	0.0662526	0.353635	0.895			GSE12198_CTRL_VS_LOW_IL2_STIM_NK_CELL_UP	-0.288439	-0.822514	0.710117	1	1
GSE14350_IL2RB_KO_VS_WT_TEFF_DN	0.609729	1.53092	0.0164948	0.354007	0.831			GSE19923_HEB_KO_VS_HEB_AND_E2A_KO_DP_THYMOCYTE_DN	-0.305477	-0.821205	0.706334	1	1
GSE24634_IL4_VS_CTRL_TREATED_NAIVE_CD4_TCELL_DAY5_DN	0.589701	1.54405	0.029661	0.354132	0.82			GSE22886_NAIVE_CD8_TCELL_VS_NKCELL_DN	-0.25866	-0.81768	0.705534	1	1
GSE21927_SPLEEN_C57BL6_VS_4T1_TUMOR_BALBC_MONOCYTES_DN	0.611333	1.5969	0.0546875	0.354382	0.775			GSE29618_BCELL_VS_MDC_DN	-0.271488	-0.815315	0.703704	1	1
GSE7509_DC_VS_MONOCYTE_WITH_FCGRIIB_STIM_DN	0.582166	1.41994	0.0918367	0.354955	0.895			GSE3982_BASOPHIL_VS_CENT_MEMORY_CD4_TCELL_UP	-0.304694	-0.812221	0.696721	1	1
GSE28737_WT_VS_BCL6_HET_MARGINAL_ZONE_BCELL_DN	0.647824	1.42041	0.0841683	0.35505	0.895			GSE17721_LPS_VS_GARDIQUIMOD_1H_BMDC_UP	-0.374491	-0.811418	0.721804	1	1
GSE35685_CD34POS_CD38NEG_VS_CD34POS_CD10POS_BONE_MARROW_DN	0.495757	1.38356	0.140244	0.355667	0.913			GSE29618_MONOCYTE_VS_MDC_DAY7_FLU_VACCINE_DN	-0.314039	-0.80997	0.682081	1	1
GSE32164_RESTING_DIFFERENTIATED_VS_ALTERNATIVELY_ACT_M2_MACROPHAGE_UP	0.617007	1.41803	0.0610022	0.355798	0.896			GSE16385_UNTREATED_VS_12H_ROSIGLITAZONE_IFNG_TNF_TREATED_MACROPHAGE_UP	-0.336691	-0.805603	0.747082	1	1
GSE24634_IL4_VS_CTRL_TREATED_NAIVE_CD4_TCELL_DAY3_DN	0.552973	1.41853	0.0829959	0.355858	0.896			GSE35685_CD34POS_CD38NEG_VS_CD34POS_CD10NEG_CD62LPOS_BONE_MARROW_DN	-0.29481	-0.80165	0.748062	1	1
GSE14415_NATURAL_TREG_VS_TCONV_UP	0.454124	1.38567	0.102204	0.355937	0.912			GSE1925_CTRL_VS_IFNG_PRIMED_MACROPHAGE_UP	-0.279761	-0.801021	0.733598	1	1
GSE7852_LN_VS_THYMUS_TREG_UP	0.534776	1.39923	0.0635246	0.355994	0.906			GSE29949_MICROGLIA_BRAIN_VS_CD8_POS_DC_SPLEEN_DN	-0.307205	-0.800942	0.771717	1	1
GSE40666_UNTREATED_VS_IFNA_STIM_EFFECTOR_CD8_TCELL_90MIN_UP	0.488154	1.38376	0.135983	0.356203	0.913			GSE8835_HEALTHY_VS_CLL_CD8_TCELL_DN	-0.337641	-0.797993	0.708333	1	1
GSE37533_PPARG1_FOXP3_VS_FOXP3_TRANSDUCED_CD4_TCELL_DN	0.613897	1.53124	0.0952381	0.356327	0.831			GSE5679_CTRL_VS_PPARG_LIGAND_ROSIGLITAZONE_AND_RARA_AGONIST_AM580_TREATED_DC_DN	-0.328021	-0.794831	0.779592	1	1
GSE17721_CTRL_VS_CPG_12H_BMDC_DN	0.538712	1.38411	0.0927419	0.356353	0.913			GSE37605_FOXP3_FUSION_GFP_VS_IRES_GFP_TREG_C57BL6_DN	-0.29391	-0.791702	0.754678	1	1
GSE7852_TREG_VS_TCONV_LN_UP	0.543948	1.38674	0.0626305	0.356445	0.912			GSE3039_CD4_TCELL_VS_B2_BCELL_DN	-0.312279	-0.790181	0.71	1	1
GSE3982_MAC_VS_TH1_DN	0.548218	1.39851	0.0695296	0.356632	0.907			GSE15930_NAIVE_VS_48H_IN_VITRO_STIM_CD8_TCELL_UP	-0.325813	-0.789106	0.744376	1	1
GSE19772_CTRL_VS_HCMV_INF_MONOCYTES_UP	0.470386	1.53931	0.00403226	0.3567	0.824			GSE16450_IMMATURE_VS_MATURE_NEURON_CELL_LINE_6H_IFNA_STIM_DN	-0.300995	-0.788758	0.772074	1	1
GSE29949_DC_BRAIN_VS_MONOCYTE_BONE_MARROW_UP	0.531219	1.54019	0.0504032	0.356749	0.824			GSE17721_PAM3CSK4_VS_GADIQUIMOD_24H_BMDC_DN	-0.280569	-0.783479	0.759443	1	1
GSE18893_TCONV_VS_TREG_2H_TNF_STIM_DN	0.545105	1.38615	0.0712743	0.356775	0.912			GSE3982_DC_VS_NEUTROPHIL_UP	-0.280626	-0.783212	0.729675	1	1
GSE360_HIGH_DOSE_B_MALAYI_VS_M_TUBERCULOSIS_MAC_DN	0.626225	1.38703	0.125749	0.356847	0.912			GSE22886_NAIVE_TCELL_VS_NEUTROPHIL_DN	-0.349867	-0.779479	0.705882	1	1
GSE2770_IL12_ACT_VS_ACT_CD4_TCELL_2H_DN	0.503793	1.38569	0.128773	0.356945	0.912			GSE17721_LPS_VS_CPG_6H_BMDC_DN	-0.286725	-0.776163	0.760825	1	1
GSE43955_TH0_VS_TGFB_IL6_IL23_TH17_ACT_CD4_TCELL_60H_UP	0.549802	1.39931	0.0456432	0.357023	0.906			GSE41978_WT_VS_BIM_KO_KLRG1_LOW_EFFECTOR_CD8_TCELL_UP	-0.335107	-0.776018	0.730061	1	1
GSE22140_GERMFREE_VS_SPF_MOUSE_CD4_TCELL_UP	0.537261	1.3843	0.0864198	0.357032	0.913			GSE36078_UNTREATED_VS_AD5_INF_MOUSE_LUNG_DC_UP	-0.297317	-0.770869	0.811395	1	1
GSE1432_1H_VS_6H_IFNG_MICROGLIA_DN	0.59373	1.53706	0.0603622	0.357155	0.826			GSE34156_UNTREATED_VS_24H_NOD2_AND_TLR1_TLR2_LIGAND_TREATED_MONOCYTE_UP	-0.323676	-0.769561	0.763265	1	1
GSE8621_UNSTIM_VS_LPS_STIM_MACROPHAGE_DN	0.544688	1.3817	0.0848861	0.35725	0.913			GSE19512_NAUTRAL_VS_INDUCED_TREG_DN	-0.253835	-0.767613	0.809338	1	1
GSE41867_DAY15_EFFECTOR_VS_DAY30_EXHAUSTED_CD8_TCELL_LCMV_CLONE13_UP	0.483856	1.38075	0.0714286	0.357387	0.913			GSE12845_IGD_NEG_BLOOD_VS_DARKZONE_GC_TONSIL_BCELL_UP	-0.246928	-0.766883	0.761811	1	1
GSE6259_DEC205_POS_DC_VS_BCELL_DN	0.53955	1.39957	0.093361	0.357528	0.906			GSE17721_LPS_VS_GARDIQUIMOD_6H_BMDC_DN	-0.352363	-0.764118	0.775391	1	1
GSE11961_MEMORY_BCELL_DAY7_VS_PLASMA_CELL_DAY7_DN	0.599831	1.38453	0.0641822	0.357639	0.913			GSE6674_UNSTIM_VS_PL2_3_STIM_BCELL_DN	-0.264226	-0.762741	0.844758	1	1
GSE17721_PAM3CSK4_VS_GADIQUIMOD_4H_BMDC_DN	0.603065	1.40535	0.0491803	0.357709	0.903			GSE3982_EOSINOPHIL_VS_BCELL_UP	-0.285349	-0.760306	0.784158	1	1
GSE15930_NAIVE_VS_72H_IN_VITRO_STIM_TRICHOSTATINA_CD8_TCELL_DN	0.644752	1.53373	0.0372671	0.357814	0.831			GSE22886_NAIVE_BCELL_VS_NEUTROPHIL_DN	-0.311801	-0.758838	0.721992	1	1
GSE24574_BCL6_HIGH_TFH_VS_TFH_CD4_TCELL_DN	0.494566	1.38707	0.100427	0.357846	0.912			GSE22611_NOD2_VS_CTRL_TRANSDUCED_HEK293T_CELL_UP	-0.298028	-0.754847	0.737736	1	1
GSE1925_3H_VS_24H_IFNG_STIM_IFNG_PRIMED_MACROPHAGE_DN	0.525002	1.5441	0.0368852	0.357897	0.82			GSE24142_EARLY_THYMIC_PROGENITOR_VS_DN3_THYMOCYTE_UP	-0.274263	-0.754485	0.766529	1	1
GSE22886_NAIVE_TCELL_VS_DC_UP	0.619288	1.38228	0.120833	0.357938	0.913			GSE25087_FETAL_VS_ADULT_TCONV_UP	-0.264411	-0.754217	0.805118	1	1
GSE45739_UNSTIM_VS_ACD3_ACD28_STIM_NRAS_KO_CD4_TCELL_UP	0.512433	1.38182	0.0922131	0.358007	0.913			GSE43863_NAIVE_VS_LY6C_LOW_CXCR5NEG_CD4_EFF_TCELL_D6_LCMV_UP	-0.3292	-0.752568	0.780156	1	1
GSE22432_MULTIPOTENT_PROGENITOR_VS_PDC_UP	0.520823	1.38093	0.0843882	0.358062	0.913			GSE32423_MEMORY_VS_NAIVE_CD8_TCELL_IL7_IL4_UP	-0.312686	-0.748947	0.823762	1	1
GSE36476_CTRL_VS_TSST_ACT_16H_MEMORY_CD4_TCELL_YOUNG_DN	0.579753	1.39741	0.0788382	0.358188	0.907			GSE21360_TERTIARY_VS_QUATERNARY_MEMORY_CD8_TCELL_UP	-0.31146	-0.748855	0.777559	1	1
GSE26030_TH1_VS_TH17_DAY5_POST_POLARIZATION_UP	0.60128	1.53167	0.0570866	0.358245	0.831			GSE26559_TCF1_KO_VS_WT_LIN_NEG_CELL_UP	-0.262093	-0.747812	0.822835	1	1
GSE557_CIITA_KO_VS_I_AB_KO_DC_UP	0.597168	1.53465	0.0208333	0.358343	0.83			GSE29618_MONOCYTE_VS_PDC_DAY7_FLU_VACCINE_UP	-0.302673	-0.741422	0.720408	1	1
GSE46242_TH1_VS_ANERGIC_TH1_CD4_TCELL_WITH_EGR2_DELETED_UP	0.55952	1.39972	0.0925926	0.358361	0.906			GSE5099_MONOCYTE_VS_CLASSICAL_M1_MACROPHAGE_DN	-0.218667	-0.739852	0.822938	1	1
GSE7460_TCONV_VS_TREG_THYMUS_DN	0.560582	1.40797	0.0509554	0.358379	0.902			GSE22611_UNSTIM_VS_6H_MDP_STIM_MUTANT_NOD2_TRANSDUCED_HEK293T_CELL_DN	-0.3131	-0.739035	0.753036	1	1
GSE17721_PAM3CSK4_VS_CPG_12H_BMDC_DN	0.544484	1.53254	0.062	0.35852	0.831			GSE3982_DC_VS_TH2_UP	-0.266856	-0.738662	0.818557	1	1
GSE39110_DAY3_VS_DAY6_POST_IMMUNIZATION_CD8_TCELL_DN	0.589623	1.40544	0.0440252	0.358741	0.903			GSE17974_CTRL_VS_ACT_IL4_AND_ANTI_IL12_1H_CD4_TCELL_DN	-0.28586	-0.738442	0.767098	1	1
GSE36826_WT_VS_IL1R_KO_SKIN_STAPH_AUREUS_INF_DN	0.586494	1.37912	0.151697	0.358863	0.914			GSE9988_ANTI_TREM1_VS_LOW_LPS_MONOCYTE_UP	-0.272598	-0.738228	0.788119	1	1
GSE1925_CTRL_VS_IFNG_PRIMED_MACROPHAGE_3H_IFNG_STIM_UP	0.64054	1.53757	0.0286885	0.35889	0.825			GSE30971_WBP7_HET_VS_KO_MACROPHAGE_2H_LPS_STIM_UP	-0.273831	-0.737268	0.828512	1	1
GSE360_DC_VS_MAC_B_MALAYI_HIGH_DOSE_DN	0.513668	1.38707	0.0821355	0.358896	0.912			GSE9316_CD4_TCELL_BALBC_VS_TH17_ENRI_CD4_TCELL_SKG_PMA_IONO_STIM_FR4NEG_DN	-0.275955	-0.737086	0.780287	1	1
GSE40274_GATA1_VS_FOXP3_AND_GATA1_TRANSDUCED_ACTIVATED_CD4_TCELL_UP	0.526052	1.40827	0.0625	0.358977	0.902			GSE36888_STAT5_AB_KNOCKIN_VS_WT_TCELL_IL2_TREATED_2H_UP	-0.290914	-0.734761	0.748918	1	1
GSE1791_CTRL_VS_NEUROMEDINU_IN_T_CELL_LINE_3H_UP	0.5384	1.4108	0.106509	0.359126	0.902			GSE45382_UNTREATED_VS_TGFB_TREATED_MACROPHAGES_UP	-0.274311	-0.733961	0.773279	1	1
GSE21033_CTRL_VS_POLYIC_STIM_DC_1H_DN	0.427563	1.39608	0.0884774	0.359238	0.908			GSE24574_BCL6_LOW_TFH_VS_NAIVE_CD4_TCELL_DN	-0.320264	-0.732608	0.853707	1	1
GSE5455_HEALTHY_VS_TUMOR_BEARING_MOUSE_SPLEEN_MONOCYTE_24H_INCUBATION_DN	0.51881	1.37809	0.0823045	0.359258	0.914			GSE24671_CTRL_VS_BAKIMULC_INFECTED_MOUSE_SPLENOCYTES_DN	-0.31541	-0.730145	0.842209	1	1
GSE2770_UNTREATED_VS_IL4_TREATED_ACT_CD4_TCELL_2H_UP	0.590101	1.41019	0.112266	0.359355	0.902			GSE46606_IRF4_KO_VS_WT_CD40L_IL2_IL5_1DAY_STIMULATED_BCELL_DN	-0.245465	-0.728552	0.842975	1	1
GSE40685_TREG_VS_FOXP3_KO_TREG_PRECURSOR_DN	0.556797	1.37937	0.0983936	0.359372	0.914			GSE360_LOW_DOSE_B_MALAYI_VS_M_TUBERCULOSIS_MAC_UP	-0.307126	-0.726925	0.820312	1	1
GSE33425_CD161_HIGH_VS_INT_CD8_TCELL_DN	0.555159	1.39977	0.13125	0.359469	0.906			GSE15330_HSC_VS_LYMPHOID_PRIMED_MULTIPOTENT_PROGENITOR_DN	-0.227479	-0.724224	0.831014	1	1
GSE23568_ID3_KO_VS_WT_CD8_TCELL_UP	0.545257	1.40408	0.0958084	0.359537	0.903			GSE25088_CTRL_VS_IL4_STIM_STAT6_KO_MACROPHAGE_UP	-0.295846	-0.723221	0.85687	1	1
GSE34205_HEALTHY_VS_FLU_INF_INFANT_PBMC_DN	0.529355	1.38725	0.104743	0.359606	0.912			GSE9988_LOW_LPS_VS_ANTI_TREM1_AND_LPS_MONOCYTE_DN	-0.295441	-0.72294	0.815261	1	1
GSE29618_PDC_VS_MDC_DAY7_FLU_VACCINE_UP	0.512555	1.38765	0.118908	0.359611	0.912			GSE20366_TREG_VS_TCONV_DN	-0.329591	-0.719813	0.802734	1	1
GSE7219_UNSTIM_VS_LPS_AND_ANTI_CD40_STIM_DC_DN	0.600488	1.40016	0.0745342	0.359658	0.905			GSE1791_CTRL_VS_NEUROMEDINU_IN_T_CELL_LINE_0.8H_DN	-0.240525	-0.71948	0.895582	1	1
GSE360_L_DONOVANI_VS_B_MALAYI_HIGH_DOSE_MAC_DN	0.515732	1.40845	0.129363	0.359758	0.902			GSE3039_CD4_TCELL_VS_ALPHAALPHA_CD8_TCELL_UP	-0.288324	-0.719154	0.808765	1	1
GSE17301_ACD3_ACD28_VS_ACD3_ACD28_AND_IFNA2_STIM_CD8_TCELL_DN	0.466287	1.37829	0.0858283	0.359807	0.914			GSE26488_CTRL_VS_PEPTIDE_INJECTION_HDAC7_DELTAP_TG_OT2_THYMOCYTE_UP	-0.266434	-0.718618	0.897751	1	1
GSE411_100MIN_VS_400MIN_IL6_STIM_SOCS3_KO_MACROPHAGE_DN	0.600293	1.40346	0.151261	0.359817	0.903			GSE360_T_GONDII_VS_M_TUBERCULOSIS_MAC_UP	-0.293253	-0.718413	0.84585	1	1
GSE23568_ID3_TRANSDUCED_VS_ID3_KO_CD8_TCELL_DN	0.543945	1.40952	0.0916667	0.359839	0.902			GSE7852_THYMUS_VS_FAT_TREG_DN	-0.256363	-0.718326	0.821497	1	1
GSE32986_CURDLAN_LOWDOSE_VS_GMCSF_AND_CURDLAN_LOWDOSE_STIM_DC_DN	0.570177	1.40548	0.0759754	0.359883	0.903			GSE26030_UNSTIM_VS_RESTIM_TH17_DAY5_POST_POLARIZATION_DN	-0.29863	-0.717154	0.81685	1	1
GSE12366_GC_VS_MEMORY_BCELL_DN	0.465311	1.40052	0.064	0.359908	0.904			GSE16450_IMMATURE_VS_MATURE_NEURON_CELL_LINE_12H_IFNA_STIM_DN	-0.283318	-0.711662	0.815385	1	1
GSE36009_UNSTIM_VS_LPS_STIM_DC_UP	0.607274	1.41088	0.084453	0.360139	0.902			GSE15930_STIM_VS_STIM_AND_TRICHOSTATINA_24H_CD8_T_CELL_UP	-0.313419	-0.71101	0.85	1	1
GSE360_CTRL_VS_B_MALAYI_HIGH_DOSE_MAC_DN	0.485142	1.3879	0.1	0.360224	0.912			GSE37605_TREG_VS_TCONV_NOD_FOXP3_FUSION_GFP_UP	-0.346647	-0.71037	0.771255	1	1
GSE5679_PPARG_LIGAND_ROSIGLITAZONE_VS_RARA_AGONIST_AM580_TREATED_DC_DN	0.502972	1.39609	0.102	0.360387	0.908			GSE28408_LY6G_POS_VS_NEG_DC_DN	-0.226815	-0.709905	0.843882	1	1
GSE13411_PLASMA_CELL_VS_MEMORY_BCELL_DN	0.595956	1.39005	0.120083	0.360413	0.911			GSE29949_CD8_NEG_DC_SPLEEN_VS_CD8_POS_DC_SPLEEN_DN	-0.278754	-0.707963	0.847036	1	1
GSE19401_UNSTIM_VS_PAM2CSK4_STIM_FOLLICULAR_DC_DN	0.530094	1.38827	0.139048	0.360467	0.912			KAECH_DAY15_EFF_VS_MEMORY_CD8_TCELL_UP	-0.25557	-0.707413	0.845857	1	1
GSE33425_CD161_INT_VS_NEG_CD8_TCELL_UP	0.528347	1.41363	0.0729167	0.360604	0.899			GSE9006_1MONTH_VS_4MONTH_POST_TYPE_1_DIABETES_DX_PBMC_UP	-0.301046	-0.707314	0.801115	1	1
GSE24574_BCL6_HIGH_VS_LOW_TFH_CD4_TCELL_UP	0.518904	1.40207	0.0939457	0.360657	0.903			GSE15930_STIM_VS_STIM_AND_IL12_72H_CD8_T_CELL_DN	-0.290667	-0.705931	0.810916	1	1
GSE22045_TREG_VS_TCONV_UP	0.593715	1.40566	0.0641822	0.360702	0.903			GSE10239_NAIVE_VS_MEMORY_CD8_TCELL_DN	-0.277827	-0.704961	0.806061	1	1
GSE36826_NORMAL_VS_STAPH_AUREUS_INF_SKIN_UP	0.563053	1.40063	0.101215	0.360742	0.904			GSE23984_CTRL_VS_HYPOCALEMIC_VITAMIND_ANALOG_TCELL_UP	-0.242734	-0.704028	0.780198	1	1
GSE2706_UNSTIM_VS_2H_LPS_DC_DN	0.571148	1.39463	0.112245	0.360755	0.91			GSE3982_BCELL_VS_TH2_DN	-0.248546	-0.703407	0.902834	1	1
GSE24142_EARLY_THYMIC_PROGENITOR_VS_DN2_THYMOCYTE_DN	0.592689	1.3904	0.120582	0.360763	0.911			GSE3982_DC_VS_BASOPHIL_UP	-0.311869	-0.702539	0.819473	1	1
GSE44649_WT_VS_MIR155_KO_ACTIVATED_CD8_TCELL_UP	0.557482	1.59698	0.0439331	0.360858	0.775			GSE19374_UNINF_VS_LISTERIA_INFECTED_MACROPHAGE_UP	-0.289997	-0.699059	0.901163	1	1
GSE5589_LPS_VS_LPS_AND_IL10_STIM_IL10_KO_MACROPHAGE_45MIN_DN	0.53135	1.41551	0.0819672	0.360938	0.896			GSE41867_NAIVE_VS_DAY6_LCMV_ARMSTRONG_EFFECTOR_CD8_TCELL_DN	-0.240071	-0.698218	0.807843	1	1
GSE7218_UNSTIM_VS_ANTIGEN_STIM_THROUGH_IGG_BCELL_DN	0.544601	1.41305	0.0585683	0.36094	0.901			GSE45365_NK_CELL_VS_CD11B_DC_MCMV_INFECTION_DN	-0.255077	-0.696148	0.840954	1	1
GSE2770_TGFB_AND_IL4_VS_IL12_TREATED_ACT_CD4_TCELL_2H_DN	0.529211	1.40848	0.110187	0.360978	0.902			GSE30971_CTRL_VS_LPS_STIM_MACROPHAGE_WBP7_HET_2H_DN	-0.278433	-0.696023	0.847599	1	1
GSE6092_CTRL_VS_BORRELIA_BIRGDOFERI_INF_ENDOTHELIAL_CELL_DN	0.587611	1.41103	0.110891	0.361044	0.902			GSE28130_ACTIVATED_VS_INDUCEED_TREG_UP	-0.276583	-0.695639	0.876984	1	1
GSE6674_CPG_VS_CPG_AND_ANTI_IGM_STIM_BCELL_UP	0.527074	1.40245	0.0833333	0.361087	0.903			GSE26727_WT_VS_KLF2_KO_LPS_STIM_MACROPHAGE_DN	-0.270464	-0.694921	0.830224	1	1
GSE43955_TH0_VS_TGFB_IL6_TH17_ACT_CD4_TCELL_4H_DN	0.499763	1.40141	0.0899358	0.361105	0.903			GSE20366_TREG_VS_NAIVE_CD4_TCELL_HOMEOSTATIC_CONVERSION_DN	-0.285866	-0.6929	0.851992	1	1
GSE24634_TEFF_VS_TCONV_DAY10_IN_CULTURE_UP	0.565919	1.41494	0.10124	0.36122	0.897			GSE22935_UNSTIM_VS_24H_MBOVIS_BCG_STIM_MACROPHAGE_UP	-0.272476	-0.691168	0.865759	1	1
GSE36527_CD62L_HIGH_VS_CD62L_LOW_TREG_CD69_NEG_KLRG1_NEG_UP	0.52454	1.39064	0.101626	0.361315	0.91			GSE36888_UNTREATED_VS_IL2_TREATED_STAT5_AB_KNOCKIN_TCELL_6H_UP	-0.241464	-0.688309	0.84413	1	1
GSE4984_UNTREATED_VS_VEHICLE_CTRL_TREATED_DC_UP	0.577347	1.38883	0.0682303	0.361323	0.912			GSE29618_MONOCYTE_VS_MDC_UP	-0.298216	-0.686628	0.77572	1	1
GSE37301_HEMATOPOIETIC_STEM_CELL_VS_GRAN_MONO_PROGENITOR_UP	0.50971	1.38831	0.1643	0.361496	0.912			GSE3720_UNSTIM_VS_LPS_STIM_VD2_GAMMADELTA_TCELL_DN	-0.258391	-0.686625	0.888668	1	1
GSE29949_MICROGLIA_BRAIN_VS_CD8_NEG_DC_SPLEEN_UP	0.539308	1.39478	0.0792683	0.361512	0.91			GSE6092_B_BURGDOFERI_VS_B_BURGDORFERI_AND_IFNG_STIM_ENDOTHELIAL_CELL_DN	-0.207489	-0.686493	0.875	1	1
GSE39820_CTRL_VS_TGFBETA1_IL6_CD4_TCELL_UP	0.556908	1.38917	0.0777096	0.361619	0.912			GSE36888_UNTREATED_VS_IL2_TREATED_TCELL_17H_UP	-0.268334	-0.685442	0.794055	1	1
GSE360_L_DONOVANI_VS_B_MALAYI_LOW_DOSE_DC_UP	0.600493	1.40576	0.0673684	0.361723	0.902			GSE7460_CD8_TCELL_VS_TREG_ACT_UP	-0.244558	-0.685118	0.879921	1	1
GSE14415_INDUCED_TREG_VS_FAILED_INDUCED_TREG_DN	0.55285	1.41372	0.110656	0.361736	0.899			GSE360_CTRL_VS_L_MAJOR_DC_UP	-0.234812	-0.680033	0.896266	1	1
GSE11961_GERMINAL_CENTER_BCELL_DAY7_VS_GERMINAL_CENTER_BCELL_DAY40_DN	0.585608	1.40068	0.0857741	0.361813	0.904			GSE3720_VD1_VS_VD2_GAMMADELTA_TCELL_DN	-0.276448	-0.679622	0.908023	1	1
GSE17721_4H_VS_24H_POLYIC_BMDC_UP	0.620534	1.41123	0.078	0.361821	0.902			GSE11057_CD4_CENT_MEM_VS_PBMC_DN	-0.235286	-0.677553	0.877301	1	1
GSE22601_IMMATURE_CD4_SINGLE_POSITIVE_VS_CD8_SINGLE_POSITIVE_THYMOCYTE_DN	0.486083	1.39371	0.10387	0.361876	0.91			GSE19923_E2A_KO_VS_E2A_AND_HEB_KO_DP_THYMOCYTE_UP	-0.260437	-0.674818	0.913386	1	1
GSE23568_CTRL_TRANSDUCED_VS_WT_CD8_TCELL_DN	0.582277	1.39308	0.120083	0.362223	0.91			GSE22935_UNSTIM_VS_48H_MBOVIS_BCG_STIM_MACROPHAGE_DN	-0.240457	-0.673483	0.885149	1	1
GSE43863_NAIVE_VS_TH1_EFF_CD4_TCELL_D6_LCMV_DN	0.546426	1.41157	0.0963115	0.362229	0.902			GSE19401_UNSTIM_VS_RETINOIC_ACID_STIM_FOLLICULAR_DC_UP	-0.227267	-0.671867	0.930818	1	1
GSE23568_ID3_TRANSDUCED_VS_ID3_KO_CD8_TCELL_UP	0.53815	1.39071	0.120253	0.362301	0.91			GSE15930_STIM_VS_STIM_AND_IFNAB_72H_CD8_T_CELL_UP	-0.294711	-0.668681	0.866142	1	1
GSE2770_TGFB_AND_IL4_ACT_VS_ACT_CD4_TCELL_48H_UP	0.51328	1.41401	0.105691	0.362334	0.898			GSE17721_CTRL_VS_PAM3CSK4_1H_BMDC_DN	-0.289301	-0.664847	0.896208	1	1
GSE4984_LPS_VS_VEHICLE_CTRL_TREATED_DC_DN	0.488159	1.40595	0.0949367	0.362388	0.902			GSE9960_GRAM_POS_VS_GRAM_NEG_AND_POS_SEPSIS_PBMC_DN	-0.265562	-0.663102	0.940945	1	1
GSE1112_HY_CD8AB_VS_HY_CD8AA_THYMOCYTE_RTOC_CULTURE_UP	0.58866	1.41187	0.0728347	0.36265	0.902			GSE8921_UNSTIM_0H_VS_TLR1_2_STIM_MONOCYTE_6H_DN	-0.2545	-0.659927	0.870406	1	1
GSE18791_CTRL_VS_NEWCASTLE_VIRUS_DC_12H_DN	0.55906	1.39086	0.089613	0.363102	0.91			GSE22886_DC_VS_MONOCYTE_DN	-0.225134	-0.656587	0.845996	1	1
GSE37301_MULTIPOTENT_PROGENITOR_VS_GRAN_MONO_PROGENITOR_DN	0.450368	1.3922	0.138	0.363347	0.91			GSE17974_IL4_AND_ANTI_IL12_VS_UNTREATED_4H_ACT_CD4_TCELL_UP	-0.215994	-0.656105	0.886598	1	1
GSE42021_TREG_PLN_VS_TREG_PRECURSORS_THYMUS_DN	0.54811	1.59967	0.0839844	0.363477	0.772			GSE1432_CTRL_VS_IFNG_24H_MICROGLIA_UP	-0.248001	-0.651423	0.845996	1	1
GSE1925_CTRL_VS_IFNG_PRIMED_MACROPHAGE_24H_IFNG_STIM_DN	0.46903	1.37585	0.116466	0.363493	0.914			GSE36826_WT_VS_IL1R_KO_SKIN_UP	-0.247976	-0.64968	0.848049	1	1
GSE21063_CTRL_VS_ANTI_IGM_STIM_BCELL_8H_UP	0.533839	1.39114	0.0952381	0.363526	0.91			GSE17721_LPS_VS_CPG_2H_BMDC_DN	-0.227287	-0.647844	0.907787	1	1
GSE40274_FOXP3_VS_FOXP3_AND_LEF1_TRANSDUCED_ACTIVATED_CD4_TCELL_UP	0.528506	1.37541	0.0796646	0.363618	0.915			GSE29615_CTRL_VS_LAIV_FLU_VACCINE_PBMC_UP	-0.257765	-0.646305	0.915222	1	1
GSE19888_ADENOSINE_A3R_INH_VS_ACT_WITH_INHIBITOR_PRETREATMENT_IN_MAST_CELL_UP	0.571698	1.39147	0.15444	0.363911	0.91			GSE36888_STAT5_AB_KNOCKIN_VS_WT_TCELL_IL2_TREATED_17H_DN	-0.297913	-0.640246	0.846614	1	1
GSE18893_TCONV_VS_TREG_2H_CULTURE_DN	0.488019	1.37432	0.102296	0.364266	0.916			GSE3039_CD4_TCELL_VS_B2_BCELL_UP	-0.273623	-0.637574	0.884298	1	1
GSE17186_NAIVE_VS_CD21LOW_TRANSITIONAL_BCELL_CORD_BLOOD_DN	0.507331	1.3745	0.0956175	0.364939	0.916			GSE36891_POLYIC_TLR3_VS_PAM_TLR2_STIM_PERITONEAL_MACROPHAGE_DN	-0.236315	-0.636326	0.894531	1	1
GSE24142_EARLY_THYMIC_PROGENITOR_VS_DN3_THYMOCYTE_ADULT_DN	0.693899	1.59742	0.0105485	0.365856	0.775			GSE43955_1H_VS_42H_ACT_CD4_TCELL_WITH_TGFB_IL6_DN	-0.219273	-0.635117	0.936382	1	1
GSE14000_UNSTIM_VS_16H_LPS_DC_TRANSLATED_RNA_DN	0.679958	1.60083	0.0182186	0.366421	0.772			GSE13484_UNSTIM_VS_12H_YF17D_VACCINE_STIM_PBMC_DN	-0.246	-0.631114	0.837476	1	1
GSE14386_UNTREATED_VS_IFNA_TREATED_ACT_PBMC_MS_PATIENT_DN	0.516575	1.3729	0.0842105	0.366702	0.918			GSE24574_BCL6_HIGH_TFH_VS_NAIVE_CD4_TCELL_UP	-0.194777	-0.630446	0.942346	1	1
GSE24142_EARLY_THYMIC_PROGENITOR_VS_DN2_THYMOCYTE_ADULT_DN	0.587434	1.37154	0.130705	0.367877	0.918			GSE20715_WT_VS_TLR4_KO_48H_OZONE_LUNG_UP	-0.194411	-0.629168	0.933086	1	1
GSE27786_LIN_NEG_VS_CD4_TCELL_DN	0.475611	1.37192	0.0826613	0.368056	0.918			GSE13306_RA_VS_UNTREATED_MEM_CD4_TCELL_UP	-0.224157	-0.627889	0.929461	1	1
GSE3565_CTRL_VS_LPS_INJECTED_SPLENOCYTES_DN	0.521894	1.37001	0.146293	0.369447	0.918			GSE29949_CD8_POS_DC_SPLEEN_VS_MONOCYTE_BONE_MARROW_UP	-0.241403	-0.627551	0.939024	1	1
GSE360_T_GONDII_VS_B_MALAYI_LOW_DOSE_DC_UP	0.522348	1.37017	0.0788382	0.370151	0.918			GSE3720_UNSTIM_VS_LPS_STIM_VD1_GAMMADELTA_TCELL_DN	-0.221859	-0.626406	0.927593	1	1
GSE40685_TREG_VS_FOXP3_KO_TREG_PRECURSOR_UP	0.603224	1.60172	0.0563107	0.370553	0.772			GSE22886_NAIVE_BCELL_VS_MONOCYTE_DN	-0.214147	-0.62541	0.829167	1	1
GSE2770_IL12_AND_TGFB_ACT_VS_ACT_CD4_TCELL_2H_UP	0.566079	1.36869	0.10124	0.37158	0.919			GSE30971_WBP7_HET_VS_KO_MACROPHAGE_4H_LPS_STIM_DN	-0.281741	-0.623258	0.870637	1	1
GSE17721_CTRL_VS_GARDIQUIMOD_12H_BMDC_DN	0.53025	1.36624	0.10664	0.3766	0.925			GSE6269_STAPH_AUREUS_VS_STREP_PNEUMO_INF_PBMC_DN	-0.30072	-0.623228	0.876448	1	1
GSE18791_UNSTIM_VS_NEWCATSLE_VIRUS_DC_10H_DN	0.56771	1.36557	0.0894309	0.377147	0.925			GSE30962_PRIMARY_VS_SECONDARY_CHRONIC_LCMV_INF_CD8_TCELL_DN	-0.248767	-0.620068	0.89858	1	1
GSE36888_UNTREATED_VS_IL2_TREATED_TCELL_2H_UP	0.531107	1.36455	0.0991735	0.377462	0.926			GSE9006_HEALTHY_VS_TYPE_2_DIABETES_PBMC_AT_DX_DN	-0.249602	-0.61973	0.896484	1	1
GSE22886_NAIVE_BCELL_VS_BLOOD_PLASMA_CELL_UP	0.587897	1.36477	0.110664	0.37801	0.925			GSE35435_RESTING_VS_IL4_TREATED_MACROPHAGE_DN	-0.236384	-0.618716	0.931818	1	1
GSE19888_ADENOSINE_A3R_INH_VS_TCELL_MEMBRANES_ACT_MAST_CELL_UP	0.660993	1.60175	0.0438247	0.378327	0.772			GSE28726_NAIVE_VS_ACTIVATED_NKTCELL_DN	-0.217344	-0.617814	0.922642	1	1
GSE42021_TREG_PLN_VS_CD24LO_TREG_THYMUS_DN	0.590793	1.60352	0.064833	0.378477	0.77			GSE29618_PDC_VS_MDC_DN	-0.201982	-0.611031	0.953488	1	1
GSE37534_UNTREATED_VS_ROSIGLITAZONE_TREATED_CD4_TCELL_PPARG1_AND_FOXP3_TRASDUCED_DN	0.703404	1.60452	0.0353635	0.382698	0.768			GSE18281_PERIMEDULLARY_CORTICAL_REGION_VS_WHOLE_MEDULLA_THYMUS_UP	-0.196797	-0.608909	0.9182	1	1
GSE31082_CD4_VS_CD8_SP_THYMOCYTE_DN	0.666481	1.60606	0.0162272	0.384834	0.768			GSE45365_NK_CELL_VS_CD11B_DC_DN	-0.266076	-0.597332	0.828629	1	1
GSE37605_C57BL6_VS_NOD_FOXP3_FUSION_GFP_TCONV_UP	0.529641	1.36059	0.148454	0.385886	0.926			GSE22229_RENAL_TRANSPLANT_IMMUNOSUPP_THERAPY_VS_HEALTHY_PBMC_DN	-0.227285	-0.597097	0.894	1	1
GSE18791_CTRL_VS_NEWCASTLE_VIRUS_DC_18H_DN	0.510782	1.35637	0.112903	0.38854	0.926			GSE24574_BCL6_HIGH_TFH_VS_NAIVE_CD4_TCELL_DN	-0.237769	-0.59481	0.926829	1	1
GSE33374_CD8_ALPHAALPHA_VS_ALPHABETA_CD161_HIGH_TCELL_DN	0.511903	1.359	0.10766	0.388653	0.926			GSE3982_EFF_MEMORY_VS_CENT_MEMORY_CD4_TCELL_UP	-0.226378	-0.594553	0.956088	1	1
GSE3565_DUSP1_VS_WT_SPLENOCYTES_DN	0.539795	1.35195	0.127883	0.388807	0.931			GSE25123_ROSIGLITAZONE_VS_IL4_AND_ROSIGLITAZONE_STIM_MACROPHAGE_DAY10_UP	-0.22738	-0.594276	0.947573	1	1
GSE40274_FOXP3_VS_FOXP3_AND_IRF4_TRANSDUCED_ACTIVATED_CD4_TCELL_UP	0.483501	1.3523	0.093361	0.388897	0.931			GSE25088_WT_VS_STAT6_KO_MACROPHAGE_ROSIGLITAZONE_AND_IL4_STIM_DN	-0.242703	-0.5907	0.935238	1	1
GSE18281_MEDULLARY_THYMOCYTE_VS_WHOLE_MEDULLA_THYMUS_DN	0.500661	1.3575	0.0709939	0.38896	0.926			GSE21379_WT_VS_SAP_KO_TFH_CD4_TCELL_UP	-0.23453	-0.590238	0.934694	1	1
GSE11864_CSF1_IFNG_VS_CSF1_IFNG_PAM3CYS_IN_MAC_DN	0.491948	1.35663	0.101594	0.388963	0.926			GSE42088_UNINF_VS_LEISHMANIA_INF_DC_4H_DN	-0.26512	-0.589572	0.921053	1	1
GSE1460_CD4_THYMOCYTE_VS_NAIVE_CD4_TCELL_ADULT_BLOOD_DN	0.456999	1.35404	0.141962	0.389016	0.929			GSE360_L_DONOVANI_VS_M_TUBERCULOSIS_MAC_UP	-0.231523	-0.589188	0.899396	1	1
GSE2706_2H_VS_8H_R848_AND_LPS_STIM_DC_DN	0.54784	1.35782	0.0994152	0.389288	0.926
GSE19888_ADENOSINE_A3R_ACT_VS_TCELL_MEMBRANES_ACT_IN_MAST_CELL_UP	0.531423	1.35688	0.15275	0.389371	0.926
GOLDRATH_EFF_VS_MEMORY_CD8_TCELL_DN	0.598935	1.35433	0.137787	0.38938	0.929
GSE40273_GATA1_KO_VS_WT_TREG_DN	0.520103	1.35341	0.17004	0.389474	0.93
GSE20366_CD103_POS_VS_NEG_TREG_KLRG1NEG_DN	0.540483	1.35291	0.110887	0.389493	0.93
GSE339_CD8POS_VS_CD4CD8DN_DC_IN_CULTURE_UP	0.462318	1.35246	0.0927419	0.389548	0.931
GSE18791_CTRL_VS_NEWCASTLE_VIRUS_DC_16H_DN	0.529864	1.35108	0.084	0.38991	0.932
GSE22886_NAIVE_CD8_TCELL_VS_MEMORY_TCELL_DN	0.430153	1.35444	0.112648	0.390126	0.929
GSE17721_LPS_VS_PAM3CSK4_4H_BMDC_UP	0.505517	1.3579	0.145418	0.390167	0.926
GSE36476_CTRL_VS_TSST_ACT_40H_MEMORY_CD4_TCELL_YOUNG_DN	0.56267	1.35476	0.136179	0.390483	0.928
GSE3337_CTRL_VS_16H_IFNG_IN_CD8POS_DC_DN	0.494384	1.35506	0.0793991	0.390787	0.928
GSE2770_IL12_VS_IL4_TREATED_ACT_CD4_TCELL_48H_DN	0.515365	1.34993	0.160083	0.391691	0.932
GSE13522_WT_VS_IFNAR_KO_SKING_T_CRUZI_Y_STRAIN_INF_UP	0.538819	1.34824	0.119497	0.392534	0.933
GSE19941_LPS_VS_LPS_AND_IL10_STIM_IL10_KO_MACROPHAGE_DN	0.542034	1.3486	0.088843	0.392784	0.933
GSE2770_IL12_AND_TGFB_ACT_VS_ACT_CD4_TCELL_6H_DN	0.570777	1.34751	0.110638	0.393145	0.933
GSE6259_FLT3L_INDUCED_VS_WT_SPLENIC_DC_33D1_POS_DN	0.542401	1.34891	0.0993915	0.39319	0.933
GSE2770_TGFB_AND_IL4_ACT_VS_ACT_CD4_TCELL_2H_DN	0.724637	1.60616	0.00792079	0.393219	0.768
GSE43863_DAY6_EFF_VS_DAY150_MEM_TH1_CD4_TCELL_UP	0.527409	1.34609	0.145877	0.393719	0.933
GSE17721_0.5H_VS_8H_CPG_BMDC_DN	0.498872	1.34428	0.112474	0.393847	0.933
GSE13485_DAY3_VS_DAY21_YF17D_VACCINE_PBMC_UP	0.527139	1.34465	0.156746	0.394104	0.933
GSE22886_NAIVE_TCELL_VS_MONOCYTE_UP	0.616596	1.34505	0.186335	0.394196	0.933
GSE24634_IL4_VS_CTRL_TREATED_NAIVE_CD4_TCELL_DAY7_UP	0.550199	1.34545	0.107356	0.394215	0.933
GSE2585_THYMIC_DC_VS_MTEC_DN	0.73636	1.60782	0.0101215	0.394572	0.766
GSE3982_MEMORY_CD4_TCELL_VS_BCELL_UP	0.541895	1.34612	0.144958	0.394627	0.933
GSE15930_NAIVE_VS_72H_IN_VITRO_STIM_IL12_CD8_TCELL_DN	0.533748	1.34651	0.111336	0.394701	0.933
GSE30083_SP2_VS_SP4_THYMOCYTE_DN	0.471582	1.34347	0.154455	0.394814	0.934
GSE19888_ADENOSINE_A3R_INH_VS_INH_PRETREAT_AND_ACT_WITH_TCELL_MEMBRANES_MAST_CELL_UP	0.542236	1.34229	0.106776	0.396771	0.934
GSE22025_TGFB1_VS_TGFB1_AND_PROGESTERONE_TREATED_CD4_TCELL_UP	0.513889	1.34068	0.0981595	0.397646	0.934
GSE17721_LPS_VS_GARDIQUIMOD_24H_BMDC_UP	0.626516	1.62047	0.028	0.398134	0.749
GSE24574_NAIVE_VS_TCONV_CD4_TCELL_UP	0.480383	1.34075	0.141667	0.398496	0.934
GSE10273_HIGH_VS_LOW_IL7_TREATED_IRF4_8_NULL_PRE_BCELL_DN	0.51948	1.34087	0.132632	0.399183	0.934
GSE8921_UNSTIM_VS_TLR1_2_STIM_MONOCYTE_12H_DN	0.534581	1.33933	0.117284	0.399802	0.934
GSE13485_DAY1_VS_DAY3_YF17D_VACCINE_PBMC_DN	0.663139	1.61776	0.015748	0.399972	0.752
GSE2770_UNTREATED_VS_ACT_CD4_TCELL_2H_UP	0.671591	1.60864	0.0204082	0.400064	0.764
GSE24634_TEFF_VS_TCONV_DAY3_IN_CULTURE_UP	0.56359	1.33872	0.145877	0.400208	0.934
GSE22589_SIV_VS_HIV_AND_SIV_INFECTED_DC_UP	0.631083	1.61073	0.0220884	0.400863	0.762
GSE32164_ALTERNATIVELY_ACT_M2_VS_CMYC_INHIBITED_MACROPHAGE_DN	0.491025	1.33773	0.135628	0.401657	0.934
GSE3982_BCELL_VS_TH1_DN	0.499131	1.33572	0.116935	0.403306	0.935
GSE10325_CD4_TCELL_VS_LUPUS_CD4_TCELL_DN	0.483791	1.33525	0.150101	0.403395	0.935
GSE22886_DAY1_VS_DAY7_MONOCYTE_IN_CULTURE_UP	0.525883	1.33651	0.145833	0.403411	0.935
GSE360_T_GONDII_VS_M_TUBERCULOSIS_MAC_DN	0.581415	1.3347	0.151579	0.403679	0.935
GSE27786_LIN_NEG_VS_NKCELL_DN	0.47681	1.33577	0.0925926	0.404202	0.935
GSE22886_NAIVE_CD4_TCELL_VS_MONOCYTE_UP	0.602792	1.33263	0.204082	0.404722	0.94
GSE23568_CTRL_VS_ID3_TRANSDUCED_CD8_TCELL_UP	0.560079	1.33172	0.151261	0.40474	0.94
GSE360_L_MAJOR_VS_B_MALAYI_LOW_DOSE_DC_UP	0.57176	1.3337	0.122407	0.405337	0.939
GSE28737_WT_VS_BCL6_HET_FOLLICULAR_BCELL_DN	0.495184	1.33088	0.089613	0.405546	0.94
GSE2585_AIRE_KO_VS_WT_CD80_LOW_MTEC_UP	0.577434	1.33264	0.0800821	0.405695	0.94
GSE42724_NAIVE_VS_B1_BCELL_UP	0.489236	1.33172	0.153226	0.405698	0.94
GSE17721_LPS_VS_CPG_24H_BMDC_UP	0.528927	1.33305	0.124498	0.405808	0.94
GSE10240_CTRL_VS_IL17_STIM_PRIMARY_BRONCHIAL_EPITHELIAL_CELLS_DN	0.455464	1.32587	0.147475	0.406609	0.941
GSE39820_CTRL_VS_IL1B_IL6_IL23A_CD4_TCELL_UP	0.537252	1.31771	0.133612	0.406962	0.944
GSE34156_UNTREATED_VS_6H_NOD2_AND_TLR1_TLR2_LIGAND_TREATED_MONOCYTE_DN	0.625561	1.621	0.0525292	0.406987	0.747
GSE39556_UNTREATED_VS_3H_POLYIC_INJ_MOUSE_NK_CELL_UP	0.554203	1.31557	0.147239	0.407234	0.944
GSE40274_CTRL_VS_EOS_TRANSDUCED_ACTIVATED_CD4_TCELL_DN	0.572364	1.31873	0.179104	0.407362	0.944
GSE17721_CTRL_VS_GARDIQUIMOD_8H_BMDC_DN	0.494209	1.31793	0.140873	0.407379	0.944
GSE25087_FETAL_VS_ADULT_TREG_UP	0.563199	1.32592	0.149688	0.407473	0.941
GSE30083_SP2_VS_SP3_THYMOCYTE_UP	0.580957	1.31577	0.11875	0.4077	0.944
GSE43260_BTLA_POS_VS_NEG_INTRATUMORAL_CD8_TCELL_DN	0.40248	1.31655	0.166994	0.407793	0.944
GSE16451_CTRL_VS_WEST_EQUINE_ENC_VIRUS_MATURE_NEURON_CELL_LINE_DN	0.465055	1.31811	0.156576	0.407858	0.944
GSE17721_12H_VS_24H_LPS_BMDC_UP	0.541554	1.31885	0.106695	0.40802	0.944
GSE10325_LUPUS_CD4_TCELL_VS_LUPUS_MYELOID_UP	0.597458	1.3261	0.165957	0.408049	0.941
GSE24142_ADULT_VS_FETAL_DN3_THYMOCYTE_UP	0.423121	1.32945	0.114625	0.40805	0.94
GSE22196_HEALTHY_VS_OBESE_MOUSE_SKIN_GAMMADELTA_TCELL_UP	0.502672	1.31595	0.136179	0.408266	0.944
GSE21546_WT_VS_SAP1A_KO_AND_ELK1_KO_DP_THYMOCYTES_UP	0.482362	1.32715	0.142562	0.408343	0.94
GSE37416_CTRL_VS_24H_F_TULARENSIS_LVS_NEUTROPHIL_UP	0.467052	1.32795	0.09375	0.40849	0.94
GSE17721_PAM3CSK4_VS_GADIQUIMOD_16H_BMDC_UP	0.491002	1.31904	0.0738397	0.408567	0.944
GSE9601_NFKB_INHIBITOR_VS_PI3K_INHIBITOR_TREATED_HCMV_INF_MONOCYTE_DN	0.543071	1.31656	0.151951	0.408678	0.944
GSE11057_EFF_MEM_VS_CENT_MEM_CD4_TCELL_DN	0.52597	1.32177	0.161826	0.408784	0.942
GSE14000_UNSTIM_VS_4H_LPS_DC_TRANSLATED_RNA_DN	0.66407	1.61139	0.0316832	0.408842	0.761
GSE17721_LPS_VS_GARDIQUIMOD_4H_BMDC_UP	0.497902	1.32617	0.127789	0.408862	0.941
GSE2770_IL12_AND_TGFB_VS_IL4_TREATED_ACT_CD4_TCELL_2H_UP	0.52127	1.31929	0.193878	0.408914	0.944
GSE6092_IFNG_VS_IFNG_AND_B_BURGDORFERI_INF_ENDOTHELIAL_CELL_DN	0.494012	1.32123	0.173824	0.409104	0.942
GSE360_CTRL_VS_L_MAJOR_DC_DN	0.499854	1.32811	0.143154	0.409112	0.94
GSE2770_UNTREATED_VS_ACT_CD4_TCELL_48H_DN	0.501806	1.32197	0.169291	0.409186	0.942
GSE21033_1H_VS_24H_POLYIC_STIM_DC_UP	0.479856	1.32323	0.132911	0.409188	0.941
GSE8685_IL2_STARVED_VS_IL2_ACT_IL2_STARVED_CD4_TCELL_UP	0.536157	1.32721	0.129363	0.409211	0.94
GSE37533_UNTREATED_VS_PIOGLIZATONE_TREATED_CD4_TCELL_PPARG1_AND_FOXP3_TRASDUCED_UP	0.530075	1.3228	0.171975	0.409212	0.941
GSE37532_TREG_VS_TCONV_PPARG_KO_CD4_TCELL_FROM_LN_DN	0.558906	1.31947	0.170576	0.409387	0.944
GSE3982_BCELL_VS_CENT_MEMORY_CD4_TCELL_DN	0.525298	1.32632	0.1002	0.409506	0.941
GSE15930_STIM_VS_STIM_AND_IFNAB_48H_CD8_T_CELL_DN	0.511299	1.3222	0.142562	0.409657	0.942
GSE30153_LUPUS_VS_HEALTHY_DONOR_BCELL_UP	0.529423	1.31352	0.141153	0.40998	0.945
GSE6269_HEALTHY_VS_FLU_INF_PBMC_DN	0.559939	1.32411	0.177043	0.410053	0.941
GSE24026_PD1_LIGATION_VS_CTRL_IN_ACT_TCELL_LINE_UP	0.480541	1.32812	0.152401	0.410081	0.94
GSE26488_WT_VS_HDAC7_DELTAP_TG_OT2_THYMOCYTE_WITH_PEPTIDE_INJECTION_UP	0.493724	1.32323	0.118503	0.41014	0.941
GSE23502_WT_VS_HDC_KO_MYELOID_DERIVED_SUPPRESSOR_CELL_COLON_TUMOR_UP	0.541064	1.31956	0.14881	0.410151	0.944
GSE7852_THYMUS_VS_FAT_TREG_UP	0.533121	1.3236	0.188017	0.41022	0.941
GSE7460_TCONV_VS_TREG_LN_DN	0.513068	1.31354	0.164634	0.41082	0.945
GSE26928_EFF_MEM_VS_CENTR_MEM_CD4_TCELL_UP	0.562306	1.31957	0.153061	0.411058	0.944
GSE30962_PRIMARY_VS_SECONDARY_CHRONIC_LCMV_INF_CD8_TCELL_UP	0.590343	1.3197	0.150538	0.411707	0.944
GSE7852_TREG_VS_TCONV_THYMUS_UP	0.4955	1.31231	0.169456	0.411814	0.945
GSE11386_NAIVE_VS_MEMORY_BCELL_DN	0.558257	1.31146	0.165272	0.412798	0.945
GSE45365_NK_CELL_VS_BCELL_MCMV_INFECTION_DN	0.54414	1.62452	0.0105708	0.413549	0.743
GSE17721_LPS_VS_PAM3CSK4_16H_BMDC_UP	0.483658	1.31025	0.193294	0.414537	0.946
GSE25088_ROSIGLITAZONE_VS_IL4_AND_ROSIGLITAZONE_STIM_STAT6_KO_MACROPHAGE_DAY10_DN	0.476037	1.30909	0.133758	0.415379	0.949
GSE6259_CD4_TCELL_VS_CD8_TCELL_DN	0.471771	1.30383	0.155462	0.415592	0.95
GSE37534_UNTREATED_VS_PIOGLITAZONE_TREATED_CD4_TCELL_PPARG1_AND_FOXP3_TRASDUCED_DN	0.657446	1.61227	0.0325671	0.415847	0.76
GSE39110_DAY3_VS_DAY6_POST_IMMUNIZATION_CD8_TCELL_UP	0.531301	1.30409	0.175105	0.415933	0.95
GSE339_CD8POS_VS_CD4CD8DN_DC_UP	0.501078	1.30913	0.13125	0.416174	0.949
GSE22886_NAIVE_CD8_TCELL_VS_NEUTROPHIL_UP	0.568278	1.30657	0.185031	0.416589	0.949
GSE29618_BCELL_VS_MDC_DAY7_FLU_VACCINE_UP	0.619535	1.30498	0.193684	0.416661	0.95
GSE22886_NAIVE_CD4_TCELL_VS_NKCELL_UP	0.582466	1.30805	0.138144	0.41671	0.949
GSE12003_MIR223_KO_VS_WT_BM_PROGENITOR_4D_CULTURE_UP	0.557611	1.30764	0.189135	0.416733	0.949
GSE40441_NRP1_POS_INDUCED_TREG_VS_NRP1_NEG_NATURAL_TREG_UP	0.506796	1.30411	0.115789	0.416786	0.95
GSE15330_HSC_VS_MEGAKARYOCYTE_ERYTHROID_PROGENITOR_IKAROS_KO_DN	0.533892	1.30532	0.141176	0.416857	0.95
GSE35825_UNTREATED_VS_IFNG_STIM_MACROPHAGE_UP	0.451517	1.30674	0.0845361	0.417128	0.949
GSE9650_EFFECTOR_VS_EXHAUSTED_CD8_TCELL_DN	0.466821	1.30435	0.10395	0.417147	0.95
GSE360_L_MAJOR_VS_M_TUBERCULOSIS_DC_DN	0.529322	1.30554	0.125	0.417211	0.95
GSE3337_4H_VS_16H_IFNG_IN_CD8POS_DC_UP	0.539603	1.30705	0.19697	0.417261	0.949
GSE18281_SUBCAPSULAR_CORTICAL_REGION_VS_WHOLE_CORTEX_THYMUS_DN	0.598633	1.298	0.162	0.417424	0.953
GSE37534_UNTREATED_VS_GW1929_TREATED_CD4_TCELL_PPARG1_AND_FOXP3_TRASDUCED_UP	0.526005	1.29872	0.191235	0.417542	0.952
GSE40273_XBP1_KO_VS_WT_TREG_DN	0.533676	1.29903	0.132505	0.417674	0.951
GSE17721_0.5H_VS_4H_CPG_BMDC_DN	0.389345	1.30571	0.159763	0.417696	0.95
GSE3982_MAST_CELL_VS_CENT_MEMORY_CD4_TCELL_DN	0.51872	1.29742	0.172708	0.417791	0.953
GSE7460_FOXP3_MUT_VS_WT_ACT_WITH_TGFB_TCONV_DN	0.466638	1.29808	0.16701	0.418086	0.952
GSE1740_MCSF_VS_MCSF_AND_IFNG_DAY2_DERIVED_MACROPHAGE_UP	0.640838	1.6212	0.0206612	0.418198	0.747
GSE45365_NK_CELL_VS_CD8A_DC_MCMV_INFECTION_UP	0.572374	1.30143	0.193613	0.418373	0.95
GSE37301_MULTIPOTENT_PROGENITOR_VS_COMMON_LYMPHOID_PROGENITOR_UP	0.481677	1.29907	0.182013	0.418419	0.951
GSE26669_CTRL_VS_COSTIM_BLOCK_MLR_CD4_TCELL_UP	0.497199	1.30219	0.185484	0.418422	0.95
GSE16522_ANTI_CD3CD28_STIM_VS_UNSTIM_MEMORY_CD8_TCELL_DN	0.52565	1.30177	0.177062	0.418499	0.95
GSE45382_UNTREATED_VS_TGFB_TREATED_MACROPHAGES_DN	0.465801	1.29507	0.197211	0.418792	0.955
GSE25123_WT_VS_PPARG_KO_MACROPHAGE_ROSIGLITAZONE_STIM_DN	0.5517	1.2965	0.14375	0.419067	0.955
GSE360_L_DONOVANI_VS_L_MAJOR_MAC_DN	0.529382	1.29911	0.154489	0.419238	0.951
GSE17721_0.5H_VS_24H_LPS_BMDC_DN	0.521584	1.29527	0.150206	0.419263	0.955
GSE2706_UNSTIM_VS_8H_LPS_DC_DN	0.487355	1.29534	0.150602	0.419924	0.955
GSE15930_STIM_VS_STIM_AND_TRICHOSTATINA_72H_CD8_T_CELL_DN	0.464813	1.29911	0.117647	0.42011	0.951
GSE46606_UNSTIM_VS_CD40L_IL2_IL5_1DAY_STIMULATED_IRF4_KO_BCELL_UP	0.505516	1.29534	0.159091	0.420785	0.955
GSE39556_CD8A_DC_VS_NK_CELL_DN	0.522156	1.29916	0.179592	0.420867	0.951
GSE13485_DAY1_VS_DAY7_YF17D_VACCINE_PBMC_DN	0.676873	1.63059	0.0160321	0.420941	0.731
GSE24142_EARLY_THYMIC_PROGENITOR_VS_DN2_THYMOCYTE_FETAL_DN	0.578141	1.29352	0.176591	0.421463	0.956
GSE11961_MARGINAL_ZONE_BCELL_VS_GERMINAL_CENTER_BCELL_DAY7_DN	0.431668	1.29926	0.168337	0.421498	0.951
GSE42021_CD24HI_VS_CD24INT_TCONV_THYMUS_DN	0.483165	1.29955	0.169014	0.421651	0.95
GSE21670_IL6_VS_TGFB_AND_IL6_TREATED_STAT3_KO_CD4_TCELL_DN	0.720861	1.62558	0.0104384	0.421733	0.742
GSE7219_WT_VS_NIK_NFKB2_KO_DC_UP	0.482644	1.2921	0.197938	0.422052	0.956
GSE28726_NAIVE_VS_ACTIVATED_VA24NEG_NKTCELL_UP	0.473439	1.29264	0.167019	0.422547	0.956
GSE25123_CTRL_VS_IL4_AND_ROSIGLITAZONE_STIM_MACROPHAGE_UP	0.532632	1.29224	0.180043	0.422578	0.956
GSE17721_PAM3CSK4_VS_CPG_16H_BMDC_DN	0.4721	1.28697	0.175649	0.423307	0.957
GSE17721_CPG_VS_GARDIQUIMOD_2H_BMDC_UP	0.498171	1.29032	0.185567	0.423486	0.956
GSE9006_TYPE_1_DIABETES_AT_DX_VS_4MONTH_POST_DX_PBMC_UP	0.536942	1.2769	0.162393	0.423686	0.958
GSE43863_TH1_VS_LY6C_INT_CXCR5POS_MEMORY_CD4_TCELL_UP	0.55641	1.28905	0.170431	0.423703	0.956
GSE7831_UNSTIM_VS_CPG_STIM_PDC_4H_UP	0.488037	1.2863	0.146998	0.423905	0.957
GSE32164_RESTING_DIFFERENTIATED_VS_CMYC_INHIBITED_MACROPHAGE_DN	0.462731	1.28745	0.21748	0.423913	0.957
GSE5099_DAY3_VS_DAY7_MCSF_TREATED_MACROPHAGE_UP	0.509239	1.28968	0.165644	0.423977	0.956
GSE28726_ACT_CD4_TCELL_VS_ACT_NKTCELL_DN	0.46943	1.29083	0.193878	0.424001	0.956
GSE29618_BCELL_VS_MONOCYTE_UP	0.604041	1.27711	0.223629	0.424054	0.958
GSE41867_NAIVE_VS_DAY30_LCMV_CLONE13_EXHAUSTED_CD8_TCELL_UP	0.539223	1.28699	0.177686	0.424105	0.957
GSE45365_NK_CELL_VS_CD8_TCELL_MCMV_INFECTION_DN	0.441429	1.29041	0.166667	0.424106	0.956
GSE22886_CD8_TCELL_VS_BCELL_NAIVE_UP	0.511834	1.2778	0.240084	0.424224	0.958
GSE39110_DAY3_VS_DAY6_POST_IMMUNIZATION_CD8_TCELL_WITH_IL2_TREATMENT_UP	0.523364	1.28842	0.226531	0.424289	0.956
KAECH_DAY15_EFF_VS_MEMORY_CD8_TCELL_DN	0.471673	1.27733	0.202559	0.424401	0.958
GSE46242_CTRL_VS_EGR2_DELETED_ANERGIC_TH1_CD4_TCELL_DN	0.496918	1.28568	0.146939	0.424425	0.957
GSE17721_LPS_VS_POLYIC_4H_BMDC_UP	0.494825	1.2891	0.144989	0.424444	0.956
GSE17721_0.5H_VS_8H_GARDIQUIMOD_BMDC_DN	0.482179	1.278	0.217565	0.424617	0.958
GSE11961_UNSTIM_VS_ANTI_IGM_AND_CD40_STIM_6H_FOLLICULAR_BCELL_DN	0.572309	1.2875	0.192946	0.424661	0.957
GSE22886_CD4_TCELL_VS_BCELL_NAIVE_UP	0.548484	1.28785	0.225738	0.424753	0.956
GSE7852_LN_VS_THYMUS_TCONV_UP	0.493705	1.27867	0.154786	0.424834	0.958
GSE3982_CENT_MEMORY_CD4_TCELL_VS_TH2_UP	0.457884	1.27827	0.179752	0.424885	0.958
GSE24634_TREG_VS_TCONV_POST_DAY10_IL4_CONVERSION_UP	0.464669	1.27529	0.174098	0.425463	0.958
GSE22935_WT_VS_MYD88_KO_MACROPHAGE_12H_MBOVIS_BCG_STIM_DN	0.411939	1.27488	0.143149	0.425539	0.958
GSE2706_R848_VS_R848_AND_LPS_2H_STIM_DC_DN	0.548605	1.27565	0.210526	0.425598	0.958
GSE7831_1H_VS_4H_CPG_STIM_PDC_DN	0.577141	1.27868	0.151386	0.425638	0.958
GSE17721_LPS_VS_POLYIC_12H_BMDC_DN	0.431892	1.28272	0.139004	0.425857	0.957
GSE21670_UNTREATED_VS_TGFB_TREATED_STAT3_KO_CD4_TCELL_DN	0.45902	1.27115	0.189765	0.426044	0.959
GSE19198_1H_VS_6H_IL21_TREATED_TCELL_DN	0.492507	1.27155	0.226721	0.426071	0.959
GSE22919_RESTING_VS_IL2_IL12_IL15_STIM_NK_CELL_DN	0.436778	1.28292	0.167355	0.426287	0.957
GSE16385_ROSIGLITAZONE_IL4_VS_IL4_ALONE_STIM_MACROPHAGE_12H_UP	0.483163	1.27869	0.210317	0.426424	0.958
GSE23398_WT_VS_IL2_KO_CD4_TCELL_SCURFY_MOUSE_UP	0.458806	1.27939	0.197211	0.426624	0.958
GSE46606_IRF4HIGH_VS_IRF4MID_CD40L_IL2_IL5_DAY3_STIMULATED_BCELL_DN	0.42416	1.28389	0.182752	0.426662	0.957
GSE29949_MICROGLIA_BRAIN_VS_CD8_POS_DC_SPLEEN_UP	0.436244	1.27164	0.2125	0.426678	0.959
GSE20715_0H_VS_48H_OZONE_LUNG_UP	0.595809	1.28304	0.210309	0.426848	0.957
GSE22886_NAIVE_CD8_TCELL_VS_MONOCYTE_UP	0.551983	1.26932	0.254098	0.426871	0.959
GSE17186_NAIVE_VS_CD21LOW_TRANSITIONAL_BCELL_UP	0.476859	1.27883	0.177106	0.426954	0.958
GSE39864_WT_VS_GATA3_KO_TREG_UP	0.47662	1.28331	0.198381	0.427048	0.957
GSE2770_IL12_AND_TGFB_VS_IL4_TREATED_ACT_CD4_TCELL_48H_DN	0.463252	1.273	0.153693	0.427107	0.959
GSE19401_PLN_VS_PEYERS_PATCH_FOLLICULAR_DC_DN	0.566377	1.27946	0.256513	0.427234	0.958
GSE8678_IL7R_LOW_VS_HIGH_EFF_CD8_TCELL_DN	0.560713	1.27326	0.194154	0.427328	0.959
GSE5142_CTRL_VS_HTERT_TRANSDUCED_CD8_TCELL_EARLY_PASSAGE_CLONE_UP	0.503297	1.26944	0.164927	0.427401	0.959
GSE42021_CD24INT_VS_CD24LOW_TCONV_THYMUS_UP	0.479489	1.28393	0.176842	0.427413	0.957
GSE41867_NAIVE_VS_DAY8_LCMV_CLONE13_EFFECTOR_CD8_TCELL_UP	0.474988	1.27166	0.202358	0.427431	0.959
GSE20727_ROS_INH_VS_ROS_INH_AND_DNFB_ALLERGEN_TREATED_DC_UP	0.541622	1.27356	0.183884	0.427452	0.959
GSE17721_POLYIC_VS_CPG_16H_BMDC_UP	0.421475	1.2701	0.184647	0.42753	0.959
GSE40274_FOXP3_VS_FOXP3_AND_SATB1_TRANSDUCED_ACTIVATED_CD4_TCELL_DN	0.464053	1.27237	0.206186	0.427596	0.959
GSE2706_UNSTIM_VS_2H_R848_DC_DN	0.555158	1.28154	0.210309	0.427621	0.957
GSE6092_UNSTIM_VS_IFNG_STIM_ENDOTHELIAL_CELL_DN	0.513915	1.26865	0.152263	0.427641	0.96
GSE13547_WT_VS_ZFX_KO_BCELL_DN	0.484168	1.26968	0.210736	0.427642	0.959
GSE28237_FOLLICULAR_VS_LATE_GC_BCELL_DN	0.476159	1.27188	0.154	0.427696	0.959
GSE17721_CTRL_VS_PAM3CSK4_8H_BMDC_DN	0.427745	1.27957	0.180527	0.427788	0.958
GSE22886_NAIVE_CD4_TCELL_VS_DC_UP	0.561351	1.28103	0.221294	0.427915	0.957
GSE20500_CTRL_VS_RETINOIC_ACID_TREATED_CD4_TCELL_DN	0.520195	1.27979	0.20404	0.428091	0.958
GSE45365_WT_VS_IFNAR_KO_CD8A_DC_DN	0.488713	1.28012	0.213415	0.428214	0.958
GSE18804_SPLEEN_MACROPHAGE_VS_COLON_TUMORAL_MACROPHAGE_UP	0.495959	1.28043	0.160164	0.42831	0.958
GSE8515_IL1_VS_IL6_4H_STIM_MAC_UP	0.528336	1.26712	0.241597	0.428378	0.96
GSE17721_LPS_VS_CPG_12H_BMDC_UP	0.494266	1.26721	0.21118	0.429	0.96
GSE37301_LYMPHOID_PRIMED_MPP_VS_RAG2_KO_NK_CELL_UP	0.521487	1.25119	0.209979	0.429122	0.965
GSE22611_NOD2_TRANSDUCED_VS_CTRL_HEK293T_STIMULATED_WITH_MDP_2H_UP	0.502834	1.2675	0.211813	0.429165	0.96
GSE24142_DN2_VS_DN3_THYMOCYTE_ADULT_UP	0.462238	1.25125	0.183432	0.429701	0.965
GSE24574_BCL6_LOW_TFH_VS_NAIVE_CD4_TCELL_UP	0.497211	1.25188	0.153061	0.429841	0.965
GSE36392_EOSINOPHIL_VS_NEUTROPHIL_IL25_TREATED_LUNG_UP	0.438839	1.25151	0.226216	0.42992	0.965
GSE36392_TYPE_2_MYELOID_VS_NEUTROPHIL_IL25_TREATED_LUNG_UP	0.431657	1.25202	0.189409	0.4303	0.965
GSE21379_WT_VS_SAP_KO_TFH_CD4_TCELL_DN	0.530181	1.26551	0.164634	0.430315	0.962
GSE29618_BCELL_VS_MDC_UP	0.585597	1.2548	0.232558	0.430397	0.964
GSE43955_1H_VS_42H_ACT_CD4_TCELL_WITH_TGFB_IL6_UP	0.51054	1.25231	0.217822	0.430452	0.965
GSE37532_TREG_VS_TCONV_PPARG_KO_CD4_TCELL_FROM_VISCERAL_ADIPOSE_TISSUE_DN	0.569826	1.25256	0.223577	0.430671	0.965
GSE2770_UNTREATED_VS_IL12_TREATED_ACT_CD4_TCELL_48H_UP	0.446169	1.26559	0.213389	0.430937	0.962
GSE36078_UNTREATED_VS_AD5_T425A_HEXON_INF_MOUSE_LUNG_DC_DN	0.537412	1.25485	0.220648	0.431031	0.964
GSE17721_CTRL_VS_POLYIC_12H_BMDC_DN	0.510629	1.26464	0.218	0.431235	0.962
GSE23505_IL6_IL1_IL23_VS_IL6_IL1_TGFB_TREATED_CD4_TCELL_UP	0.540095	1.23989	0.20082	0.431273	0.969
GSE9650_EFFECTOR_VS_MEMORY_CD8_TCELL_UP	0.40439	1.23889	0.214	0.431333	0.969
GSE37532_WT_VS_PPARG_KO_LN_TCONV_DN	0.420629	1.25504	0.206122	0.431351	0.964
GSE29164_UNTREATED_VS_CD8_TCELL_TREATED_MELANOMA_DAY3_DN	0.517175	1.25256	0.233333	0.431385	0.965
GSE42088_UNINF_VS_LEISHMANIA_INF_DC_24H_DN	0.484435	1.23951	0.200405	0.431422	0.969
GSE14699_NAIVE_VS_ACT_CD8_TCELL_UP	0.506434	1.24151	0.195833	0.431512	0.969
GSE17974_IL4_AND_ANTI_IL12_VS_UNTREATED_12H_ACT_CD4_TCELL_DN	0.505901	1.25354	0.174349	0.43159	0.965
GSE36009_UNSTIM_VS_LPS_STIM_NLRP10_KO_DC_UP	0.413955	1.24008	0.24498	0.431598	0.969
GSE42724_NAIVE_VS_MEMORY_BCELL_DN	0.459519	1.25317	0.243137	0.431621	0.965
GSE5589_LPS_VS_LPS_AND_IL6_STIM_MACROPHAGE_45MIN_UP	0.544018	1.24173	0.260163	0.431716	0.969
GSE22886_NAIVE_BCELL_VS_BM_PLASMA_CELL_UP	0.527803	1.25519	0.256513	0.43175	0.964
GSE2405_0H_VS_24H_A_PHAGOCYTOPHILUM_STIM_NEUTROPHIL_UP	0.499724	1.23897	0.194215	0.431871	0.969
GSE24634_TEFF_VS_TCONV_DAY5_IN_CULTURE_DN	0.413135	1.26139	0.164659	0.431877	0.963
GSE41978_WT_VS_ID2_KO_AND_BIM_KO_KLRG1_LOW_EFFECTOR_CD8_TCELL_DN	0.556469	1.25265	0.168357	0.431964	0.965
GSE37532_TREG_VS_TCONV_CD4_TCELL_FROM_LN_DN	0.387166	1.2402	0.203354	0.432111	0.969
GSE42088_UNINF_VS_LEISHMANIA_INF_DC_2H_UP	0.554011	1.25538	0.224696	0.432123	0.964
GSE8835_CD4_VS_CD8_TCELL_CLL_PATIENT_UP	0.472887	1.24084	0.216	0.43214	0.969
GSE1432_CTRL_VS_IFNG_24H_MICROGLIA_DN	0.664089	1.63118	0.0184805	0.43215	0.731
GSE30971_WBP7_HET_VS_KO_MACROPHAGE_DN	0.497045	1.24184	0.238095	0.43215	0.969
GSE37532_VISCERAL_ADIPOSE_TISSUE_VS_LN_DERIVED_TREG_CD4_TCELL_UP	0.478114	1.249	0.200803	0.432153	0.966
GSE21670_STAT3_KO_VS_WT_CD4_TCELL_DN	0.504592	1.24722	0.206544	0.432173	0.966
GSE24292_WT_VS_PPARG_KO_MACROPHAGE_DN	0.551645	1.24935	0.232179	0.432218	0.966
GSE17721_LPS_VS_CPG_6H_BMDC_UP	0.426642	1.25359	0.218182	0.432219	0.965
GSE16522_MEMORY_VS_NAIVE_CD8_TCELL_DN	0.427891	1.26159	0.187123	0.432234	0.963
GSE17721_LPS_VS_GARDIQUIMOD_2H_BMDC_UP	0.518269	1.24757	0.217742	0.432242	0.966
GSE40274_CTRL_VS_IRF4_TRANSDUCED_ACTIVATED_CD4_TCELL_DN	0.519124	1.25567	0.208163	0.432306	0.964
GSE22886_NAIVE_TCELL_VS_NKCELL_UP	0.573851	1.24788	0.265306	0.432317	0.966
GSE17186_CD21LOW_VS_CD21HIGH_TRANSITIONAL_BCELL_UP	0.459971	1.24038	0.197125	0.432372	0.969
GSE30971_WBP7_HET_VS_KO_MACROPHAGE_4H_LPS_STIM_UP	0.621543	1.24378	0.273663	0.432405	0.967
GSE7348_UNSTIM_VS_LPS_STIM_MACROPHAGE_DN	0.440263	1.25664	0.221557	0.432444	0.964
GSE40274_CTRL_VS_FOXP3_AND_LEF1_TRANSDUCED_ACTIVATED_CD4_TCELL_UP	0.513275	1.24279	0.232365	0.432454	0.969
GSE339_EX_VIVO_VS_IN_CULTURE_CD4POS_DC_UP	0.428555	1.24815	0.232323	0.432464	0.966
GSE360_HIGH_DOSE_B_MALAYI_VS_M_TUBERCULOSIS_DC_DN	0.467391	1.26259	0.187629	0.432516	0.962
GSE36527_CD62L_HIGH_CD69_NEG_VS_CD62L_LOW_CD69_POS_TREG_KLRG1_NEG_DN	0.453145	1.26291	0.185031	0.432598	0.962
GSE22611_UNSTIM_VS_6H_MDP_STIM_NOD2_TRANSDUCED_HEK293T_CELL_DN	0.470455	1.26216	0.176353	0.432612	0.963
GSE7219_UNSTIM_VS_LPS_AND_ANTI_CD40_STIM_NIK_NFKB2_KO_DC_DN	0.470949	1.24841	0.254098	0.432639	0.966
GSE15624_CTRL_VS_3H_HALOFUGINONE_TREATED_CD4_TCELL_UP	0.413643	1.24549	0.197652	0.432704	0.967
GSE24574_BCL6_HIGH_TFH_VS_TCONV_CD4_TCELL_DN	0.532899	1.25613	0.163223	0.432749	0.964
GSE43863_NAIVE_VS_MEMORY_TH1_CD4_TCELL_D150_LCMV_UP	0.522087	1.24225	0.267857	0.43278	0.969
GSE3400_UNTREATED_VS_IFNB_TREATED_MEF_DN	0.508722	1.24185	0.181628	0.432827	0.969
GSE40274_FOXP3_VS_FOXP3_AND_XBP1_TRANSDUCED_ACTIVATED_CD4_TCELL_DN	0.51761	1.26351	0.2	0.432834	0.962
GSE43955_10H_VS_30H_ACT_CD4_TCELL_WITH_TGFB_IL6_UP	0.465794	1.26165	0.154334	0.432894	0.963
GSE2770_TGFB_AND_IL4_VS_IL4_TREATED_ACT_CD4_TCELL_48H_UP	0.445223	1.24647	0.217391	0.432946	0.966
GSE7568_IL4_TGFB_DEXAMETHASONE_VS_IL4_TGFB_TREATED_MACROPHAGE_DN	0.532066	1.25572	0.201681	0.432967	0.964
GSE7219_WT_VS_NIK_NFKB2_KO_DC_DN	0.528066	1.24386	0.269388	0.432986	0.967
GSE3982_BCELL_VS_NKCELL_UP	0.535234	1.23766	0.226415	0.432995	0.969
GSE17721_PAM3CSK4_VS_CPG_4H_BMDC_DN	0.485978	1.24285	0.214	0.433003	0.968
GSE37301_MULTIPOTENT_PROGENITOR_VS_CD4_TCELL_UP	0.520204	1.26306	0.234216	0.433094	0.962
GSE31622_WT_VS_KLF3_KO_BCELL_DN	0.540139	1.25666	0.187905	0.433162	0.964
GSE21546_ELK1_KO_VS_SAP1A_KO_AND_ELK1_KO_DP_THYMOCYTES_UP	0.623151	1.62581	0.0441459	0.433252	0.74
GSE39556_UNTREATED_VS_3H_POLYIC_INJ_MOUSE_CD8A_DC_UP	0.53356	1.24554	0.209446	0.433313	0.967
GSE46606_IRF4HIGH_VS_WT_CD40L_IL2_IL5_DAY3_STIMULATED_BCELL_DN	0.461945	1.24295	0.238956	0.433526	0.968
GSE41978_ID2_KO_VS_ID2_KO_AND_BIM_KO_KLRG1_LOW_EFFECTOR_CD8_TCELL_DN	0.467744	1.24393	0.2249	0.433567	0.967
GSE22886_NAIVE_BCELL_VS_DC_UP	0.556498	1.24429	0.220588	0.433571	0.967
GSE26928_EFF_MEMORY_VS_CXCR5_POS_CD4_TCELL_UP	0.510023	1.2579	0.20404	0.433614	0.964
GSE19923_HEB_KO_VS_HEB_AND_E2A_KO_DP_THYMOCYTE_UP	0.487224	1.24572	0.232323	0.433692	0.967
GSE19888_ADENOSINE_A3R_INH_VS_ACT_IN_MAST_CELL_DN	0.477319	1.25747	0.151822	0.433762	0.964
GSE37301_LYMPHOID_PRIMED_MPP_VS_GRAN_MONO_PROGENITOR_UP	0.525995	1.25668	0.185263	0.433886	0.964
GSE10325_LUPUS_CD4_TCELL_VS_LUPUS_BCELL_UP	0.517024	1.25697	0.254737	0.433991	0.964
GSE3982_NEUTROPHIL_VS_BCELL_UP	0.453061	1.24441	0.176113	0.434013	0.967
GSE15930_STIM_VS_STIM_AND_IL12_72H_CD8_T_CELL_UP	0.429978	1.25806	0.153061	0.434065	0.964
GSE31082_DP_VS_CD4_SP_THYMOCYTE_DN	0.457974	1.25998	0.229979	0.434121	0.964
GSE33162_HDAC3_KO_VS_HDAC3_KO_MACROPHAGE_UP	0.69584	1.65264	0.00811359	0.434421	0.701
GSE16450_CTRL_VS_IFNA_12H_STIM_MATURE_NEURON_CELL_LINE_DN	0.463747	1.25821	0.222672	0.434554	0.964
GSE27786_CD8_TCELL_VS_NKTCELL_DN	0.462811	1.25907	0.208589	0.435143	0.964
GSE36078_WT_VS_IL1R_KO_LUNG_DC_AFTER_AD5_INF_UP	0.425026	1.25828	0.2167	0.435177	0.964
GSE17721_LPS_VS_GARDIQUIMOD_6H_BMDC_UP	0.435811	1.25862	0.169851	0.435287	0.964
GSE33424_CD161_HIGH_VS_INT_CD8_TCELL_DN	0.439455	1.23456	0.249471	0.438223	0.97
GSE16450_CTRL_VS_IFNA_6H_STIM_MATURE_NEURON_CELL_LINE_DN	0.47727	1.23252	0.247312	0.438803	0.97
GSE9316_IL6_KO_VS_IFNG_KO_INVIVO_EXPANDED_CD4_TCELL_DN	0.527648	1.23256	0.252016	0.439391	0.97
GSE13547_2H_VS_12_H_ANTI_IGM_STIM_ZFX_KO_BCELL_UP	0.477869	1.233	0.230769	0.43997	0.97
GSE37416_12H_VS_48H_F_TULARENSIS_LVS_NEUTROPHIL_UP	0.454581	1.23257	0.218324	0.440046	0.97
GSE13484_3H_UNSTIM_VS_YF17D_VACCINE_STIM_PBMC_DN	0.482403	1.23314	0.233266	0.440333	0.97
GSE45365_WT_VS_IFNAR_KO_CD8A_DC_MCMV_INFECTION_UP	0.512137	1.23061	0.261569	0.441863	0.971
GSE13547_2H_VS_12_H_ANTI_IGM_STIM_ZFX_KO_BCELL_DN	0.485647	1.22942	0.204499	0.44362	0.972
GSE22886_NAIVE_CD8_TCELL_VS_NKCELL_UP	0.61402	1.22891	0.271605	0.444028	0.973
GSE43863_TH1_VS_LY6C_INT_CXCR5POS_EFFECTOR_CD4_TCELL_DN	0.438065	1.22738	0.198	0.444318	0.973
GSE24634_NAIVE_CD4_TCELL_VS_DAY10_IL4_CONV_TREG_DN	0.40855	1.22757	0.238189	0.444673	0.973
GSE28726_NAIVE_CD4_TCELL_VS_NAIVE_VA24NEG_NKTCELL_UP	0.579467	1.63184	0.0135922	0.444689	0.73
GSE19401_NAIVE_VS_IMMUNIZED_MOUSE_PLN_FOLLICULAR_DC_DN	0.441189	1.22684	0.28	0.444761	0.973
GSE14415_INDUCED_VS_NATURAL_TREG_DN	0.434799	1.2246	0.223507	0.445123	0.973
GSE12392_CD8A_POS_VS_NEG_SPLEEN_DC_DN	0.466018	1.22524	0.233871	0.445225	0.973
GSE24210_CTRL_VS_IL35_TREATED_TCONV_CD4_TCELL_UP	0.433988	1.22757	0.229814	0.445365	0.973
GSE43863_DAY6_EFF_VS_DAY150_MEM_TH1_CD4_TCELL_DN	0.486969	1.2262	0.234542	0.445374	0.973
GSE5503_PLN_DC_VS_SPLEEN_DC_ACTIVATED_ALLOGENIC_TCELL_DN	0.447285	1.22545	0.210634	0.445511	0.973
GSE36888_UNTREATED_VS_IL2_TREATED_STAT5_AB_KNOCKIN_TCELL_17H_UP	0.572772	1.22466	0.234086	0.445692	0.973
GSE3982_DC_VS_NEUTROPHIL_LPS_STIM_DN	0.522441	1.22571	0.220833	0.445695	0.973
GSE37301_COMMON_LYMPHOID_PROGENITOR_VS_GRAN_MONO_PROGENITOR_DN	0.541997	1.22769	0.221328	0.445807	0.973
GSE9650_NAIVE_VS_EFF_CD8_TCELL_DN	0.42838	1.22371	0.248988	0.44636	0.973
GSE32533_MIR17_KO_VS_MIR17_OVEREXPRESS_ACT_CD4_TCELL_UP	0.538409	1.22336	0.259714	0.446408	0.974
GSE34006_A2AR_KO_VS_A2AR_AGONIST_TREATED_TREG_UP	0.639436	1.65394	0.0356436	0.446955	0.699
GSE11057_CD4_CENT_MEM_VS_PBMC_UP	0.498316	1.22102	0.293279	0.448911	0.975
GSE3982_MAST_CELL_VS_BCELL_DN	0.486231	1.2206	0.244856	0.449066	0.977
GSE2706_R848_VS_R848_AND_LPS_8H_STIM_DC_DN	0.51132	1.2211	0.211813	0.449438	0.975
KAECH_DAY8_EFF_VS_DAY15_EFF_CD8_TCELL_DN	0.525011	1.22144	0.24359	0.449497	0.975
GSE15930_STIM_VS_STIM_AND_IL12_48H_CD8_T_CELL_UP	0.418195	1.21906	0.248394	0.451315	0.977
GSE42021_CD24INT_VS_CD24LOW_TCONV_THYMUS_DN	0.563045	1.63986	0.0162272	0.451867	0.724
GSE17721_POLYIC_VS_GARDIQUIMOD_2H_BMDC_DN	0.497318	1.21817	0.239175	0.452353	0.978
GSE13411_SWITCHED_MEMORY_BCELL_VS_PLASMA_CELL_UP	0.419525	1.21733	0.266667	0.453365	0.978
GSE13411_NAIVE_BCELL_VS_PLASMA_CELL_UP	0.431734	1.21691	0.220441	0.453457	0.978
GSE7218_IGM_VS_IGG_SIGNAL_THGOUGH_ANTIGEN_BCELL_DN	0.648894	1.64293	0.00208333	0.45398	0.722
GSE25677_MPL_VS_R848_STIM_BCELL_DN	0.485749	1.21198	0.250518	0.454365	0.978
GSE7219_UNSTIM_VS_LPS_AND_ANTI_CD40_STIM_DC_UP	0.537002	1.21359	0.268344	0.45458	0.978
GSE19198_1H_VS_24H_IL21_TREATED_TCELL_DN	0.470942	1.21566	0.262834	0.454607	0.978
GSE11961_FOLLICULAR_BCELL_VS_MEMORY_BCELL_DAY7_UP	0.555488	1.63287	0.0244898	0.454656	0.729
GSE28726_NAIVE_VS_ACTIVATED_CD4_TCELL_DN	0.486426	1.21492	0.227545	0.454669	0.978
GSE40274_HELIOS_VS_FOXP3_AND_HELIOS_TRANSDUCED_ACTIVATED_CD4_TCELL_UP	0.448413	1.21381	0.266949	0.454757	0.978
GSE3982_MAC_VS_BCELL_UP	0.536624	1.2121	0.285714	0.454804	0.978
GSE3982_MAST_CELL_VS_NKCELL_DN	0.480178	1.21518	0.233193	0.454918	0.978
GSE16697_CD4_TCELL_VS_TFH_CD4_TCELL_DN	0.410586	1.21393	0.217119	0.455189	0.978
GSE360_CTRL_VS_T_GONDII_DC_DN	0.468024	1.2157	0.239496	0.455242	0.978
GSE39110_UNTREATED_VS_IL2_TREATED_CD8_TCELL_DAY6_POST_IMMUNIZATION_UP	0.438827	1.21412	0.263692	0.455447	0.978
GSE43955_1H_VS_42H_ACT_CD4_TCELL_UP	0.494087	1.21212	0.248473	0.455451	0.978
GSE16450_IMMATURE_VS_MATURE_NEURON_CELL_LINE_12H_IFNA_STIM_UP	0.468962	1.21276	0.240741	0.455522	0.978
GSE23114_PERITONEAL_CAVITY_B1A_BCELL_VS_SPLEEN_BCELL_IN_SLE2C1_MOUSE_DN	0.456521	1.2123	0.237885	0.455822	0.978
GOLDRATH_NAIVE_VS_EFF_CD8_TCELL_DN	0.467388	1.21066	0.271084	0.456246	0.978
GSE3337_CTRL_VS_4H_IFNG_IN_CD8POS_DC_DN	0.410695	1.20942	0.267606	0.457364	0.978
GSE24081_CONTROLLER_VS_PROGRESSOR_HIV_SPECIFIC_CD8_TCELL_DN	0.440178	1.2096	0.25813	0.457581	0.978
GSE43955_TH0_VS_TGFB_IL6_TH17_ACT_CD4_TCELL_30H_UP	0.442722	1.20868	0.244856	0.458138	0.978
GSE43955_TH0_VS_TGFB_IL6_TH17_ACT_CD4_TCELL_42H_UP	0.523835	1.20747	0.26626	0.459104	0.978
GSE34515_CD16_NEG_VS_POS_MONOCYTE_UP	0.411552	1.20781	0.224609	0.459105	0.978
GSE8868_SPLEEN_VS_INTESTINE_CD11B_POS_CD11C_NEG_DC_DN	0.472133	1.20565	0.285992	0.460839	0.978
GSE26669_CTRL_VS_COSTIM_BLOCK_MLR_CD8_TCELL_UP	0.47217	1.206	0.263374	0.461435	0.978
KAECH_NAIVE_VS_DAY8_EFF_CD8_TCELL_DN	0.44666	1.20567	0.28827	0.461478	0.978
GSE22886_CD8_VS_CD4_NAIVE_TCELL_DN	0.420465	1.20456	0.222449	0.461619	0.979
GSE15930_STIM_VS_STIM_AND_TRICHOSTATINA_48H_CD8_T_CELL_DN	0.549698	1.63465	0.0395833	0.461741	0.728
GSE32986_UNSTIM_VS_CURDLAN_LOWDOSE_STIM_DC_UP	0.39932	1.20462	0.230769	0.462208	0.979
GSE43863_DAY6_EFF_VS_DAY150_MEM_TFH_CD4_TCELL_UP	0.671498	1.655	0.00200401	0.462672	0.696
GSE16450_CTRL_VS_IFNA_6H_STIM_MATURE_NEURON_CELL_LINE_UP	0.520219	1.20246	0.280079	0.463461	0.979
GSE1448_CTRL_VS_ANTI_VALPHA2_DP_THYMOCYTE_DN	0.433456	1.20277	0.266802	0.463546	0.979
GSE15330_LYMPHOID_MULTIPOTENT_VS_PRO_BCELL_DN	0.427158	1.20296	0.274354	0.463875	0.979
GSE17721_LPS_VS_GARDIQUIMOD_12H_BMDC_UP	0.541669	1.20147	0.26749	0.464774	0.979
GSE3982_DC_VS_CENT_MEMORY_CD4_TCELL_DN	0.462522	1.20081	0.242718	0.465353	0.979
GSE7568_CTRL_VS_24H_TGFB_TREATED_MACROPHAGES_WITH_IL4_AND_DEXAMETHASONE_UP	0.470397	1.19718	0.242915	0.466307	0.979
GSE360_L_MAJOR_VS_B_MALAYI_HIGH_DOSE_DC_UP	0.503594	1.19982	0.296066	0.466618	0.979
GSE43863_TH1_VS_TFH_MEMORY_CD4_TCELL_DN	0.486429	1.19944	0.300813	0.466667	0.979
GSE9988_LOW_LPS_VS_VEHICLE_TREATED_MONOCYTE_UP	0.535504	1.19667	0.314465	0.466708	0.979
GSE360_DC_VS_MAC_M_TUBERCULOSIS_UP	0.457206	1.19719	0.252525	0.466946	0.979
GSE27670_CTRL_VS_LMP1_TRANSDUCED_GC_BCELL_UP	0.441861	1.19784	0.245322	0.467031	0.979
GSE24142_ADULT_VS_FETAL_DN3_THYMOCYTE_DN	0.498333	1.19885	0.288032	0.467116	0.979
GSE17721_0.5H_VS_8H_LPS_BMDC_DN	0.378439	1.1974	0.203252	0.467249	0.979
GSE32164_RESTING_DIFFERENTIATED_VS_CMYC_INHIBITED_MACROPHAGE_UP	0.470552	1.19788	0.293249	0.467624	0.979
GSE24634_TEFF_VS_TCONV_DAY7_IN_CULTURE_UP	0.51517	1.19578	0.278689	0.46773	0.979
GSE32255_WT_UNSTIM_VS_JMJD2D_KNOCKDOWN_4H_LPS_STIM_DC_UP	0.393488	1.19801	0.259557	0.468011	0.979
GSE411_WT_VS_SOCS3_KO_MACROPHAGE_IL6_STIM_400MIN_UP	0.500768	1.19176	0.28169	0.469791	0.979
GSE13547_2H_VS_12_H_ANTI_IGM_STIM_BCELL_UP	0.45271	1.19205	0.26839	0.469928	0.979
GSE22432_MULTIPOTENT_VS_COMMON_DC_PROGENITOR_DN	0.490026	1.19392	0.27551	0.47017	0.979
GSE5589_UNSTIM_VS_180MIN_LPS_AND_IL10_STIM_MACROPHAGE_DN	0.439113	1.19423	0.221311	0.470183	0.979
GSE3720_LPS_VS_PMA_STIM_VD1_GAMMADELTA_TCELL_DN	0.477114	1.19248	0.272727	0.470379	0.979
GSE30962_ACUTE_VS_CHRONIC_LCMV_PRIMARY_INF_CD8_TCELL_DN	0.474625	1.19215	0.221294	0.47043	0.979
GSE22886_IGM_MEMORY_BCELL_VS_BLOOD_PLASMA_CELL_UP	0.507395	1.19292	0.291089	0.47083	0.979
GSE25123_IL4_VS_IL4_AND_ROSIGLITAZONE_STIM_PPARG_KO_MACROPHAGE_DAY10_DN	0.590926	1.19249	0.313402	0.47102	0.979
GSE42021_CD24INT_VS_CD24LOW_TREG_THYMUS_DN	0.589701	1.64338	0.0251938	0.471329	0.721
GSE21670_UNTREATED_VS_IL6_TREATED_STAT3_KO_CD4_TCELL_DN	0.462506	1.19298	0.265979	0.471404	0.979
GSE19941_UNSTIM_VS_LPS_AND_IL10_STIM_IL10_KO_NFKBP50_KO_MACROPHAGE_DN	0.487237	1.18998	0.253763	0.472558	0.979
GSE37301_PRO_BCELL_VS_CD4_TCELL_DN	0.500699	1.1891	0.270492	0.472851	0.98
GSE37532_WT_VS_PPARG_KO_LN_TREG_UP	0.36838	1.18927	0.244489	0.473163	0.979
GSE3982_MAC_VS_CENT_MEMORY_CD4_TCELL_UP	0.541768	1.18815	0.322314	0.473396	0.98
GSE5099_CLASSICAL_M1_VS_ALTERNATIVE_M2_MACROPHAGE_UP	0.444454	1.18824	0.251474	0.47388	0.98
GSE17721_LPS_VS_GARDIQUIMOD_16H_BMDC_UP	0.443241	1.18536	0.267782	0.475322	0.98
GSE10325_CD4_TCELL_VS_MYELOID_UP	0.488931	1.18537	0.335391	0.475962	0.98
GSE18281_CORTICAL_VS_MEDULLARY_THYMOCYTE_UP	0.404789	1.18561	0.298387	0.476224	0.98
GSE360_CTRL_VS_M_TUBERCULOSIS_DC_DN	0.425636	1.1857	0.289362	0.476728	0.98
GSE41087_WT_VS_FOXP3_MUT_ANTI_CD3_CD28_STIM_CD4_TCELL_UP	0.389495	1.18585	0.286885	0.477081	0.98
GSE14000_UNSTIM_VS_16H_LPS_DC_DN	0.701604	1.65649	0.0102459	0.478172	0.691
GSE21670_UNTREATED_VS_IL6_TREATED_CD4_TCELL_UP	0.649139	1.66895	0.0141988	0.480417	0.673
GSE17974_IL4_AND_ANTI_IL12_VS_UNTREATED_6H_ACT_CD4_TCELL_DN	0.448936	1.18141	0.258873	0.481481	0.98
GSE17721_0.5H_VS_4H_GARDIQUIMOD_BMDC_DN	0.377911	1.18161	0.279762	0.481731	0.98
GSE19401_UNSTIM_VS_RETINOIC_ACID_AND_PAM2CSK4_STIM_FOLLICULAR_DC_UP	0.389037	1.17988	0.256303	0.481756	0.98
GSE39110_UNTREATED_VS_IL2_TREATED_CD8_TCELL_DAY6_POST_IMMUNIZATION_DN	0.452112	1.18085	0.292017	0.481789	0.98
GSE16385_IFNG_TNF_VS_UNSTIM_MACROPHAGE_ROSIGLITAZONE_TREATED_DN	0.434787	1.18015	0.279592	0.481834	0.98
GSE1791_CTRL_VS_NEUROMEDINU_IN_T_CELL_LINE_6H_UP	0.570419	1.1803	0.342159	0.482212	0.98
GSE43955_TH0_VS_TGFB_IL6_IL23_TH17_ACT_CD4_TCELL_52H_UP	0.477906	1.17901	0.279022	0.482843	0.98
GSE2935_UV_INACTIVATED_VS_LIVE_SENDAI_VIRUS_INF_MACROPHAGE_UP	0.484128	1.17806	0.275574	0.483407	0.98
GSE14699_NAIVE_VS_DELETIONAL_TOLERANCE_CD8_TCELL_DN	0.440185	1.17772	0.248394	0.483444	0.98
GSE13547_CTRL_VS_ANTI_IGM_STIM_BCELL_12H_DN	0.46898	1.17815	0.283976	0.48388	0.98
GSE5679_RARA_AGONIST_AM580_VS_AM580_AND_ROSIGLITAZONE_TREATED_DC_DN	0.43237	1.17691	0.283368	0.484347	0.981
GSE40666_UNTREATED_VS_IFNA_STIM_STAT4_KO_EFFECTOR_CD8_TCELL_90MIN_UP	0.424962	1.17244	0.291581	0.484616	0.983
GSE1925_CTRL_VS_24H_IFNG_STIM_MACROPHAGE_UP	0.707371	1.68388	0.0125261	0.484787	0.655
GSE32986_CURDLAN_HIGHDOSE_VS_GMCSF_AND_CURDLAN_HIGHDOSE_STIM_DC_DN	0.466008	1.17254	0.349693	0.485063	0.983
GSE3039_CD4_TCELL_VS_ALPHAALPHA_CD8_TCELL_DN	0.479773	1.17395	0.316103	0.485552	0.982
GSE8621_UNSTIM_VS_LPS_PRIMED_AND_LPS_STIM_MACROPHAGE_UP	0.408596	1.17595	0.250996	0.485593	0.982
GSE1448_ANTI_VALPHA2_VS_VBETA5_DP_THYMOCYTE_UP	0.413055	1.17116	0.300613	0.485617	0.983
GSE19923_E2A_KO_VS_E2A_AND_HEB_KO_DP_THYMOCYTE_DN	0.422447	1.17254	0.273663	0.485709	0.983
GSE14000_UNSTIM_VS_4H_LPS_DC_DN	0.699799	1.65921	0.0259481	0.485723	0.687
GSE17721_CTRL_VS_CPG_6H_BMDC_DN	0.319561	1.1713	0.260081	0.486021	0.983
GSE17186_NAIVE_VS_CD21LOW_TRANSITIONAL_BCELL_DN	0.480944	1.17536	0.346154	0.486033	0.982
GSE11864_CSF1_PAM3CYS_VS_CSF1_IFNG_PAM3CYS_IN_MAC_DN	0.413524	1.17398	0.266798	0.486152	0.982
GSE17721_POLYIC_VS_CPG_8H_BMDC_UP	0.439324	1.17014	0.283058	0.486189	0.983
GSE43955_1H_VS_20H_ACT_CD4_TCELL_WITH_TGFB_IL6_DN	0.439116	1.1726	0.272541	0.486227	0.983
GSE22033_UNTREATED_VS_MRL24_TREATED_MEF_DN	0.449578	1.17495	0.303719	0.486244	0.982
GSE360_L_DONOVANI_VS_B_MALAYI_HIGH_DOSE_MAC_UP	0.477628	1.16786	0.262295	0.486638	0.983
GSE27241_CTRL_VS_DIGOXIN_TREATED_RORGT_KO_CD4_TCELL_IN_TH17_POLARIZING_CONDITIONS_DN	0.428992	1.17273	0.29666	0.486645	0.983
GSE20715_0H_VS_24H_OZONE_LUNG_UP	0.449772	1.17023	0.312245	0.48669	0.983
GSE41176_WT_VS_TAK1_KO_ANTI_IGM_STIM_BCELL_3H_DN	0.405849	1.16745	0.325349	0.486711	0.983
GSE1925_CTRL_VS_24H_IFNG_STIM_IFNG_PRIMED_MACROPHAGE_DN	0.478192	1.17402	0.264831	0.486725	0.982
GSE26343_UNSTIM_VS_LPS_STIM_MACROPHAGE_UP	0.450717	1.17297	0.29106	0.486739	0.982
GSE360_LOW_DOSE_B_MALAYI_VS_M_TUBERCULOSIS_MAC_DN	0.402783	1.16802	0.27551	0.487002	0.983
GSE16697_CD4_TCELL_VS_TFH_CD4_TCELL_UP	0.381435	1.16903	0.257732	0.48711	0.983
GSE22886_NAIVE_CD8_TCELL_VS_DC_UP	0.497334	1.17412	0.306584	0.487182	0.982
GSE33424_CD161_HIGH_VS_INT_CD8_TCELL_UP	0.434178	1.16806	0.303823	0.48761	0.983
GSE4590_LARGE_PRE_BCELL_VS_VPREB_POS_LARGE_PRE_BCELL_DN	0.492405	1.16338	0.368421	0.48774	0.984
GSE14350_IL2RB_KO_VS_WT_TEFF_UP	0.418226	1.16903	0.29979	0.487761	0.983
GSE2826_WT_VS_BTK_KO_BCELL_UP	0.443036	1.16303	0.305556	0.487828	0.984
GSE39152_BRAIN_VS_SPLEEN_CD103_NEG_MEMORY_CD8_TCELL_UP	0.33118	1.16393	0.263158	0.487927	0.984
GSE33424_CD161_HIGH_VS_NEG_CD8_TCELL_DN	0.457282	1.16354	0.317427	0.488019	0.984
GSE32533_MIR17_KO_VS_MIR17_OVEREXPRESS_ACT_CD4_TCELL_DN	0.440674	1.16597	0.296875	0.488065	0.983
GSE40274_FOXP3_VS_FOXP3_AND_IRF4_TRANSDUCED_ACTIVATED_CD4_TCELL_DN	0.524286	1.1681	0.333333	0.488209	0.983
GSE41176_UNSTIM_VS_ANTI_IGM_STIM_BCELL_1H_UP	0.527552	1.16242	0.329854	0.488266	0.984
GSE33425_CD161_HIGH_VS_NEG_CD8_TCELL_DN	0.396966	1.16407	0.256863	0.488289	0.984
GSE34392_ST2_KO_VS_WT_DAY8_LCMV_EFFECTOR_CD8_TCELL_DN	0.506665	1.1661	0.309168	0.488457	0.983
GSE43955_TH0_VS_TGFB_IL6_TH17_ACT_CD4_TCELL_60H_UP	0.512743	1.16173	0.296296	0.488802	0.984
GSE22886_CD8_TCELL_VS_BCELL_NAIVE_DN	0.43639	1.16139	0.345098	0.488818	0.985
GSE15271_CXCR4_POS_VS_NEG_GC_BCELL_DN	0.383273	1.15524	0.287169	0.488916	0.986
GSE7831_UNSTIM_VS_CPG_STIM_PDC_4H_DN	0.447387	1.16408	0.294235	0.488921	0.984
GSE3039_NKT_CELL_VS_ALPHABETA_CD8_TCELL_UP	0.468002	1.15554	0.318182	0.48903	0.986
GSE4984_UNTREATED_VS_GALECTIN1_TREATED_DC_DN	0.579492	1.15584	0.357438	0.489131	0.986
GSE46606_DAY1_VS_DAY3_CD40L_IL2_IL5_STIMULATED_IRF4MID_BCELL_UP	0.526197	1.16426	0.311609	0.489205	0.984
GSE14908_RESTING_VS_HDM_STIM_CD4_TCELL_NONATOPIC_PATIENT_DN	0.424844	1.16459	0.262846	0.48924	0.984
GSE22140_HEALTHY_VS_ARTHRITIC_GERMFREE_MOUSE_CD4_TCELL_UP	0.39989	1.15464	0.316206	0.489353	0.986
GSE3982_NKCELL_VS_TH1_DN	0.479044	1.1529	0.300813	0.489452	0.987
GSE20715_0H_VS_24H_OZONE_TLR4_KO_LUNG_UP	0.505664	1.15837	0.34898	0.48955	0.986
GSE39556_CD8A_DC_VS_NK_CELL_UP	0.413782	1.15596	0.293542	0.489569	0.986
GSE6674_ANTI_IGM_VS_CPG_STIM_BCELL_DN	0.52032	1.15316	0.324948	0.48963	0.987
GSE36078_WT_VS_IL1R_KO_LUNG_DC_AFTER_AD5_INF_DN	0.508344	1.15345	0.347193	0.489741	0.987
GSE33513_TCF7_KO_VS_HET_EARLY_THYMIC_PROGENITOR_UP	0.435092	1.16461	0.257261	0.489857	0.984
GSE45739_NRAS_KO_VS_WT_UNSTIM_CD4_TCELL_UP	0.455806	1.15613	0.286573	0.489903	0.986
GSE360_T_GONDII_VS_B_MALAYI_LOW_DOSE_MAC_DN	0.433452	1.15354	0.342975	0.490147	0.987
GSE2826_WT_VS_XID_BCELL_DN	0.384591	1.15839	0.309055	0.490153	0.986
GSE1432_CTRL_VS_IFNG_1H_MICROGLIA_DN	0.451936	1.15213	0.311065	0.490275	0.987
GSE360_LOW_DOSE_B_MALAYI_VS_M_TUBERCULOSIS_DC_DN	0.429563	1.15693	0.293033	0.490337	0.986
GSE36888_UNTREATED_VS_IL2_TREATED_TCELL_6H_UP	0.437233	1.15372	0.308468	0.490433	0.987
GSE21033_CTRL_VS_POLYIC_STIM_DC_12H_UP	0.490167	1.15858	0.326271	0.490442	0.986
GSE34515_CD16_NEG_MONOCYTE_VS_DC_UP	0.533676	1.15615	0.339468	0.490499	0.986
GSE22140_GERMFREE_VS_SPF_ARTHRITIC_MOUSE_CD4_TCELL_UP	0.506557	1.1601	0.322772	0.490769	0.986
GSE7548_DAY7_VS_DAY28_PCC_IMMUNIZATION_CD4_TCELL_DN	0.395571	1.15698	0.304878	0.490897	0.986
GSE42724_NAIVE_VS_MEMORY_BCELL_UP	0.419934	1.15623	0.294355	0.490997	0.986
GSE17721_12H_VS_24H_GARDIQUIMOD_BMDC_UP	0.443006	1.15859	0.314815	0.491058	0.986
GSE17721_CTRL_VS_POLYIC_8H_BMDC_DN	0.439668	1.15719	0.279678	0.491157	0.986
GSE27092_WT_VS_HDAC7_PHOSPHO_DEFICIENT_CD8_TCELL_DN	0.361493	1.1586	0.253385	0.491649	0.986
GSE6566_STRONG_VS_WEAK_DC_STIMULATED_CD4_TCELL_UP	0.436201	1.15885	0.245509	0.491826	0.986
GSE43955_10H_VS_30H_ACT_CD4_TCELL_UP	0.467957	1.15904	0.323771	0.492119	0.986
GSE7831_UNSTIM_VS_INFLUENZA_STIM_PDC_1H_UP	0.37476	1.14907	0.33121	0.495318	0.987
GSE22601_IMMATURE_CD4_SINGLE_POSITIVE_VS_CD8_SINGLE_POSITIVE_THYMOCYTE_UP	0.649076	1.66148	0.0224949	0.497009	0.683
GSE17721_0.5H_VS_4H_LPS_BMDC_DN	0.456948	1.14773	0.279749	0.497193	0.987
GSE37416_12H_VS_24H_F_TULARENSIS_LVS_NEUTROPHIL_UP	0.553413	1.6713	0.0100604	0.497429	0.669
GSE7509_DC_VS_MONOCYTE_DN	0.424385	1.14315	0.313008	0.497487	0.988
GSE7219_WT_VS_NIK_NFKB2_KO_LPS_AND_ANTI_CD40_STIM_DC_DN	0.389275	1.14341	0.285714	0.497612	0.988
GSE339_EX_VIVO_VS_IN_CULTURE_CD8POS_DC_DN	0.396623	1.14354	0.320248	0.497929	0.988
GSE37301_MULTIPOTENT_PROGENITOR_VS_GRAN_MONO_PROGENITOR_UP	0.39606	1.14371	0.278689	0.498262	0.988
GSE13522_CTRL_VS_T_CRUZI_Y_STRAIN_INF_SKIN_IFNAR_KO_UP	0.449918	1.14419	0.30101	0.498628	0.988
GSE24671_CTRL_VS_SENDAI_VIRUS_INFECTED_MOUSE_SPLENOCYTES_UP	0.436401	1.14594	0.308824	0.498663	0.988
GSE4748_CTRL_VS_CYANOBACTERIUM_LPSLIKE_STIM_DC_3H_UP	0.353869	1.14182	0.302966	0.498743	0.988
GSE23114_PERITONEAL_CAVITY_B1A_BCELL_VS_SPLEEN_BCELL_IN_SLE2C1_MOUSE_UP	0.3971	1.14622	0.294243	0.498811	0.988
GSE17721_LPS_VS_PAM3CSK4_2H_BMDC_UP	0.537875	1.14374	0.369478	0.498843	0.988
GSE26495_NAIVE_VS_PD1LOW_CD8_TCELL_DN	0.469272	1.14208	0.348269	0.498896	0.988
GSE24142_ADULT_VS_FETAL_DN2_THYMOCYTE_UP	0.375487	1.14643	0.272349	0.498983	0.988
GSE43955_1H_VS_60H_ACT_CD4_TCELL_WITH_TGFB_IL6_UP	0.38747	1.14426	0.313152	0.499134	0.988
GSE17721_POLYIC_VS_GARDIQUIMOD_8H_BMDC_UP	0.436946	1.14451	0.321569	0.499311	0.988
GSE5542_IFNA_VS_IFNA_AND_IFNG_TREATED_EPITHELIAL_CELLS_6H_DN	0.433727	1.14463	0.290196	0.499694	0.988
GSE360_L_DONOVANI_VS_B_MALAYI_HIGH_DOSE_DC_UP	0.430676	1.1362	0.325103	0.500114	0.989
GSE3982_MAST_CELL_VS_BASOPHIL_DN	0.378851	1.13649	0.298781	0.500138	0.989
GSE41867_DAY6_EFFECTOR_VS_DAY30_MEMORY_CD8_TCELL_LCMV_ARMSTRONG_UP	0.412501	1.13455	0.314583	0.500157	0.989
GSE29949_CD8_POS_DC_SPLEEN_VS_MONOCYTE_BONE_MARROW_DN	0.484273	1.1273	0.327902	0.500161	0.992
GSE5679_CTRL_VS_PPARG_LIGAND_ROSIGLITAZONE_AND_RARA_AGONIST_AM580_TREATED_DC_UP	0.405304	1.14467	0.291242	0.500255	0.988
GSE5589_LPS_AND_IL10_VS_LPS_AND_IL6_STIM_IL6_KO_MACROPHAGE_45MIN_UP	0.438582	1.13345	0.364948	0.500293	0.989
GSE13946_CTRL_VS_DSS_COLITIS_GD_TCELL_FROM_COLON_DN	0.452573	1.13549	0.309426	0.500308	0.989
GSE22229_RENAL_TRANSPLANT_VS_HEALTHY_PBMC_UP	0.51258	1.12782	0.35343	0.500438	0.992
GSE12198_LOW_IL2_STIM_NK_CELL_VS_HIGH_IL2_STIM_NK_CELL_UP	0.356263	1.1347	0.314852	0.50044	0.989
GSE24574_NAIVE_VS_TCONV_CD4_TCELL_DN	0.487399	1.1373	0.315574	0.500453	0.989
GSE11961_GERMINAL_CENTER_BCELL_DAY7_VS_MEMORY_BCELL_DAY40_DN	0.491398	1.1402	0.320487	0.500467	0.989
GSE40274_FOXP3_VS_FOXP3_AND_PBX1_TRANSDUCED_ACTIVATED_CD4_TCELL_DN	0.388422	1.13303	0.290188	0.500541	0.99
GSE14415_NATURAL_TREG_VS_FOXP3_KO_NATURAL_TREG_UP	0.429756	1.13753	0.309055	0.500562	0.989
GSE17721_CPG_VS_GARDIQUIMOD_12H_BMDC_UP	0.375263	1.13397	0.297414	0.500566	0.989
GSE16385_UNTREATED_VS_12H_ROSIGLITAZONE_TREATED_MACROPHAGE_DN	0.512568	1.13496	0.331976	0.500578	0.989
GSE26290_WT_VS_PDK1_KO_ANTI_CD3_AND_IL2_STIM_CD8_TCELL_UP	0.409341	1.13263	0.356	0.500607	0.99
GSE37301_COMMON_LYMPHOID_PROGENITOR_VS_RAG2_KO_NK_CELL_DN	0.408253	1.12801	0.263265	0.500688	0.992
GSE17721_POLYIC_VS_GARDIQUIMOD_16H_BMDC_UP	0.37176	1.13651	0.3147	0.500691	0.989
GSE22886_NAIVE_CD4_TCELL_VS_NEUTROPHIL_UP	0.525702	1.12733	0.388889	0.500698	0.992
GSE21063_WT_VS_NFATC1_KO_3H_ANTI_IGM_STIM_BCELL_DN	0.406426	1.12918	0.354167	0.500782	0.992
GSE21360_NAIVE_VS_QUATERNARY_MEMORY_CD8_TCELL_UP	0.778942	1.67588	0.00400802	0.500782	0.666
GSE2770_UNTREATED_VS_IL4_TREATED_ACT_CD4_TCELL_6H_DN	0.377359	1.13554	0.307071	0.50084	0.989
GSE32164_ALTERNATIVELY_ACT_M2_VS_CMYC_INHIBITED_MACROPHAGE_UP	0.396004	1.13348	0.324435	0.500849	0.989
GSE17721_PAM3CSK4_VS_GADIQUIMOD_12H_BMDC_DN	0.416854	1.12984	0.359026	0.500851	0.992
GSE40277_EOS_AND_LEF1_TRANSDUCED_VS_CTRL_CD4_TCELL_UP	0.398688	1.13672	0.345912	0.500881	0.989
GSE41867_MEMORY_VS_EXHAUSTED_CD8_TCELL_DAY30_LCMV_UP	0.390271	1.12944	0.323293	0.500913	0.992
GSE37416_0H_VS_6H_F_TULARENSIS_LVS_NEUTROPHIL_DN	0.419792	1.14027	0.329832	0.500948	0.989
GSE2405_HEAT_KILLED_LYSATE_VS_LIVE_A_PHAGOCYTOPHILUM_STIM_NEUTROPHIL_24H_UP	0.446118	1.12845	0.365112	0.501094	0.992
GSE46606_DAY1_VS_DAY3_CD40L_IL2_IL5_STIMULATED_IRF4HIGH_BCELL_DN	0.423873	1.13757	0.362376	0.501099	0.989
GSE17721_PAM3CSK4_VS_GADIQUIMOD_0.5H_BMDC_DN	0.420781	1.13955	0.298969	0.501132	0.989
GSE26488_CTRL_VS_PEPTIDE_INJECTION_OT2_THYMOCYTE_DN	0.436076	1.1287	0.362348	0.501147	0.992
GSE5503_LIVER_DC_VS_MLN_DC_ACTIVATED_ALLOGENIC_TCELL_DN	0.45255	1.12805	0.356846	0.501203	0.992
GSE3039_ALPHABETA_CD8_TCELL_VS_B1_BCELL_DN	0.451238	1.12313	0.349328	0.501252	0.992
GSE26488_WT_VS_VP16_TRANSGENIC_HDAC7_KO_DOUBLE_POSITIVE_THYMOCYTE_UP	0.433515	1.12993	0.315904	0.501316	0.992
GSE17721_LPS_VS_GARDIQUIMOD_8H_BMDC_UP	0.389258	1.12337	0.332008	0.501412	0.992
GSE17721_LPS_VS_CPG_4H_BMDC_UP	0.455032	1.13759	0.334	0.501684	0.989
GSE24671_CTRL_VS_BAKIMULC_INFECTED_MOUSE_SPLENOCYTES_UP	0.439788	1.12251	0.371308	0.501789	0.992
GSE37301_HEMATOPOIETIC_STEM_CELL_VS_COMMON_LYMPHOID_PROGENITOR_DN	0.453219	1.12998	0.327485	0.50183	0.992
GSE29618_BCELL_VS_PDC_UP	0.5057	1.1234	0.368085	0.501946	0.992
GSE43955_1H_VS_60H_ACT_CD4_TCELL_DN	0.370441	1.12565	0.321721	0.501974	0.992
GSE23308_CTRL_VS_CORTICOSTERONE_TREATED_MACROPHAGE_DN	0.422961	1.13012	0.308668	0.502172	0.992
GSE36078_WT_VS_IL1R_KO_LUNG_DC_AFTER_AD5_T425A_HEXON_INF_DN	0.394838	1.13831	0.304904	0.502198	0.989
GSE32255_UNSTIM_VS_4H_LPS_STIM_DC_UP	0.403139	1.12588	0.364754	0.502214	0.992
GSE5542_UNTREATED_VS_IFNG_TREATED_EPITHELIAL_CELLS_6H_DN	0.421508	1.13761	0.355967	0.502245	0.989
GSE1448_ANTI_VALPHA2_VS_VBETA5_DP_THYMOCYTE_DN	0.473788	1.13137	0.360417	0.502254	0.991
GSE17721_POLYIC_VS_PAM3CSK4_12H_BMDC_UP	0.459016	1.12194	0.354839	0.50226	0.993
GSE10240_IL22_VS_IL22_AND_IL17_STIM_PRIMARY_BRONCHIAL_EPITHELIAL_CELLS_UP	0.423258	1.12352	0.353175	0.502315	0.992
GSE34515_CD16_POS_MONOCYTE_VS_DC_DN	0.468218	1.124	0.409369	0.502621	0.992
GSE360_L_MAJOR_VS_B_MALAYI_HIGH_DOSE_MAC_UP	0.450709	1.13841	0.359504	0.502652	0.989
GSE360_L_MAJOR_VS_T_GONDII_MAC_UP	0.457278	1.13051	0.329832	0.502658	0.991
GSE6269_HEALTHY_VS_STAPH_PNEUMO_INF_PBMC_UP	0.479201	1.12365	0.333333	0.502674	0.992
GSE12366_PLASMA_CELL_VS_NAIVE_BCELL_DN	0.509775	1.1246	0.382591	0.502722	0.992
KAECH_DAY8_EFF_VS_MEMORY_CD8_TCELL_UP	0.419202	1.13013	0.350701	0.502749	0.992
GSE35685_CD34POS_CD10NEG_CD62LPOS_VS_CD34POS_CD10POS_BONE_MARROW_DN	0.428268	1.13765	0.364008	0.502799	0.989
GSE24634_IL4_VS_CTRL_TREATED_NAIVE_CD4_TCELL_DAY10_UP	0.421479	1.1307	0.293878	0.502926	0.991
GSE15330_WT_VS_IKAROS_KO_GRANULOCYTE_MONOCYTE_PROGENITOR_UP	0.405635	1.12088	0.365751	0.503006	0.993
GSE36888_UNTREATED_VS_IL2_TREATED_STAT5_AB_KNOCKIN_TCELL_2H_UP	0.505277	1.124	0.366109	0.503196	0.992
GSE22935_WT_VS_MYD88_KO_MACROPHAGE_UP	0.455505	1.12462	0.407787	0.503293	0.992
GSE3982_MAC_VS_TH2_DN	0.437226	1.12089	0.325678	0.503575	0.993
GSE33425_CD161_HIGH_VS_INT_CD8_TCELL_UP	0.392753	1.11965	0.363636	0.504616	0.993
GSE19772_HCMV_INFL_VS_HCMV_INF_MONOCYTES_AND_PI3K_INHIBITION_DN	0.414814	1.11905	0.309572	0.505082	0.993
GSE28408_LY6G_POS_VS_NEG_DC_UP	0.404957	1.11819	0.29375	0.505991	0.993
GSE9988_LOW_LPS_VS_CTRL_TREATED_MONOCYTE_UP	0.530927	1.1176	0.389583	0.506539	0.993
GSE22935_UNSTIM_VS_24H_MBOVIS_BCG_STIM_MYD88_KO_MACROPHAGE_DN	0.442115	1.11703	0.361616	0.506966	0.993
GSE37532_TREG_VS_TCONV_PPARG_KO_CD4_TCELL_FROM_VISCERAL_ADIPOSE_TISSUE_UP	0.470854	1.11516	0.346895	0.509717	0.993
GSE29949_DC_BRAIN_VS_MONOCYTE_BONE_MARROW_DN	0.430213	1.11461	0.320487	0.51008	0.993
GSE21670_STAT3_KO_VS_WT_CD4_TCELL_UP	0.430979	1.11339	0.393617	0.511695	0.993
GSE21360_NAIVE_VS_QUATERNARY_MEMORY_CD8_TCELL_DN	0.749242	1.68563	0.00583658	0.513242	0.653
GSE23568_CTRL_VS_ID3_TRANSDUCED_CD8_TCELL_DN	0.452851	1.10957	0.377083	0.516692	0.994
GSE17721_LPS_VS_POLYIC_6H_BMDC_UP	0.479893	1.11015	0.39834	0.516873	0.994
GSE5589_UNSTIM_VS_180MIN_LPS_STIM_MACROPHAGE_DN	0.37958	1.10973	0.358531	0.516981	0.994
GSE360_L_DONOVANI_VS_M_TUBERCULOSIS_DC_DN	0.436456	1.10701	0.410309	0.520853	0.994
GSE23321_CD8_STEM_CELL_MEMORY_VS_EFFECTOR_MEMORY_CD8_TCELL_UP	0.355562	1.10645	0.326	0.521224	0.994
GSE17721_CTRL_VS_LPS_12H_BMDC_UP	0.403692	1.10502	0.353175	0.523239	0.994
GSE7831_CPG_VS_INFLUENZA_STIM_PDC_1H_UP	0.45401	1.10465	0.389234	0.523358	0.994
GSE17721_CPG_VS_GARDIQUIMOD_8H_BMDC_UP	0.399944	1.1043	0.372745	0.523371	0.994
GSE26290_CTRL_VS_AKT_INHIBITOR_TREATED_ANTI_CD3_AND_IL2_STIM_CD8_TCELL_DN	0.416745	1.10327	0.353319	0.524039	0.994
GSE9650_EFFECTOR_VS_MEMORY_CD8_TCELL_DN	0.40562	1.10345	0.365904	0.524307	0.994
GSE7764_IL15_TREATED_VS_CTRL_NK_CELL_24H_DN	0.483671	1.10178	0.38755	0.524826	0.994
GSE7764_NKCELL_VS_SPLENOCYTE_DN	0.520636	1.1021	0.421589	0.524912	0.994
GSE39820_TGFBETA1_IL6_VS_TGFBETA1_IL6_IL23A_TREATED_CD4_TCELL_DN	0.414327	1.10241	0.364979	0.524984	0.994
GSE23505_UNTREATED_VS_4DAY_IL6_IL1_TGFB_TREATED_CD4_TCELL_UP	0.399137	1.10094	0.334694	0.525779	0.994
GSE37301_CD4_TCELL_VS_GRANULOCYTE_MONOCYTE_PROGENITOR_DN	0.422784	1.10037	0.385081	0.52622	0.994
GSE8921_3H_VS_24H_TLR1_2_STIM_MONOCYTE_DN	0.469859	1.09654	0.407555	0.527033	0.994
GSE7852_TREG_VS_TCONV_DN	0.417537	1.09798	0.363083	0.527278	0.994
GSE17721_0.5H_VS_24H_CPG_BMDC_DN	0.372241	1.09888	0.342574	0.527514	0.994
GSE36078_UNTREATED_VS_AD5_INF_MOUSE_LUNG_DC_DN	0.473215	1.09656	0.375	0.527599	0.994
GSE29618_PDC_VS_MDC_UP	0.442955	1.09918	0.401222	0.527614	0.994
GSE32034_LY6C_HIGH_VS_LOW_ROSIGLIZATONE_TREATED_MONOCYTE_DN	0.438399	1.09686	0.393638	0.527654	0.994
GSE22886_CD8_VS_CD4_NAIVE_TCELL_UP	0.454748	1.09809	0.401247	0.527683	0.994
GSE14415_INDUCED_TREG_VS_FOXP3_KO_INDUCED_TREG_IL2_CULTURE_DN	0.441523	1.09842	0.380282	0.527741	0.994
GSE9037_CTRL_VS_LPS_4H_STIM_IRAK4_KO_BMDM_DN	0.349554	1.09038	0.343936	0.527812	0.994
GSE43863_LY6C_INT_CXCR5POS_VS_LY6C_LOW_CXCR5NEG_EFFECTOR_CD4_TCELL_DN	0.392597	1.09704	0.365344	0.527892	0.994
GSE23114_WT_VS_SLE2C1_MOUSE_SPLEEN_B1A_BCELL_UP	0.378216	1.0895	0.384615	0.528241	0.994
GSE7768_OVA_ALONE_VS_OVA_WITH_MPL_IMMUNIZED_MOUSE_WHOLE_SPLEEN_6H_DN	0.355954	1.08979	0.38189	0.528261	0.994
GSE40274_CTRL_VS_HELIOS_TRANSDUCED_ACTIVATED_CD4_TCELL_DN	0.480452	1.09038	0.382046	0.528388	0.994
GSE19198_CTRL_VS_IL21_TREATED_TCELL_24H_UP	0.478138	1.09704	0.379668	0.528478	0.994
GSE32901_NAIVE_VS_TH1_CD4_TCELL_DN	0.476242	1.08757	0.414938	0.528498	0.994
GSE46606_IRF4_KO_VS_WT_UNSTIM_BCELL_DN	0.407756	1.09519	0.378723	0.528701	0.994
GSE6259_FLT3L_INDUCED_VS_WT_SPLENIC_DC_33D1_POS_UP	0.437252	1.08774	0.406814	0.528792	0.994
GSE2197_CPG_DNA_VS_UNTREATED_IN_DC_UP	0.407566	1.09046	0.351931	0.528803	0.994
GSE3982_BASOPHIL_VS_TH2_DN	0.456848	1.09053	0.41498	0.529275	0.994
GSE20715_0H_VS_6H_OZONE_TLR4_KO_LUNG_UP	0.522507	1.09087	0.431866	0.529296	0.994
GSE11057_PBMC_VS_MEM_CD4_TCELL_DN	0.499232	1.08777	0.440816	0.529304	0.994
GSE30971_CTRL_VS_LPS_STIM_MACROPHAGE_WBP7_KO_2H_UP	0.481452	1.09372	0.4158	0.529542	0.994
GSE22140_HEALTHY_VS_ARTHRITIC_GERMFREE_MOUSE_CD4_TCELL_DN	0.483362	1.0879	0.415449	0.529713	0.994
GSE43955_TH0_VS_TGFB_IL6_TH17_ACT_CD4_TCELL_20H_DN	0.384044	1.08824	0.374245	0.529727	0.994
GSE33292_DN3_THYMOCYTE_VS_TCF1_KO_TCELL_LYMPHOMA_UP	0.454896	1.09393	0.423625	0.529774	0.994
GSE22886_NAIVE_VS_IGM_MEMORY_BCELL_UP	0.403412	1.09089	0.394683	0.52986	0.994
GSE17721_0.5H_VS_24H_POLYIC_BMDC_DN	0.476469	1.0942	0.419679	0.529882	0.994
GSE21063_WT_VS_NFATC1_KO_16H_ANTI_IGM_STIM_BCELL_UP	0.394169	1.09282	0.367347	0.529898	0.994
GSE23321_CENTRAL_VS_EFFECTOR_MEMORY_CD8_TCELL_UP	0.378959	1.09315	0.404908	0.529926	0.994
GSE43955_TH0_VS_TGFB_IL6_IL23_TH17_ACT_CD4_TCELL_52H_DN	0.409181	1.09099	0.429158	0.530289	0.994
GSE40274_CTRL_VS_FOXP3_AND_GATA1_TRANSDUCED_ACTIVATED_CD4_TCELL_UP	0.446202	1.09135	0.382845	0.530305	0.994
GSE7852_TREG_VS_TCONV_FAT_UP	0.385901	1.09139	0.329114	0.530822	0.994
GSE24210_RESTING_TREG_VS_TCONV_UP	0.369886	1.09146	0.382716	0.53125	0.994
GSE16385_UNTREATED_VS_12H_IL4_TREATED_MACROPHAGE_UP	0.372145	1.09166	0.353066	0.531481	0.994
GSE30153_LUPUS_VS_HEALTHY_DONOR_BCELL_DN	0.497536	1.08445	0.37037	0.533342	0.995
GSE36826_WT_VS_IL1R_KO_SKIN_DN	0.366793	1.08406	0.352941	0.533393	0.995
GSE22432_MULTIPOTENT_PROGENITOR_VS_CDC_UP	0.479338	1.08243	0.451943	0.533999	0.996
GSE17721_PAM3CSK4_VS_CPG_2H_BMDC_DN	0.417932	1.0825	0.379518	0.534443	0.996
GSE21360_TERTIARY_VS_QUATERNARY_MEMORY_CD8_TCELL_DN	0.366622	1.08259	0.412574	0.534828	0.996
GSE27241_CTRL_VS_DIGOXIN_TREATED_CD4_TCELL_IN_TH17_POLARIZING_CONDITIONS_UP	0.376055	1.08286	0.358178	0.534873	0.996
GSE10325_CD4_TCELL_VS_BCELL_UP	0.420368	1.08037	0.415778	0.535407	0.996
GSE29618_BCELL_VS_MONOCYTE_DAY7_FLU_VACCINE_UP	0.505737	1.07754	0.429769	0.535724	0.996
GSE22886_TH1_VS_TH2_12H_ACT_UP	0.404221	1.0805	0.371901	0.53574	0.996
GSE25088_CTRL_VS_IL4_STIM_MACROPHAGE_DN	0.378426	1.07772	0.357447	0.535999	0.996
GSE30962_ACUTE_VS_CHRONIC_LCMV_SECONDARY_INF_CD8_TCELL_DN	0.392401	1.07932	0.376344	0.536066	0.996
GSE2706_R848_VS_LPS_2H_STIM_DC_DN	0.498692	1.07866	0.395538	0.53608	0.996
GSE22886_TCELL_VS_BCELL_NAIVE_DN	0.455132	1.08091	0.407186	0.536112	0.996
GSE13229_IMM_VS_MATURE_NKCELL_DN	0.455417	1.07958	0.397149	0.536226	0.996
GSE41176_UNSTIM_VS_ANTI_IGM_STIM_BCELL_3H_UP	0.484427	1.08052	0.424686	0.53629	0.996
GSE40274_LEF1_VS_FOXP3_AND_LEF1_TRANSDUCED_ACTIVATED_CD4_TCELL_UP	0.406312	1.07775	0.435685	0.536513	0.996
GSE2706_R848_VS_LPS_8H_STIM_DC_DN	0.454748	1.07866	0.413306	0.536651	0.996
GSE26030_UNSTIM_VS_RESTIM_TH1_DAY15_POST_POLARIZATION_UP	0.367657	1.07797	0.436475	0.536738	0.996
GSE32901_NAIVE_VS_TH17_NEG_CD4_TCELL_UP	0.455055	1.07536	0.431174	0.53839	0.996
GSE29618_BCELL_VS_PDC_DAY7_FLU_VACCINE_UP	0.45994	1.07381	0.415418	0.53841	0.996
GSE20198_UNTREATED_VS_IFNA_TREATED_ACT_CD4_TCELL_UP	0.441672	1.07414	0.433198	0.538429	0.996
GSE5679_RARA_AGONIST_AM580_VS_AM580_AND_ROSIGLITAZONE_TREATED_DC_UP	0.473637	1.07566	0.434409	0.538434	0.996
GSE33424_CD161_HIGH_VS_NEG_CD8_TCELL_UP	0.43739	1.07483	0.412371	0.538748	0.996
GSE22527_ANTI_CD3_INVIVO_VS_UNTREATED_MOUSE_TREG_UP	0.428188	1.07421	0.412766	0.538905	0.996
GSE1925_CTRL_VS_3H_IFNG_STIM_IFNG_PRIMED_MACROPHAGE_DN	0.367915	1.07312	0.392857	0.539028	0.996
GSE3994_WT_VS_PAC1_KO_ACTIVATED_MAST_CELL_DN	0.430434	1.07436	0.404908	0.539188	0.996
GSE21360_NAIVE_VS_PRIMARY_MEMORY_CD8_TCELL_DN	0.427905	1.06902	0.410058	0.539872	0.996
GSE11961_MEMORY_BCELL_DAY7_VS_GERMINAL_CENTER_BCELL_DAY7_DN	0.462864	1.06917	0.430799	0.540178	0.996
GSE25088_WT_VS_STAT6_KO_MACROPHAGE_ROSIGLITAZONE_STIM_DN	0.410291	1.06976	0.425101	0.540318	0.996
GSE21670_STAT3_KO_VS_WT_CD4_TCELL_TGFB_IL6_TREATED_DN	0.404556	1.06703	0.437882	0.540341	0.996
GSE22886_CD4_TCELL_VS_BCELL_NAIVE_DN	0.446923	1.06762	0.41683	0.54048	0.996
GSE3920_UNTREATED_VS_IFNA_TREATED_FIBROBLAST_UP	0.425055	1.06928	0.391579	0.54055	0.996
GSE43863_DAY6_EFF_VS_DAY150_MEM_TFH_CD4_TCELL_DN	0.430639	1.06788	0.409465	0.540581	0.996
GSE37301_HEMATOPOIETIC_STEM_CELL_VS_PRO_BCELL_UP	0.461672	1.07087	0.444444	0.540662	0.996
GSE27786_CD4_VS_CD8_TCELL_UP	0.403674	1.06543	0.412731	0.540725	0.996
GSE1460_INTRATHYMIC_T_PROGENITOR_VS_CD4_THYMOCYTE_DN	0.375082	1.06509	0.432489	0.540736	0.996
GSE2770_IL12_ACT_VS_ACT_CD4_TCELL_2H_UP	0.519809	1.06812	0.436105	0.540787	0.996
GSE3982_DC_VS_BCELL_DN	0.386452	1.07013	0.36646	0.540789	0.996
GSE32986_GMCSF_VS_GMCSF_AND_CURDLAN_LOWDOSE_STIM_DC_UP	0.369559	1.06977	0.399594	0.540871	0.996
GSE29618_BCELL_VS_PDC_DN	0.414322	1.06704	0.440476	0.540878	0.996
GSE7460_CTRL_VS_TGFB_TREATED_ACT_TREG_DN	0.362812	1.06304	0.414938	0.540947	0.996
GSE37301_CD4_TCELL_VS_RAG2_KO_NK_CELL_UP	0.493088	1.071	0.417012	0.54102	0.996
GSE17721_LPS_VS_PAM3CSK4_1H_BMDC_DN	0.455716	1.06427	0.417178	0.541037	0.996
GSE17721_LPS_VS_PAM3CSK4_12H_BMDC_UP	0.422888	1.06393	0.467909	0.541062	0.996
GSE17974_0H_VS_4H_IN_VITRO_ACT_CD4_TCELL_DN	0.429734	1.06455	0.417373	0.541112	0.996
GSE4748_CTRL_VS_CYANOBACTERIUM_LPSLIKE_STIM_DC_3H_DN	0.471805	1.06551	0.430962	0.541152	0.996
GSE39556_UNTREATED_VS_3H_POLYIC_INJ_MOUSE_CD8A_DC_DN	0.418263	1.07017	0.44668	0.54129	0.996
GSE17721_PAM3CSK4_VS_GADIQUIMOD_8H_BMDC_DN	0.415284	1.07146	0.469388	0.541359	0.996
GSE25123_WT_VS_PPARG_KO_MACROPHAGE_UP	0.433632	1.07112	0.401261	0.541376	0.996
GSE9037_CTRL_VS_LPS_4H_STIM_BMDM_DN	0.395257	1.06309	0.405295	0.541403	0.996
GSE5589_UNSTIM_VS_45MIN_LPS_AND_IL10_STIM_MACROPHAGE_UP	0.345412	1.0656	0.380859	0.541568	0.996
GSE15733_BM_VS_SPLEEN_MEMORY_CD4_TCELL_DN	0.461951	1.06332	0.42887	0.541616	0.996
GSE3982_MAC_VS_CENT_MEMORY_CD4_TCELL_DN	0.355307	1.06582	0.394628	0.541788	0.996
GSE25846_IL10_POS_VS_NEG_CD8_TCELL_DAY7_POST_CORONAVIRUS_BRAIN_UP	0.488421	1.0616	0.431072	0.542872	0.996
GSE28726_ACT_CD4_TCELL_VS_ACT_NKTCELL_UP	0.460744	1.06068	0.445135	0.543874	0.996
GSE9509_LPS_VS_LPS_AND_IL10_STIM_IL10_KO_MACROPHAGE_30MIN_DN	0.491168	1.05985	0.45666	0.544757	0.996
GSE13411_NAIVE_VS_MEMORY_BCELL_DN	0.414251	1.05845	0.388548	0.544983	0.996
GSE12366_PLASMA_CELL_VS_MEMORY_BCELL_DN	0.405547	1.05939	0.429769	0.545025	0.996
GSE22432_CONVENTIONAL_CDC_VS_PLASMACYTOID_PDC_DN	0.365326	1.05804	0.449304	0.545113	0.996
GSE17186_CD21LOW_VS_CD21HIGH_TRANSITIONAL_BCELL_CORD_BLOOD_DN	0.411338	1.05898	0.477642	0.545153	0.996
GSE17301_CTRL_VS_48H_ACD3_ACD28_STIM_CD8_TCELL_DN	0.380564	1.05848	0.421268	0.545485	0.996
GSE3720_UNSTIM_VS_LPS_STIM_VD1_GAMMADELTA_TCELL_UP	0.372117	1.05725	0.446281	0.545812	0.996
GSE36078_WT_VS_IL1R_KO_LUNG_DC_UP	0.412543	1.05567	0.431579	0.546756	0.996
GSE25123_IL4_VS_IL4_AND_ROSIGLITAZONE_STIM_MACROPHAGE_DAY10_UP	0.362925	1.05596	0.446281	0.546866	0.996
GSE2128_CTRL_VS_MIMETOPE_NEGATIVE_SELECTION_DP_THYMOCYTE_C57BL6_UP	0.372354	1.05606	0.423935	0.547296	0.996
GSE10325_BCELL_VS_MYELOID_UP	0.54074	1.05411	0.505176	0.548279	0.996
GSE12392_WT_VS_IFNB_KO_CD8A_NEG_SPLEEN_DC_DN	0.409373	1.05331	0.427403	0.548402	0.996
GSE39916_B_CELL_SPLEEN_VS_PLASMA_CELL_BONE_MARROW_DN	0.379453	1.05432	0.418511	0.548508	0.996
GSE39820_CTRL_VS_TGFBETA3_IL6_CD4_TCELL_UP	0.408857	1.05331	0.440748	0.548951	0.996
GSE37301_HEMATOPOIETIC_STEM_CELL_VS_CD4_TCELL_UP	0.381568	1.05257	0.443299	0.549091	0.996
GSE16266_CTRL_VS_LPS_STIM_MEF_DN	0.41581	1.05212	0.433684	0.549282	0.996
GSE7460_CD8_TCELL_VS_CD4_TCELL_ACT_UP	0.409665	1.04928	0.456212	0.550621	0.996
GSE12392_WT_VS_IFNAR_KO_CD8A_NEG_SPLEEN_DC_UP	0.384145	1.04944	0.429719	0.550917	0.996
GSE8921_UNSTIM_VS_TLR1_2_STIM_MONOCYTE_24H_UP	0.392796	1.04737	0.453961	0.55113	0.996
GSE43700_UNTREATED_VS_IL10_TREATED_PBMC_DN	0.437636	1.04959	0.413793	0.55113	0.996
GSE19941_LPS_VS_LPS_AND_IL10_STIM_IL10_KO_NFKBP50_KO_MACROPHAGE_DN	0.357799	1.04706	0.422	0.551138	0.996
GSE30083_SP3_VS_SP4_THYMOCYTE_DN	0.360016	1.04659	0.471698	0.551393	0.996
GSE25087_TREG_VS_TCONV_ADULT_UP	0.386253	1.0475	0.448347	0.551441	0.996
GSE15330_HSC_VS_MEGAKARYOCYTE_ERYTHROID_PROGENITOR_IKAROS_KO_UP	0.394734	1.04841	0.447205	0.551499	0.996
GSE43955_10H_VS_30H_ACT_CD4_TCELL_WITH_TGFB_IL6_DN	0.372643	1.0425	0.410309	0.551604	0.996
GSE3039_NKT_CELL_VS_B2_BCELL_UP	0.485538	1.04961	0.461382	0.551641	0.996
GSE23308_CTRL_VS_CORTICOSTERONE_TREATED_MACROPHAGE_MINERALCORTICOID_REC_KO_DN	0.387332	1.0476	0.430556	0.55181	0.996
GSE16450_IMMATURE_VS_MATURE_NEURON_CELL_LINE_DN	0.466518	1.04974	0.452431	0.551989	0.996
GSE24634_TREG_VS_TCONV_POST_DAY7_IL4_CONVERSION_UP	0.427666	1.04258	0.467909	0.552012	0.996
GSE3039_ALPHAALPHA_CD8_TCELL_VS_B2_BCELL_DN	0.464355	1.04584	0.436364	0.552082	0.996
GSE40274_CTRL_VS_FOXP3_TRANSDUCED_ACTIVATED_CD4_TCELL_DN	0.355109	1.04999	0.424603	0.55211	0.996
GSE27670_CTRL_VS_BLIMP1_TRANSDUCED_GC_BCELL_UP	0.367533	1.0428	0.409639	0.552192	0.996
GSE35825_UNTREATED_VS_IFNA_STIM_MACROPHAGE_DN	0.4028	1.04767	0.432806	0.552216	0.996
GSE9988_ANTI_TREM1_VS_LPS_MONOCYTE_UP	0.412237	1.04417	0.40481	0.552226	0.996
GSE20727_CTRL_VS_H2O2_TREATED_DC_DN	0.462375	1.04154	0.482906	0.552272	0.996
GSE40274_FOXP3_VS_FOXP3_AND_PBX1_TRANSDUCED_ACTIVATED_CD4_TCELL_UP	0.473062	1.04375	0.486486	0.552334	0.996
GSE22443_IL2_VS_IL12_TREATED_ACT_CD8_TCELL_DN	0.373937	1.04085	0.45929	0.55234	0.996
GSE44955_MCSF_VS_MCSF_AND_IL27_STIM_MACROPHAGE_UP	0.379252	1.04114	0.454732	0.552388	0.996
GSE29164_UNTREATED_VS_CD8_TCELL_AND_IL12_TREATED_MELANOMA_DAY7_DN	0.4171	1.04173	0.441057	0.552463	0.996
GSE17721_12H_VS_24H_PAM3CSK4_BMDC_UP	0.452864	1.04293	0.431373	0.552522	0.996
GSE30971_WBP7_HET_VS_KO_MACROPHAGE_2H_LPS_STIM_DN	0.428824	1.04428	0.456067	0.552597	0.996
GSE1460_DP_VS_CD4_THYMOCYTE_DN	0.378254	1.04483	0.43513	0.552718	0.996
GSE7460_CTRL_VS_TGFB_TREATED_ACT_TCONV_DN	0.384934	1.04448	0.432271	0.552835	0.996
GSE22601_DOUBLE_NEGATIVE_VS_CD4_SINGLE_POSITIVE_THYMOCYTE_DN	0.328625	1.04508	0.425963	0.552851	0.996
GSE29618_MONOCYTE_VS_PDC_DN	0.438257	1.04295	0.463265	0.553036	0.996
GSE5589_LPS_VS_LPS_AND_IL6_STIM_IL6_KO_MACROPHAGE_45MIN_UP	0.40134	1.03902	0.423459	0.553826	0.996
GSE9650_EXHAUSTED_VS_MEMORY_CD8_TCELL_UP	0.398469	1.03918	0.43469	0.554108	0.996
GSE13306_TREG_VS_TCONV_UP	0.363539	1.03924	0.401961	0.554542	0.996
GSE20366_TREG_VS_NAIVE_CD4_TCELL_HOMEOSTATIC_CONVERSION_UP	0.685771	1.68636	0.00206612	0.555394	0.651
GSE16385_ROSIGLITAZONE_VS_UNTREATED_IFNG_TNF_STIM_MACROPHAGE_UP	0.371505	1.03582	0.416667	0.556901	0.996
GSE13484_12H_UNSTIM_VS_YF17D_VACCINE_STIM_PBMC_DN	0.390843	1.03596	0.416667	0.557203	0.996
GSE23568_ID3_KO_VS_WT_CD8_TCELL_DN	0.434812	1.03622	0.484787	0.557299	0.996
GSE369_PRE_VS_POST_IL6_INJECTION_IFNG_WT_LIVER_DN	0.382458	1.0366	0.45328	0.557371	0.996
GSE19941_UNSTIM_VS_LPS_AND_IL10_STIM_IL10_KO_MACROPHAGE_UP	0.427852	1.03482	0.45912	0.558095	0.996
GSE8515_CTRL_VS_IL1_4H_STIM_MAC_DN	0.449528	1.03306	0.456067	0.560367	0.996
GSE21063_WT_VS_NFATC1_KO_3H_ANTI_IGM_STIM_BCELL_UP	0.456684	1.03268	0.477733	0.560545	0.996
GSE17721_PAM3CSK4_VS_CPG_8H_BMDC_DN	0.359452	1.03229	0.468085	0.560735	0.996
GSE25123_WT_VS_PPARG_KO_MACROPHAGE_IL4_STIM_DN	0.405209	1.02583	0.464286	0.568802	0.996
GSE9988_ANTI_TREM1_VS_ANTI_TREM1_AND_LPS_MONOCYTE_DN	0.467187	1.02602	0.467775	0.569017	0.996
GSE17721_12H_VS_24H_POLYIC_BMDC_UP	0.375146	1.02498	0.444664	0.569055	0.996
GSE2128_C57BL6_VS_NOD_THYMOCYTE_DN	0.364834	1.02699	0.443548	0.569092	0.996
GSE20715_0H_VS_48H_OZONE_TLR4_KO_LUNG_UP	0.402881	1.02624	0.468379	0.569217	0.996
GSE3982_MAST_CELL_VS_NEUTROPHIL_DN	0.34118	1.02501	0.445361	0.569552	0.996
GSE45881_CXCR6HI_VS_CXCR1LO_COLONIC_LAMINA_PROPRIA_DN	0.426921	1.02636	0.476483	0.569574	0.996
GSE1460_CD4_THYMOCYTE_VS_THYMIC_STROMAL_CELL_UP	0.428606	1.02294	0.4946	0.571734	0.996
GSE19923_WT_VS_HEB_KO_DP_THYMOCYTE_UP	0.338642	1.02243	0.463415	0.572051	0.996
GSE23308_WT_VS_MINERALCORTICOID_REC_KO_MACROPHAGE_CORTICOSTERONE_TREATED_DN	0.397104	1.01945	0.471816	0.574079	0.996
GSE5589_IL6_KO_VS_IL10_KO_LPS_AND_IL10_STIM_MACROPHAGE_45MIN_UP	0.445716	1.01552	0.483403	0.574118	0.996
GSE360_T_GONDII_VS_M_TUBERCULOSIS_DC_DN	0.408238	1.02039	0.5	0.574137	0.996
GSE9650_NAIVE_VS_MEMORY_CD8_TCELL_UP	0.397187	1.02069	0.457557	0.574225	0.996
GSE43955_1H_VS_60H_ACT_CD4_TCELL_WITH_TGFB_IL6_DN	0.41687	1.01968	0.470588	0.574263	0.996
GSE29164_UNTREATED_VS_CD8_TCELL_TREATED_MELANOMA_DAY7_UP	0.345016	1.01989	0.464789	0.574468	0.996
GSE45365_HEALTHY_VS_MCMV_INFECTION_CD8A_DC_IFNAR_KO_DN	0.389333	1.01598	0.488518	0.574489	0.996
GSE1460_CD4_THYMOCYTE_VS_NAIVE_CD4_TCELL_CORD_BLOOD_UP	0.312073	1.0182	0.420131	0.574571	0.996
GSE40666_NAIVE_VS_EFFECTOR_CD8_TCELL_WITH_IFNA_STIM_90MIN_UP	0.348966	1.01555	0.449505	0.574608	0.996
GSE22282_HYPOXIA_VS_NORMOXIA_MYELOID_DC_UP	0.42087	1.01615	0.472165	0.574751	0.996
GSE360_L_MAJOR_VS_B_MALAYI_LOW_DOSE_MAC_UP	0.374879	1.0167	0.454732	0.574962	0.996
GSE45739_UNSTIM_VS_ACD3_ACD28_STIM_NRAS_KO_CD4_TCELL_DN	0.401479	1.01829	0.477137	0.574966	0.996
GSE2826_XID_VS_BTK_KO_BCELL_UP	0.393596	1.01634	0.446721	0.574975	0.996
GSE43955_TH0_VS_TGFB_IL6_TH17_ACT_CD4_TCELL_42H_DN	0.35078	1.01689	0.465839	0.575187	0.996
GSE9988_LPS_VS_VEHICLE_TREATED_MONOCYTE_UP	0.448149	1.01849	0.472574	0.575192	0.996
GSE12845_PRE_GC_VS_DARKZONE_GC_TONSIL_BCELL_UP	0.343871	1.01311	0.478702	0.575289	0.996
GSE5542_UNTREATED_VS_IFNA_TREATED_EPITHELIAL_CELLS_24H_UP	0.358993	1.01433	0.467611	0.575517	0.996
GSE29618_BCELL_VS_PDC_DAY7_FLU_VACCINE_DN	0.401536	1.01734	0.48723	0.575548	0.996
GSE13411_SWITCHED_MEMORY_BCELL_VS_PLASMA_CELL_DN	0.391471	1.01694	0.449304	0.575641	0.996
GSE25088_CTRL_VS_IL4_AND_ROSIGLITAZONE_STIM_MACROPHAGE_UP	0.369654	1.01321	0.482546	0.57568	0.996
GSE38304_MYC_NEG_VS_POS_GC_BCELL_DN	0.351488	1.01218	0.491089	0.575693	0.996
GSE36095_WT_VS_HDAC9_KO_TREG_UP	0.374069	1.01246	0.452525	0.57579	0.996
GSE369_PRE_VS_POST_IL6_INJECTION_IFNG_KO_LIVER_DN	0.38347	1.0136	0.474645	0.576106	0.996
GSE36888_UNTREATED_VS_IL2_TREATED_TCELL_17H_DN	0.465686	1.01324	0.476386	0.576174	0.996
GSE22886_IGG_IGA_MEMORY_BCELL_VS_BLOOD_PLASMA_CELL_UP	0.476055	1.0111	0.511435	0.576949	0.996
GSE40655_FOXO1_KO_VS_WT_NTREG_DN	0.360591	1.0104	0.459959	0.577531	0.996
GSE33162_UNTREATED_VS_4H_LPS_STIM_HDAC3_HET_MACROPHAGE_DN	0.371175	1.0097	0.477707	0.577546	0.996
GSE17580_UNINFECTED_VS_S_MANSONI_INF_TEFF_UP	0.431081	1.00975	0.48583	0.57801	0.996
GSE17721_0.5H_VS_12H_GARDIQUIMOD_BMDC_DN	0.408731	1.0086	0.49004	0.578296	0.996
GSE17721_LPS_VS_PAM3CSK4_6H_BMDC_UP	0.372997	1.00883	0.475634	0.578526	0.996
GSE43863_TFH_VS_LY6C_LOW_CXCR5NEG_EFFECTOR_CD4_TCELL_DN	0.344199	1.00699	0.471888	0.579884	0.996
GSE43863_TFH_VS_LY6C_INT_CXCR5POS_EFFECTOR_CD4_TCELL_DN	0.377685	1.00715	0.47479	0.580152	0.996
GSE31082_CD4_VS_CD8_SP_THYMOCYTE_UP	0.353218	1.00456	0.491632	0.581569	0.996
GSE17721_0.5H_VS_8H_POLYIC_BMDC_DN	0.369068	1.00511	0.470238	0.581712	0.996
GSE33425_CD161_INT_VS_NEG_CD8_TCELL_DN	0.40724	1.00544	0.487552	0.581744	0.996
GSE5542_UNTREATED_VS_IFNG_TREATED_EPITHELIAL_CELLS_24H_UP	0.358102	1.00394	0.506	0.581987	0.996
GSE14308_TH2_VS_TH17_DN	0.385596	1.00458	0.512146	0.582068	0.996
GSE7831_UNSTIM_VS_INFLUENZA_STIM_PDC_4H_UP	0.332248	1.00151	0.50813	0.583185	0.996
GSE1460_INTRATHYMIC_T_PROGENITOR_VS_NAIVE_CD4_TCELL_ADULT_BLOOD_DN	0.370579	1.0005	0.495798	0.583203	0.996
GSE26488_HDAC7_KO_VS_VP16_TRANSGENIC_HDAC7_KO_DOUBLE_POSITIVE_THYMOCYTE_DN	0.357136	1.00201	0.490722	0.583456	0.996
GSE8621_LPS_STIM_VS_LPS_PRIMED_AND_LPS_STIM_MACROPHAGE_DN	0.400983	1.00066	0.508	0.583457	0.996
GSE3920_IFNA_VS_IFNB_TREATED_ENDOTHELIAL_CELL_DN	0.391457	1.00221	0.518887	0.583659	0.996
GSE22025_UNTREATED_VS_PROGESTERONE_TREATED_CD4_TCELL_UP	0.36552	1.00152	0.482618	0.583711	0.996
KAECH_NAIVE_VS_MEMORY_CD8_TCELL_UP	0.406268	1.00084	0.485714	0.583718	0.996
GSE13306_TREG_VS_TCONV_SPLEEN_UP	0.385081	1.00226	0.489066	0.584117	0.996
GSE24972_MARGINAL_ZONE_BCELL_VS_FOLLICULAR_BCELL_DN	0.412792	0.998218	0.511111	0.58539	0.996
GSE1460_INTRATHYMIC_T_PROGENITOR_VS_NAIVE_CD4_TCELL_CORD_BLOOD_DN	0.375013	0.99785	0.503906	0.585495	0.996
GSE11864_CSF1_IFNG_VS_CSF1_PAM3CYS_IN_MAC_UP	0.36572	0.998613	0.460194	0.585828	0.996
GSE17721_CTRL_VS_LPS_8H_BMDC_DN	0.3508	0.998224	0.474747	0.585922	0.996
GSE32034_LY6C_HIGH_VS_LOW_ROSIGLIZATONE_TREATED_MONOCYTE_UP	0.356061	0.996859	0.497976	0.586007	0.996
GSE9988_ANTI_TREM1_VS_LPS_MONOCYTE_DN	0.440527	0.996965	0.488565	0.586383	0.996
GSE7460_WT_VS_FOXP3_HET_ACT_WITH_TGFB_TCONV_UP	0.351562	0.995949	0.502982	0.586869	0.996
GSE45365_CD8A_DC_VS_CD11B_DC_IFNAR_KO_MCMV_INFECTION_DN	0.493114	0.993912	0.51153	0.587666	0.996
GSE45365_HEALTHY_VS_MCMV_INFECTION_CD8A_DC_DN	0.378178	0.995142	0.516598	0.58771	0.996
GSE2128_CTRL_VS_MIMETOPE_NEGATIVE_SELECTION_DP_THYMOCYTE_NOD_UP	0.400726	0.993971	0.516129	0.588094	0.996
GSE36392_MAC_VS_NEUTROPHIL_IL25_TREATED_LUNG_DN	0.396218	0.994284	0.46988	0.588123	0.996
GSE9960_GRAM_POS_VS_GRAM_NEG_AND_POS_SEPSIS_PBMC_UP	0.396684	0.994395	0.529774	0.58845	0.996
GSE24634_IL4_VS_CTRL_TREATED_NAIVE_CD4_TCELL_DAY10_DN	0.395993	0.992343	0.505071	0.588648	0.997
GSE10325_LUPUS_CD4_TCELL_VS_LUPUS_BCELL_DN	0.397769	0.992872	0.52834	0.588842	0.997
GSE5455_HEALTHY_VS_TUMOR_BEARING_MOUSE_SPLEEN_MONOCYTE_DN	0.3756	0.992512	0.517382	0.588934	0.997
GSE24142_DN2_VS_DN3_THYMOCYTE_DN	0.394107	0.989327	0.511677	0.589182	0.998
GSE7831_CPG_VS_INFLUENZA_STIM_PDC_1H_DN	0.358741	0.991672	0.475915	0.589196	0.997
GSE3920_UNTREATED_VS_IFNA_TREATED_ENDOTHELIAL_CELL_DN	0.374677	0.989374	0.517928	0.589601	0.998
GSE2706_2H_VS_8H_R848_STIM_DC_DN	0.393669	0.98964	0.510978	0.589765	0.998
GSE15930_STIM_VS_STIM_AND_IL12_24H_CD8_T_CELL_DN	0.428299	0.990238	0.512448	0.589885	0.998
GSE6674_UNSTIM_VS_CPG_STIM_BCELL_UP	0.325865	0.988182	0.532129	0.589952	0.998
GSE26343_UNSTIM_VS_LPS_STIM_NFAT5_KO_MACROPHAGE_UP	0.390006	0.987807	0.489152	0.590038	0.998
GSE22886_IGM_MEMORY_BCELL_VS_BM_PLASMA_CELL_UP	0.448733	0.989727	0.561368	0.590132	0.998
GSE40274_CTRL_VS_XBP1_TRANSDUCED_ACTIVATED_CD4_TCELL_UP	0.38776	0.990365	0.52008	0.590239	0.998
GSE22589_HEALTHY_VS_SIV_INFECTED_DC_DN	0.35833	0.98821	0.546185	0.590428	0.998
KAECH_NAIVE_VS_DAY8_EFF_CD8_TCELL_UP	0.343505	0.990525	0.487234	0.590526	0.998
GSE7831_1H_VS_4H_INFLUENZA_STIM_PDC_DN	0.389124	0.986812	0.534979	0.59114	0.998
GSE26030_UNSTIM_VS_RESTIM_TH1_DAY15_POST_POLARIZATION_DN	0.358027	0.982544	0.5	0.5944	0.998
GSE360_DC_VS_MAC_L_DONOVANI_DN	0.430646	0.981146	0.546	0.594509	0.998
GSE17974_CTRL_VS_ACT_IL4_AND_ANTI_IL12_6H_CD4_TCELL_DN	0.382502	0.983947	0.497917	0.594683	0.998
GSE29949_MICROGLIA_BRAIN_VS_MONOCYTE_BONE_MARROW_UP	0.390428	0.982641	0.547414	0.594766	0.998
GSE20366_EX_VIVO_VS_HOMEOSTATIC_CONVERSION_NAIVE_CD4_TCELL_DN	0.403972	0.981608	0.494737	0.594815	0.998
GSE28783_CTRL_ANTI_MIR_VS_UNTREATED_ATHEROSCLEROSIS_MACROPHAGE_DN	0.361865	0.983175	0.468817	0.594888	0.998
GSE17580_UNINFECTED_VS_S_MANSONI_INF_TREG_DN	0.439836	0.983488	0.531187	0.594926	0.998
GSE40274_CTRL_VS_FOXP3_AND_IRF4_TRANSDUCED_ACTIVATED_CD4_TCELL_UP	0.346567	0.981169	0.515275	0.595007	0.998
GSE32164_RESTING_DIFFERENTIATED_VS_ALTERNATIVELY_ACT_M2_MACROPHAGE_DN	0.332997	0.983981	0.516598	0.595139	0.998
GSE43955_1H_VS_10H_ACT_CD4_TCELL_WITH_TGFB_IL6_DN	0.379671	0.982705	0.545455	0.595198	0.998
GSE43955_1H_VS_10H_ACT_CD4_TCELL_UP	0.438615	0.980427	0.506098	0.595259	0.998
GSE36891_UNSTIM_VS_POLYIC_TLR3_STIM_PERITONEAL_MACROPHAGE_DN	0.368183	0.981632	0.511628	0.595296	0.998
GSE17186_MEMORY_VS_CD21HIGH_TRANSITIONAL_BCELL_UP	0.373126	0.97904	0.5	0.595402	0.998
GSE20727_CTRL_VS_DNFB_ALLERGEN_TREATED_DC_UP	0.395542	0.97935	0.522267	0.595438	0.998
GSE33425_CD8_ALPHAALPHA_VS_ALPHABETA_CD161_HIGH_TCELL_UP	0.380385	0.979603	0.497976	0.595551	0.998
GSE13522_WT_VS_IFNAR_KO_SKIN_DN	0.339687	0.979861	0.48866	0.595656	0.998
GSE22935_UNSTIM_VS_24H_MBOVIS_BCG_STIM_MACROPHAGE_DN	0.367044	0.97849	0.522727	0.595711	0.998
GSE7219_UNSTIM_VS_LPS_AND_ANTI_CD40_STIM_NIK_NFKB2_KO_DC_UP	0.36588	0.977536	0.517671	0.596715	0.998
GSE360_DC_VS_MAC_L_DONOVANI_UP	0.374859	0.976156	0.528226	0.597824	0.998
GSE9650_NAIVE_VS_EFF_CD8_TCELL_UP	0.350056	0.976297	0.541578	0.598145	0.998
GSE17721_LPS_VS_GARDIQUIMOD_0.5H_BMDC_UP	0.350731	0.973909	0.558416	0.600907	0.998
GSE2405_S_AUREUS_VS_A_PHAGOCYTOPHILUM_NEUTROPHIL_UP	0.304176	0.973228	0.551383	0.60147	0.998
GSE3039_ALPHAALPHA_VS_ALPHABETA_CD8_TCELL_DN	0.418087	0.971774	0.529412	0.603247	0.998
GSE17721_CTRL_VS_POLYIC_4H_BMDC_DN	0.368293	0.9691	0.520325	0.603395	0.998
GSE2826_WT_VS_XID_BCELL_UP	0.337885	0.969164	0.54013	0.603808	0.998
GSE43955_TH0_VS_TGFB_IL6_TH17_ACT_CD4_TCELL_1H_UP	0.328217	0.969405	0.492958	0.603966	0.998
GSE2585_THYMIC_DC_VS_THYMIC_MACROPHAGE_DN	0.37525	0.970272	0.530612	0.604213	0.998
GSE22886_DAY0_VS_DAY1_MONOCYTE_IN_CULTURE_DN	0.427277	0.969429	0.539554	0.604469	0.998
GSE19401_UNSTIM_VS_RETINOIC_ACID_AND_PAM2CSK4_STIM_FOLLICULAR_DC_DN	0.412311	0.96969	0.519588	0.604579	0.998
GSE32986_UNSTIM_VS_CURDLAN_LOWDOSE_STIM_DC_DN	0.299234	0.970332	0.514911	0.604641	0.998
GSE17301_ACD3_ACD28_VS_ACD3_ACD28_AND_IFNA5_STIM_CD8_TCELL_DN	0.322725	0.970341	0.496994	0.605155	0.998
GSE44649_WT_VS_MIR155_KO_NAIVE_CD8_TCELL_DN	0.725863	1.68673	0.00396825	0.606808	0.649
GSE21670_TGFB_VS_IL6_TREATED_STAT3_KO_CD4_TCELL_DN	0.393431	0.965894	0.560311	0.607873	0.998
GSE7831_UNSTIM_VS_CPG_STIM_PDC_1H_UP	0.3824	0.964913	0.547917	0.608395	0.998
GSE5589_LPS_AND_IL10_VS_LPS_AND_IL6_STIM_MACROPHAGE_45MIN_DN	0.359699	0.964047	0.531062	0.608844	0.998
GSE37605_C57BL6_VS_NOD_FOXP3_IRES_GFP_TREG_DN	0.389435	0.96497	0.539078	0.608845	0.998
GSE29618_PRE_VS_DAY7_FLU_VACCINE_MDC_UP	0.41272	0.961694	0.566191	0.608919	0.998
GSE360_CTRL_VS_L_DONOVANI_DC_DN	0.364741	0.964101	0.572895	0.609266	0.998
GSE36009_WT_VS_NLRP10_KO_DC_UP	0.345118	0.9617	0.550936	0.609436	0.998
GSE37605_TREG_VS_TCONV_C57BL6_FOXP3_FUSION_GFP_DN	0.329999	0.960874	0.542146	0.609689	0.998
GSE15735_CTRL_VS_HDAC_INHIBITOR_TREATED_CD4_TCELL_12H_DN	0.372684	0.960513	0.549474	0.609779	0.998
GSE39152_SPLEEN_CD103_NEG_VS_BRAIN_CD103_POS_MEMORY_CD8_TCELL_UP	0.353225	0.961792	0.557235	0.609788	0.998
GSE12392_WT_VS_IFNB_KO_CD8A_POS_SPLEEN_DC_DN	0.389219	0.960088	0.569697	0.609937	0.998
GSE14415_INDUCED_TREG_VS_FOXP3_KO_INDUCED_TREG_IL2_CULTURE_UP	0.368084	0.962909	0.558091	0.61019	0.998
GSE30083_SP1_VS_SP3_THYMOCYTE_DN	0.291383	0.961845	0.498978	0.610234	0.998
GSE14415_INDUCED_TREG_VS_FOXP3_KO_INDUCED_TREG_DN	0.35468	0.962499	0.530364	0.610304	0.998
GSE42088_UNINF_VS_LEISHMANIA_INF_DC_8H_UP	0.382034	0.962004	0.583682	0.610518	0.998
GSE19888_CTRL_VS_A3R_INHIBITOR_TREATED_MAST_CELL_DN	0.411823	0.958688	0.544513	0.611152	0.998
GSE5589_LPS_VS_LPS_AND_IL10_STIM_MACROPHAGE_45MIN_UP	0.407486	0.958222	0.538614	0.611382	0.998
GSE33374_CD8_ALPHAALPHA_VS_ALPHABETA_CD161_HIGH_TCELL_UP	0.360579	0.958714	0.542169	0.61161	0.998
GSE8685_IL2_ACT_IL2_STARVED_VS_IL15_ACT_IL2_STARVED_CD4_TCELL_UP	0.30441	0.955403	0.549296	0.613311	0.998
GSE29617_CTRL_VS_DAY7_TIV_FLU_VACCINE_PBMC_2008_UP	0.430907	0.954724	0.54898	0.613429	0.998
GSE29949_CD8_POS_DC_SPLEEN_VS_DC_BRAIN_DN	0.346707	0.954021	0.553911	0.613447	0.998
GSE27786_CD4_TCELL_VS_NKCELL_DN	0.310163	0.954983	0.5	0.613466	0.998
GSE13522_WT_VS_IFNAR_KO_SKIN_UP	0.383317	0.955463	0.563241	0.613748	0.998
GSE22589_HIV_VS_HIV_AND_SIV_INFECTED_DC_UP	0.417061	0.954107	0.522541	0.613839	0.998
GSE3565_CTRL_VS_LPS_INJECTED_DUSP1_KO_SPLENOCYTES_UP	0.337255	0.950691	0.573469	0.613935	0.998
GSE17721_LPS_VS_CPG_12H_BMDC_DN	0.377839	0.950838	0.564211	0.614191	0.998
GSE17721_ALL_VS_24H_PAM3CSK4_BMDC_UP	0.341756	0.955508	0.530738	0.614203	0.998
GSE22935_WT_VS_MYD88_KO_MACROPHAGE_48H_MBOVIS_BCG_STIM_DN	0.322205	0.956122	0.500994	0.614311	0.998
GSE22611_NOD2_TRANSD_VS_CTRL_TRANSD_HEK293_MDP_STIM_6H_DN	0.431648	0.955744	0.56487	0.614389	0.998
GOLDRATH_EFF_VS_MEMORY_CD8_TCELL_UP	0.342854	0.950958	0.546371	0.61451	0.998
GSE41867_DAY6_VS_DAY15_LCMV_ARMSTRONG_EFFECTOR_CD8_TCELL_UP	0.411141	0.951066	0.542683	0.614899	0.998
GSE26343_UNSTIM_VS_LPS_STIM_NFAT5_KO_MACROPHAGE_DN	0.364471	0.952698	0.522541	0.614918	0.998
GSE17721_PAM3CSK4_VS_GADIQUIMOD_1H_BMDC_UP	0.412402	0.951618	0.572614	0.615097	0.998
GSE17721_ALL_VS_24H_PAM3CSK4_BMDC_DN	0.394917	0.95121	0.577869	0.615166	0.998
GSE7764_NKCELL_VS_SPLENOCYTE_UP	0.355477	0.952198	0.588957	0.615234	0.998
GSE15330_LYMPHOID_MULTIPOTENT_VS_MEGAKARYOCYTE_ERYTHROID_PROGENITOR_IKAROS_KO_DN	0.342781	0.95179	0.540918	0.615329	0.998
GSE36392_TYPE_2_MYELOID_VS_EOSINOPHIL_IL25_TREATED_LUNG_DN	0.30501	0.948853	0.538618	0.616445	0.998
KAECH_NAIVE_VS_MEMORY_CD8_TCELL_DN	0.344071	0.94681	0.567134	0.619155	0.998
GSE22432_PDC_VS_TGFB1_TREATEDCOMMON_DC_PROGENITOR_DN	0.3032	0.945727	0.553535	0.62046	0.998
GSE37301_HEMATOPOIETIC_STEM_CELL_VS_COMMON_LYMPHOID_PROGENITOR_UP	0.329992	0.944202	0.580972	0.621981	0.998
GSE3982_MAC_VS_EFF_MEMORY_CD4_TCELL_UP	0.344195	0.944533	0.574689	0.621984	0.998
GSE17186_CD21LOW_VS_CD21HIGH_TRANSITIONAL_BCELL_DN	0.333467	0.941313	0.539652	0.624523	0.998
GSE42088_UNINF_VS_LEISHMANIA_INF_DC_4H_UP	0.380476	0.941615	0.608519	0.62459	0.998
GSE43955_TH0_VS_TGFB_IL6_TH17_ACT_CD4_TCELL_20H_UP	0.403732	0.942202	0.554639	0.624647	0.998
GSE43863_DAY6_EFF_VS_DAY150_MEM_LY6C_INT_CXCR5POS_CD4_TCELL_DN	0.399331	0.941733	0.560484	0.624912	0.998
GSE3982_DC_VS_EFF_MEMORY_CD4_TCELL_DN	0.342356	0.937789	0.586207	0.625522	0.998
GSE22886_NAIVE_BCELL_VS_MONOCYTE_UP	0.470276	0.937449	0.567347	0.625552	0.998
GSE2585_CTEC_VS_MTEC_THYMUS_DN	0.3626	0.938203	0.508097	0.625876	0.998
GSE26495_NAIVE_VS_PD1HIGH_CD8_TCELL_DN	0.361851	0.937831	0.573122	0.625969	0.998
GSE41978_WT_VS_ID2_KO_AND_BIM_KO_KLRG1_LOW_EFFECTOR_CD8_TCELL_UP	0.364872	0.938707	0.539499	0.626143	0.998
GSE3982_DC_VS_NKCELL_DN	0.369755	0.938216	0.599174	0.62637	0.998
GSE9650_NAIVE_VS_MEMORY_CD8_TCELL_DN	0.338937	0.938829	0.586826	0.626513	0.998
GSE3920_UNTREATED_VS_IFNA_TREATED_ENDOTHELIAL_CELL_UP	0.363171	0.939699	0.55511	0.626654	0.998
GSE2706_LPS_VS_R848_AND_LPS_8H_STIM_DC_DN	0.406116	0.938976	0.576065	0.626832	0.998
GSE32986_CURDLAN_LOWDOSE_VS_CURDLAN_HIGHDOSE_STIM_DC_DN	0.324379	0.936211	0.530146	0.626956	0.998
GSE21063_CTRL_VS_ANTI_IGM_STIM_BCELL_NFATC1_KO_16H_UP	0.393826	0.939079	0.582996	0.6272	0.998
GSE23568_CTRL_TRANSDUCED_VS_WT_CD8_TCELL_UP	0.357012	0.935396	0.547862	0.627212	0.998
GSE34156_UNTREATED_VS_6H_NOD2_LIGAND_TREATED_MONOCYTE_DN	0.316559	0.935421	0.579256	0.627698	0.998
GSE19401_UNSTIM_VS_PAM2CSK4_STIM_FOLLICULAR_DC_UP	0.423574	0.933799	0.51503	0.629207	0.998
GSE7852_TREG_VS_TCONV_FAT_DN	0.386416	0.933319	0.564211	0.629464	0.998
GSE9650_NAIVE_VS_EXHAUSTED_CD8_TCELL_DN	0.347249	0.932953	0.557576	0.629608	0.998
GSE5542_IFNA_VS_IFNA_AND_IFNG_TREATED_EPITHELIAL_CELLS_24H_UP	0.395217	0.930549	0.585366	0.630204	0.999
GSE43955_1H_VS_20H_ACT_CD4_TCELL_WITH_TGFB_IL6_UP	0.362828	0.932254	0.578313	0.630228	0.999
GSE17721_CPG_VS_GARDIQUIMOD_16H_BMDC_UP	0.350553	0.930746	0.567308	0.630399	0.999
GSE2826_WT_VS_BTK_KO_BCELL_DN	0.329772	0.930971	0.606719	0.630611	0.999
KAECH_NAIVE_VS_DAY15_EFF_CD8_TCELL_DN	0.341136	0.931509	0.592814	0.630827	0.999
GSE30971_CTRL_VS_LPS_STIM_MACROPHAGE_WBP7_HET_2H_UP	0.432305	0.931137	0.533742	0.630838	0.999
GSE25846_IL10_POS_VS_NEG_CD8_TCELL_DAY7_POST_CORONAVIRUS_BRAIN_DN	0.300464	0.928208	0.543967	0.633422	0.999
GSE24142_ADULT_VS_FETAL_EARLY_THYMIC_PROGENITOR_UP	0.355245	0.927842	0.589583	0.63346	0.999
GSE43863_NAIVE_VS_MEMORY_TFH_CD4_TCELL_D150_LCMV_UP	0.364912	0.927003	0.573146	0.63428	0.999
GSE7460_CTRL_VS_TGFB_TREATED_ACT_CD8_TCELL_UP	0.36084	0.92498	0.589899	0.635388	0.999
GSE7852_LN_VS_FAT_TCONV_DN	0.345992	0.925573	0.562874	0.635482	0.999
GSE43955_TGFB_IL6_VS_TGFB_IL6_IL23_TH17_ACT_CD4_TCELL_60H_DN	0.350151	0.925037	0.582485	0.635816	0.999
GSE339_CD4POS_VS_CD8POS_DC_IN_CULTURE_UP	0.322889	0.925619	0.564797	0.635938	0.999
GSE17721_CPG_VS_GARDIQUIMOD_6H_BMDC_UP	0.35169	0.923739	0.612632	0.636817	0.999
GSE37301_MULTIPOTENT_PROGENITOR_VS_PRO_BCELL_UP	0.341069	0.920599	0.615702	0.641104	0.999
GSE6259_FLT3L_INDUCED_33D1_POS_DC_VS_CD4_TCELL_UP	0.376092	0.920207	0.613861	0.641182	0.999
GSE24634_TEFF_VS_TCONV_DAY7_IN_CULTURE_DN	0.359204	0.919843	0.585859	0.641282	0.999
GSE11057_NAIVE_VS_MEMORY_CD4_TCELL_DN	0.280285	0.918713	0.556886	0.641964	0.999
GSE2197_IMMUNOSUPPRESSIVE_DNA_VS_UNTREATED_IN_DC_UP	0.34332	0.917246	0.551515	0.642288	0.999
GSE17721_PAM3CSK4_VS_CPG_24H_BMDC_DN	0.301966	0.91881	0.585366	0.642335	0.999
GSE27786_NKCELL_VS_MONO_MAC_UP	0.315046	0.917793	0.587649	0.642363	0.999
GSE339_CD4POS_VS_CD8POS_DC_UP	0.325577	0.91808	0.565041	0.642489	0.999
GSE3920_IFNA_VS_IFNB_TREATED_ENDOTHELIAL_CELL_UP	0.306102	0.916491	0.600406	0.642517	0.999
GSE3203_HEALTHY_VS_INFLUENZA_INFECTED_LN_BCELL_UP	0.369523	0.917251	0.591633	0.642795	0.999
GSE43955_1H_VS_60H_ACT_CD4_TCELL_UP	0.339427	0.916511	0.57582	0.643019	0.999
GSE8835_HEALTHY_VS_CLL_CD4_TCELL_UP	0.357859	0.915491	0.57529	0.643651	0.999
GSE28737_BCL6_HET_VS_BCL6_KO_FOLLICULAR_BCELL_DN	0.323061	0.913407	0.59127	0.643755	0.999
GSE43955_TH0_VS_TGFB_IL6_TH17_ACT_CD4_TCELL_52H_UP	0.386892	0.91292	0.5625	0.644019	0.999
GSE3920_UNTREATED_VS_IFNG_TREATED_ENDOTHELIAL_CELL_UP	0.37398	0.914227	0.592902	0.644066	0.999
GSE360_HIGH_DOSE_B_MALAYI_VS_M_TUBERCULOSIS_MAC_UP	0.343081	0.913485	0.607646	0.644134	0.999
GSE11057_NAIVE_VS_CENT_MEMORY_CD4_TCELL_DN	0.291567	0.914661	0.568627	0.6444	0.999
GSE29164_DAY3_VS_DAY7_CD8_TCELL_AND_IL12_TREATED_MELANOMA_UP	0.335598	0.914246	0.627859	0.644564	0.999
GSE30971_CTRL_VS_LPS_STIM_MACROPHAGE_WBP7_KO_4H_UP	0.372632	0.913521	0.597561	0.644594	0.999
GSE19825_CD24LOW_VS_IL2RA_HIGH_DAY3_EFF_CD8_TCELL_UP	0.336608	0.911708	0.597561	0.645453	0.999
GSE43863_NAIVE_VS_TFH_CD4_EFF_TCELL_D6_LCMV_DN	0.371447	0.910139	0.658385	0.645787	0.999
GSE16266_LPS_VS_HEATSHOCK_AND_LPS_STIM_MEF_UP	0.393718	0.911024	0.596349	0.645965	0.999
GSE26290_CTRL_VS_AKT_INHIBITOR_TREATED_ANTI_CD3_AND_IL2_STIM_CD8_TCELL_UP	0.423891	0.910694	0.596603	0.645981	0.999
GSE40274_CTRL_VS_FOXP3_AND_PBX1_TRANSDUCED_ACTIVATED_CD4_TCELL_UP	0.351983	0.910359	0.602823	0.645991	0.999
GSE19941_IL10_KO_VS_IL10_KO_AND_NFKBP50_KO_LPS_STIM_MACROPHAGE_DN	0.380233	0.909026	0.619835	0.646513	0.999
GSE7460_CTRL_VS_TGFB_TREATED_ACT_FOXP3_MUT_TCONV_DN	0.335286	0.908649	0.6	0.646594	0.999
GSE20715_0H_VS_48H_OZONE_TLR4_KO_LUNG_DN	0.336154	0.909144	0.586345	0.646844	0.999
GSE21380_NON_TFH_VS_TFH_CD4_TCELL_UP	0.36057	0.908126	0.644841	0.646895	0.999
GSE43955_TH0_VS_TGFB_IL6_IL23_TH17_ACT_CD4_TCELL_60H_DN	0.290024	0.907117	0.582485	0.647424	0.999
GSE4748_CYANOBACTERIUM_LPSLIKE_VS_LPS_AND_CYANOBACTERIUM_LPSLIKE_STIM_DC_3H_UP	0.39226	0.905782	0.621181	0.647432	0.999
GSE3039_NKT_CELL_VS_B2_BCELL_DN	0.375954	0.905871	0.540161	0.647827	0.999
GSE18281_CORTICAL_VS_MEDULLARY_THYMOCYTE_DN	0.390099	0.907187	0.61753	0.647839	0.999
GSE26495_PD1HIGH_VS_PD1LOW_CD8_TCELL_UP	0.391687	0.906157	0.621339	0.647878	0.999
GSE25088_IL4_VS_IL4_AND_ROSIGLITAZONE_STIM_MACROPHAGE_DAY10_UP	0.368688	0.906288	0.609709	0.648177	0.999
GSE37605_C57BL6_VS_NOD_FOXP3_FUSION_GFP_TREG_DN	0.388259	0.903342	0.593878	0.648933	0.999
GSE40274_FOXP3_VS_FOXP3_AND_EOS_TRANSDUCED_ACTIVATED_CD4_TCELL_UP	0.32489	0.902978	0.599174	0.649069	0.999
GSE2405_HEAT_KILLED_LYSATE_VS_LIVE_A_PHAGOCYTOPHILUM_STIM_NEUTROPHIL_9H_DN	0.39676	0.903832	0.638831	0.649276	0.999
GSE39382_IL3_VS_IL3_IL33_TREATED_MAST_CELL_UP	0.296246	0.903451	0.583493	0.649297	0.999
GSE46606_IRF4_KO_VS_WT_CD40L_IL2_IL5_1DAY_STIMULATED_BCELL_UP	0.381865	0.902052	0.645621	0.649492	0.999
GSE21379_WT_VS_SAP_KO_CD4_TCELL_DN	0.367761	0.903879	0.582988	0.649724	0.999
GSE1460_DP_THYMOCYTE_VS_NAIVE_CD4_TCELL_ADULT_BLOOD_DN	0.266738	0.902176	0.603622	0.649821	0.999
GSE24972_MARGINAL_ZONE_BCELL_VS_FOLLICULAR_BCELL_IRF8_KO_UP	0.320125	0.899519	0.616438	0.651726	1
GSE10325_CD4_TCELL_VS_BCELL_DN	0.396008	0.894845	0.641393	0.651736	1
GSE3039_ALPHAALPHA_CD8_TCELL_VS_B2_BCELL_UP	0.368795	0.895112	0.600402	0.651878	1
GSE21360_NAIVE_VS_SECONDARY_MEMORY_CD8_TCELL_UP	0.309582	0.899743	0.613108	0.651938	1
GSE14769_UNSTIM_VS_60MIN_LPS_BMDM_DN	0.395207	0.895277	0.617284	0.652136	1
GSE22443_NAIVE_VS_ACT_AND_IL2_TREATED_CD8_TCELL_UP	0.375383	0.899834	0.629167	0.652344	1
GSE5589_LPS_VS_LPS_AND_IL10_STIM_MACROPHAGE_180MIN_UP	0.377409	0.89544	0.642857	0.652424	1
GSE2770_TGFB_AND_IL4_ACT_VS_ACT_CD4_TCELL_2H_UP	0.306614	0.895634	0.576305	0.652601	1
GSE3982_MAC_VS_EFF_MEMORY_CD4_TCELL_DN	0.370589	0.895726	0.638075	0.65295	1
GSE36888_UNTREATED_VS_IL2_TREATED_STAT5_AB_KNOCKIN_TCELL_2H_DN	0.358448	0.893334	0.629412	0.653065	1
GSE17721_CTRL_VS_CPG_8H_BMDC_DN	0.676393	1.68838	0.0020284	0.653247	0.644
GSE360_DC_VS_MAC_T_GONDII_UP	0.367536	0.892841	0.674044	0.653322	1
GSE43955_1H_VS_20H_ACT_CD4_TCELL_UP	0.350506	0.895748	0.607362	0.653428	1
GSE24634_TEFF_VS_TCONV_DAY3_IN_CULTURE_DN	0.377823	0.893399	0.613412	0.653502	1
GSE41087_WT_VS_FOXP3_MUT_ANTI_CD3_CD28_STIM_CD4_TCELL_DN	0.378486	0.892339	0.588008	0.653612	1
GSE2585_THYMIC_MACROPHAGE_VS_MTEC_DN	0.358455	0.895811	0.645702	0.653847	1
GSE13306_RA_VS_UNTREATED_MEM_CD4_TCELL_DN	0.448872	0.895996	0.640425	0.654047	1
GSE46606_DAY1_VS_DAY3_CD40L_IL2_IL5_STIMULATED_BCELL_DN	0.309647	0.896248	0.612371	0.654185	1
GSE15330_HSC_VS_MEGAKARYOCYTE_ERYTHROID_PROGENITOR_DN	0.36206	0.896548	0.622917	0.654326	1
GSE2405_0H_VS_1.5H_A_PHAGOCYTOPHILUM_STIM_NEUTROPHIL_UP	0.332508	0.897168	0.581028	0.654405	1
GSE36009_WT_VS_NLRP10_KO_DC_DN	0.309311	0.896764	0.609756	0.654495	1
GSE33162_HDAC3_KO_VS_HDAC3_KO_MACROPHAGE_DN	0.321105	0.897373	0.625	0.65459	1
GSE36078_WT_VS_IL1R_KO_LUNG_DC_DN	0.336073	0.891165	0.642424	0.655055	1
GSE6259_33D1_POS_DC_VS_CD4_TCELL_UP	0.307678	0.890559	0.598425	0.655443	1
GSE22025_PROGESTERONE_VS_TGFB1_AND_PROGESTERONE_TREATED_CD4_TCELL_UP	0.329782	0.887471	0.586498	0.655667	1
GSE34156_UNTREATED_VS_24H_NOD2_LIGAND_TREATED_MONOCYTE_DN	0.372479	0.888394	0.611881	0.655843	1
GSE12845_IGD_POS_VS_NEG_BLOOD_BCELL_UP	0.347413	0.887629	0.634656	0.655991	1
GSE27241_WT_VS_RORGT_KO_TH17_POLARIZED_CD4_TCELL_TREATED_WITH_DIGOXIN_DN	0.312269	0.886861	0.640496	0.656109	1
GSE24726_WT_VS_E2_2_KO_PDC_DAY6_POST_DELETION_DN	0.38116	0.8885	0.642023	0.65621	1
GSE14769_UNSTIM_VS_80MIN_LPS_BMDM_DN	0.37274	0.889066	0.614754	0.656252	1
GSE24726_WT_VS_E2_2_KO_PDC_DN	0.355093	0.886107	0.643892	0.6563	1
GSE26343_WT_VS_NFAT5_KO_MACROPHAGE_DN	0.309327	0.889674	0.632692	0.656346	1
GSE3039_CD4_TCELL_VS_ALPHABETA_CD8_TCELL_DN	0.320906	0.887689	0.620408	0.656429	1
GSE1925_CTRL_VS_IFNG_PRIMED_MACROPHAGE_24H_IFNG_STIM_UP	0.315142	0.889249	0.604651	0.656494	1
GSE8921_UNSTIM_VS_TLR1_2_STIM_MONOCYTE_6H_DN	0.33306	0.888555	0.6417	0.656652	1
GSE21927_SPLEEN_C57BL6_VS_EL4_TUMOR_BALBC_MONOCYTES_UP	0.353546	0.886108	0.627291	0.656806	1
GSE3982_DC_VS_MAC_DN	0.401299	0.885214	0.640657	0.6571	1
GSE3565_CTRL_VS_LPS_INJECTED_SPLENOCYTES_UP	0.3207	0.884546	0.646217	0.657556	1
GSE27241_CTRL_VS_DIGOXIN_TREATED_CD4_TCELL_IN_TH17_POLARIZING_CONDITIONS_DN	0.347051	0.883357	0.643606	0.658066	1
GSE27241_WT_CTRL_VS_DIGOXIN_TREATED_RORGT_KO_CD4_TCELL_IN_TH17_POLARIZING_CONDITIONS_UP	0.382199	0.883608	0.64898	0.658169	1
GSE22601_DOUBLE_POSITIVE_VS_CD8_SINGLE_POSITIVE_THYMOCYTE_UP	0.343357	0.883802	0.658849	0.658364	1
GSE8621_UNSTIM_VS_LPS_PRIMED_AND_LPS_STIM_MACROPHAGE_DN	0.347479	0.88155	0.629167	0.658748	1
GSE17721_0.5H_VS_12H_POLYIC_BMDC_DN	0.308495	0.882525	0.643287	0.658752	1
GSE15930_STIM_VS_STIM_AND_IL12_48H_CD8_T_CELL_DN	0.325574	0.88105	0.648485	0.658908	1
GSE3982_MEMORY_CD4_TCELL_VS_TH1_UP	0.273925	0.881596	0.604082	0.65919	1
GSE2405_HEAT_KILLED_LYSATE_VS_LIVE_A_PHAGOCYTOPHILUM_STIM_NEUTROPHIL_9H_UP	0.311928	0.881873	0.675299	0.659236	1
GSE23502_WT_VS_HDC_KO_MYELOID_DERIVED_SUPPRESSOR_CELL_BM_DN	0.362507	0.88039	0.637363	0.659507	1
GSE2585_CTEC_VS_THYMIC_MACROPHAGE_UP	0.39717	0.879093	0.637131	0.661068	1
KAECH_DAY8_EFF_VS_MEMORY_CD8_TCELL_DN	0.323666	0.877234	0.672234	0.663064	1
GSE25677_MPL_VS_R848_STIM_BCELL_UP	0.34066	0.877502	0.618474	0.663194	1
GSE24142_DN2_VS_DN3_THYMOCYTE_UP	0.292944	0.876576	0.655172	0.663575	1
GSE43955_10H_VS_60H_ACT_CD4_TCELL_UP	0.343208	0.87583	0.64454	0.664339	1
GSE29164_DAY3_VS_DAY7_CD8_TCELL_AND_IL12_TREATED_MELANOMA_DN	0.30303	0.875266	0.663202	0.664596	1
GSE29949_MICROGLIA_BRAIN_VS_MONOCYTE_BONE_MARROW_DN	0.300541	0.874596	0.621849	0.665126	1
GSE9988_LPS_VS_CTRL_TREATED_MONOCYTE_UP	0.399256	0.8722	0.60625	0.668542	1
GSE17721_0.5H_VS_12H_LPS_BMDC_DN	0.288352	0.870872	0.669307	0.668623	1
GSE44732_UNSTIM_VS_IL27_STIM_IMATURE_DC_UP	0.323227	0.871841	0.670125	0.668633	1
GSE41176_UNSTIM_VS_ANTI_IGM_STIM_TAK1_KO_BCELL_24H_DN	0.290045	0.869473	0.660853	0.668824	1
GSE23505_UNTREATED_VS_4DAY_IL6_IL1_IL23_TREATED_CD4_TCELL_DN	0.346427	0.86837	0.635644	0.668886	1
GSE16450_IMMATURE_VS_MATURE_NEURON_CELL_LINE_6H_IFNA_STIM_UP	0.342949	0.871332	0.689109	0.668933	1
GSE43955_TGFB_IL6_VS_TGFB_IL6_IL23_TH17_ACT_CD4_TCELL_52H_DN	0.357866	0.870903	0.67418	0.669089	1
GSE29949_CD8_NEG_DC_SPLEEN_VS_DC_BRAIN_DN	0.345398	0.869498	0.617284	0.669302	1
GSE28783_ANTI_MIR33_VS_UNTREATED_ATHEROSCLEROSIS_MACROPHAGE_UP	0.325198	0.868413	0.677485	0.669337	1
GSE360_L_MAJOR_VS_M_TUBERCULOSIS_MAC_UP	0.269214	0.868701	0.66875	0.669371	1
GSE2935_UV_INACTIVATED_VS_LIVE_SENDAI_VIRUS_INF_MACROPHAGE_DN	0.30126	0.869739	0.632735	0.669445	1
GSE5589_LPS_VS_LPS_AND_IL10_STIM_IL10_KO_MACROPHAGE_180MIN_DN	0.353004	0.870013	0.644033	0.669534	1
GSE17974_IL4_AND_ANTI_IL12_VS_UNTREATED_1H_ACT_CD4_TCELL_UP	0.315052	0.867211	0.661972	0.670101	1
GSE3982_EOSINOPHIL_VS_EFF_MEMORY_CD4_TCELL_DN	0.3056	0.866371	0.64375	0.670833	1
GSE16385_ROSIGLITAZONE_IL4_VS_IFNG_TNF_STIM_MACROPHAGE_UP	0.312889	0.866016	0.653017	0.670891	1
GSE5542_UNTREATED_VS_IFNA_TREATED_EPITHELIAL_CELLS_6H_UP	0.305607	0.864823	0.640404	0.672251	1
GSE25087_TREG_VS_TCONV_FETUS_UP	0.318583	0.863503	0.585127	0.673869	1
GSE40274_CTRL_VS_EOS_TRANSDUCED_ACTIVATED_CD4_TCELL_UP	0.331389	0.862189	0.656977	0.67531	1
GSE6259_33D1_POS_DC_VS_CD4_TCELL_DN	0.375651	0.861544	0.648111	0.675419	1
GSE4535_BM_DERIVED_DC_VS_FOLLICULAR_DC_UP	0.315846	0.861764	0.677755	0.675489	1
GSE24726_WT_VS_E2_2_KO_PDC_DAY4_POST_DELETION_UP	0.340028	0.860719	0.620079	0.676212	1
GSE37301_HEMATOPOIETIC_STEM_CELL_VS_GRAN_MONO_PROGENITOR_DN	0.320068	0.859693	0.672878	0.676371	1
GSE21360_SECONDARY_VS_QUATERNARY_MEMORY_CD8_TCELL_DN	0.312308	0.859747	0.636008	0.676788	1
GSE14350_IL2RB_KO_VS_WT_TREG_DN	0.312739	0.859862	0.684314	0.677104	1
GSE21360_SECONDARY_VS_QUATERNARY_MEMORY_CD8_TCELL_UP	0.33024	0.857924	0.619919	0.678634	1
GSE24726_WT_VS_E2_22_KO_PDC_DAY4_POST_DELETION_DN	0.298976	0.857485	0.635815	0.678768	1
GSE40666_UNTREATED_VS_IFNA_STIM_STAT1_KO_CD8_TCELL_90MIN_DN	0.331648	0.856823	0.655378	0.679203	1
GSE3982_BCELL_VS_CENT_MEMORY_CD4_TCELL_UP	0.313274	0.8564	0.652087	0.679351	1
GSE1460_INTRATHYMIC_T_PROGENITOR_VS_DP_THYMOCYTE_DN	0.339652	0.855974	0.695918	0.679448	1
GSE17721_CPG_VS_GARDIQUIMOD_12H_BMDC_DN	0.373802	0.855133	0.641584	0.67979	1
GSE41867_DAY8_EFFECTOR_VS_DAY30_MEMORY_CD8_TCELL_LCMV_ARMSTRONG_DN	0.31598	0.85542	0.697266	0.67988	1
GSE3039_CD4_TCELL_VS_ALPHABETA_CD8_TCELL_UP	0.333805	0.854274	0.665306	0.680589	1
GSE9509_LPS_VS_LPS_AND_IL10_STIM_IL10_KO_MACROPHAGE_10MIN_DN	0.312819	0.853017	0.664516	0.681972	1
GSE27670_BLIMP1_VS_LMP1_TRANSDUCED_GC_BCELL_UP	0.322462	0.85245	0.664659	0.68237	1
GSE43955_TH0_VS_TGFB_IL6_TH17_ACT_CD4_TCELL_4H_UP	0.34015	0.852023	0.642127	0.6825	1
GSE21360_PRIMARY_VS_TERTIARY_MEMORY_CD8_TCELL_UP	0.325091	0.850701	0.618321	0.683651	1
GSE43955_TH0_VS_TGFB_IL6_TH17_ACT_CD4_TCELL_10H_DN	0.310582	0.85102	0.704365	0.683665	1
GSE3982_NEUTROPHIL_VS_TH2_UP	0.353306	0.850022	0.656687	0.684251	1
GSE20715_WT_VS_TLR4_KO_LUNG_UP	0.353262	0.847108	0.66004	0.688391	1
GOLDRATH_NAIVE_VS_MEMORY_CD8_TCELL_DN	0.320433	0.846194	0.689796	0.688408	1
GSE3982_BCELL_VS_BASOPHIL_DN	0.306488	0.846434	0.722672	0.688506	1
GSE25085_FETAL_BM_VS_ADULT_BM_SP4_THYMIC_IMPLANT_DN	0.354522	0.84663	0.647658	0.688687	1
GSE3982_MEMORY_CD4_TCELL_VS_BCELL_DN	0.32672	0.845517	0.656627	0.688901	1
GSE21360_NAIVE_VS_PRIMARY_MEMORY_CD8_TCELL_UP	0.319632	0.843583	0.705411	0.688997	1
GSE17721_LPS_VS_CPG_24H_BMDC_DN	0.315537	0.84443	0.680244	0.689168	1
GSE4748_LPS_VS_LPS_AND_CYANOBACTERIUM_LPSLIKE_STIM_DC_3H_UP	0.33092	0.843707	0.663347	0.689312	1
GSE4590_SMALL_VS_LARGE_PRE_BCELL_UP	0.293291	0.844565	0.692464	0.689481	1
GSE9988_ANTI_TREM1_VS_LOW_LPS_MONOCYTE_DN	0.381562	0.844856	0.629707	0.689511	1
GSE40274_CTRL_VS_FOXP3_AND_EOS_TRANSDUCED_ACTIVATED_CD4_TCELL_UP	0.355582	0.843754	0.652778	0.689758	1
GSE28130_ACTIVATED_VS_INDUCEED_TREG_DN	0.340925	0.841724	0.722689	0.690345	1
GSE9988_ANTI_TREM1_AND_LPS_VS_VEHICLE_TREATED_MONOCYTES_UP	0.393116	0.841789	0.640816	0.690774	1
GSE21063_CTRL_VS_ANTI_IGM_STIM_BCELL_3H_UP	0.34818	0.842026	0.690574	0.690907	1
GSE17721_POLYIC_VS_GARDIQUIMOD_1H_BMDC_DN	0.34438	0.838605	0.64786	0.692418	1
GSE36527_CD69_NEG_VS_POS_TREG_CD62L_LOS_KLRG1_NEG_DN	0.268231	0.838127	0.7	0.692669	1
GSE32986_UNSTIM_VS_GMCSF_STIM_DC_DN	0.302635	0.837797	0.692913	0.69267	1
GSE43956_WT_VS_SGK1_KO_TH17_DIFFERENTIATED_CD4_TCELL_UP	0.311658	0.838702	0.69936	0.692777	1
GSE24142_DN2_VS_DN3_THYMOCYTE_ADULT_DN	0.328461	0.83948	0.669422	0.693136	1
GSE17721_CTRL_VS_CPG_2H_BMDC_DN	0.2893	0.839074	0.661355	0.693211	1
GSE3982_NEUTROPHIL_VS_EFF_MEMORY_CD4_TCELL_UP	0.341211	0.838742	0.663223	0.693219	1
GSE7460_FOXP3_MUT_VS_WT_ACT_WITH_TGFB_TCONV_UP	0.354607	0.836867	0.705882	0.693644	1
GSE37301_HEMATOPOIETIC_STEM_CELL_VS_RAG2_KO_NK_CELL_DN	0.308823	0.835991	0.71134	0.694396	1
GSE11057_NAIVE_VS_EFF_MEMORY_CD4_TCELL_DN	0.287338	0.835224	0.667335	0.69509	1
GSE27859_MACROPHAGE_VS_DC_UP	0.279472	0.834719	0.652893	0.695358	1
GSE11057_CD4_EFF_MEM_VS_PBMC_UP	0.303147	0.833828	0.6639	0.696337	1
GSE46606_IRF4_KO_VS_WT_CD40L_IL2_IL5_3DAY_STIMULATED_BCELL_UP	0.329511	0.833198	0.7	0.696738	1
GSE3982_MAC_VS_NEUTROPHIL_DN	0.290856	0.831997	0.706783	0.697656	1
GSE15930_STIM_VS_STIM_AND_TRICHOSTATINA_48H_CD8_T_CELL_UP	0.304682	0.83208	0.667992	0.698049	1
GSE13547_WT_VS_ZFX_KO_BCELL_UP	0.301275	0.830668	0.735656	0.699166	1
GSE43955_TH0_VS_TGFB_IL6_TH17_ACT_CD4_TCELL_60H_DN	0.341566	0.829574	0.694073	0.699252	1
GSE14769_UNSTIM_VS_120MIN_LPS_BMDM_DN	0.323271	0.829799	0.663286	0.699429	1
GSE23502_BM_VS_COLON_TUMOR_MYELOID_DERIVED_SUPPRESSOR_CELL_DN	0.361223	0.830021	0.689587	0.699595	1
GSE22886_NAIVE_VS_MEMORY_TCELL_DN	0.273691	0.828173	0.714579	0.699888	1
GSE24634_TEFF_VS_TCONV_DAY10_IN_CULTURE_DN	0.309528	0.828631	0.638507	0.700173	1
GSE18203_CTRL_VS_INTRATUMORAL_CPG_INJ_MC38_TUMOR_DN	0.309516	0.828264	0.702083	0.700251	1
GSE23502_BM_VS_COLON_TUMOR_MYELOID_DERIVED_SUPPRESSOR_CELL_UP	0.323986	0.827246	0.706004	0.700853	1
GSE360_L_DONOVANI_VS_T_GONDII_MAC_DN	0.713735	1.73823	0.00572519	0.701093	0.525
GSE3920_IFNA_VS_IFNG_TREATED_FIBROBLAST_UP	0.294905	0.825434	0.702	0.701633	1
GSE17721_LPS_VS_POLYIC_24H_BMDC_DN	0.31053	0.826253	0.660643	0.701863	1
GSE7852_THYMUS_VS_FAT_TCONV_DN	0.327702	0.825464	0.665362	0.702082	1
GSE3982_EOSINOPHIL_VS_NKCELL_DN	0.329919	0.825731	0.676587	0.702161	1
GSE9988_ANTI_TREM1_AND_LPS_VS_CTRL_TREATED_MONOCYTES_UP	0.371689	0.824293	0.650728	0.702342	1
GSE22935_24H_VS_48H_MBOVIS_BCG_STIM_MACROPHAGE_UP	0.337922	0.824575	0.722	0.702417	1
GSE24634_TREG_VS_TCONV_POST_DAY5_IL4_CONVERSION_DN	0.295312	0.822794	0.682281	0.703146	1
GSE37563_WT_VS_CTLA4_KO_CD4_TCELL_D4_POST_IMMUNIZATION_DN	0.246185	0.82304	0.736	0.703271	1
GSE17721_CTRL_VS_GARDIQUIMOD_1H_BMDC_DN	0.289413	0.823315	0.703407	0.703321	1
GSE5589_WT_VS_IL6_KO_LPS_AND_IL6_STIM_MACROPHAGE_45MIN_UP	0.303288	0.822282	0.710938	0.703503	1
GSE22886_TH1_VS_TH2_48H_ACT_UP	0.296728	0.82148	0.786151	0.704238	1
GSE28726_NAIVE_CD4_TCELL_VS_NAIVE_NKTCELL_UP	0.309235	0.820476	0.694624	0.705218	1
GSE26030_TH1_VS_TH17_DAY15_POST_POLARIZATION_DN	0.351508	0.81953	0.666667	0.705548	1
GSE36476_CTRL_VS_TSST_ACT_72H_MEMORY_CD4_TCELL_YOUNG_UP	0.304616	0.81974	0.690909	0.705721	1
GSE22886_NAIVE_VS_IGM_MEMORY_BCELL_DN	0.26262	0.817515	0.745491	0.706208	1
GSE5455_HEALTHY_VS_TUMOR_BEARING_MOUSE_SPLEEN_MONOCYTE_UP	0.342532	0.818447	0.7173	0.706243	1
GSE22033_UNTREATED_VS_ROSIGLITAZONE_TREATED_MEF_DN	0.279061	0.818559	0.746392	0.706571	1
GSE13738_TCR_VS_BYSTANDER_ACTIVATED_CD4_TCELL_DN	0.253017	0.817538	0.710059	0.706677	1
GSE2585_THYMIC_MACROPHAGE_VS_MTEC_UP	0.274271	0.817838	0.717842	0.706708	1
GSE33425_CD161_HIGH_VS_NEG_CD8_TCELL_UP	0.28756	0.816503	0.734615	0.706912	1
GSE36392_TYPE_2_MYELOID_VS_MAC_IL25_TREATED_LUNG_UP	0.350677	0.816672	0.739583	0.707152	1
GSE16385_IFNG_TNF_VS_IL4_STIM_MACROPHAGE_UP	0.28585	0.815784	0.731161	0.707483	1
GSE19941_UNSTIM_VS_LPS_STIM_IL10_KO_MACROPHAGE_UP	0.312786	0.814575	0.719512	0.708786	1
GSE22140_HEALTHY_VS_ARTHRITIC_MOUSE_CD4_TCELL_UP	0.286841	0.812137	0.754491	0.711476	1
GSE20366_EX_VIVO_VS_DEC205_CONVERSION_NAIVE_CD4_TCELL_UP	0.31885	0.812155	0.742063	0.711959	1
GSE12366_NAIVE_VS_MEMORY_BCELL_DN	0.289927	0.810149	0.689723	0.711982	1
GSE15330_LYMPHOID_MULTIPOTENT_VS_GRANULOCYTE_MONOCYTE_PROGENITOR_IKAROS_KO_UP	0.256052	0.810693	0.690377	0.712188	1
GSE22886_IGG_IGA_MEMORY_BCELL_VS_BM_PLASMA_CELL_UP	0.357664	0.810259	0.696177	0.712309	1
GSE9037_WT_VS_IRAK4_KO_LPS_4H_STIM_BMDM_UP	0.269542	0.811182	0.663223	0.712462	1
GSE16450_CTRL_VS_IFNA_6H_STIM_IMMATURE_NEURON_CELL_LINE_UP	0.279573	0.810733	0.756646	0.712636	1
GSE360_CTRL_VS_B_MALAYI_LOW_DOSE_DC_DN	0.31517	0.807938	0.707415	0.712977	1
GSE43863_LY6C_INT_CXCR5POS_VS_LY6C_LOW_CXCR5NEG_EFFECTOR_CD4_TCELL_UP	0.307004	0.807439	0.727468	0.713188	1
GSE24142_EARLY_THYMIC_PROGENITOR_VS_DN3_THYMOCYTE_FETAL_DN	0.278582	0.807943	0.734568	0.71347	1
GSE22611_MUTANT_NOD2_VS_CTRL_TRANSDUCED_HEK293T_CELL_UP	0.325177	0.808085	0.67019	0.713711	1
GSE25123_WT_VS_PPARG_KO_MACROPHAGE_DN	0.347839	0.808357	0.738	0.713733	1
GSE23114_WT_VS_SLE2C1_MOUSE_SPLEEN_B1A_BCELL_DN	0.271788	0.806704	0.747917	0.713851	1
GSE39152_BRAIN_VS_SPLEEN_CD103_NEG_MEMORY_CD8_TCELL_DN	0.230739	0.808498	0.690662	0.714043	1
GSE17721_CTRL_VS_POLYIC_24H_BMDC_DN	0.293225	0.805907	0.701195	0.714056	1
GSE32986_UNSTIM_VS_CURDLAN_HIGHDOSE_STIM_DC_DN	0.330647	0.806161	0.673554	0.714158	1
GSE7460_FOXP3_MUT_VS_HET_ACT_TCONV_UP	0.281296	0.804276	0.738791	0.716094	1
GSE9509_LPS_VS_LPS_AND_IL10_STIM_IL10_KO_MACROPHAGE_20MIN_DN	0.317182	0.803585	0.69574	0.71627	1
GSE29949_MICROGLIA_VS_DC_BRAIN_DN	0.315516	0.803803	0.766871	0.716409	1
GSE23114_PERITONEAL_CAVITY_B1A_BCELL_VS_SPLEEN_BCELL_DN	0.265026	0.802029	0.686475	0.716716	1
GSE24634_NAIVE_CD4_TCELL_VS_DAY3_IL4_CONV_TREG_DN	0.261516	0.802334	0.754455	0.716769	1
GSE2706_R848_VS_R848_AND_LPS_8H_STIM_DC_UP	0.317657	0.802403	0.741683	0.717182	1
GSE21774_CD62L_POS_CD56_BRIGHT_VS_CD62L_NEG_CD56_DIM_NK_CELL_UP	0.333599	0.802617	0.690141	0.717331	1
GSE22443_NAIVE_VS_ACT_AND_IL2_TREATED_CD8_TCELL_DN	0.32696	0.800813	0.806324	0.718083	1
GSE17974_0H_VS_2H_IN_VITRO_ACT_CD4_TCELL_DN	0.327454	0.798831	0.746862	0.720551	1
GSE2826_XID_VS_BTK_KO_BCELL_DN	0.29258	0.797883	0.773784	0.721427	1
GSE10240_IL22_VS_IL22_AND_IL17_STIM_PRIMARY_BRONCHIAL_EPITHELIAL_CELLS_DN	0.345253	0.796969	0.728195	0.722234	1
GSE7460_CTRL_VS_FOXP3_OVEREXPR_TCONV_1_DN	0.698117	1.75642	0.0104384	0.72417	0.488
GSE22611_NOD2_VS_MUTANT_NOD2_TRANSDUCED_HEK293T_CELL_UP	0.312758	0.795357	0.78629	0.724196	1
GSE3982_NEUTROPHIL_VS_CENT_MEMORY_CD4_TCELL_DN	0.322663	0.792284	0.717526	0.7245	1
GSE20366_CD103_POS_VS_CD103_KLRG1_DP_TREG_DN	0.2658	0.794791	0.820359	0.72462	1
GSE22886_NAIVE_BCELL_VS_NEUTROPHIL_UP	0.34712	0.79286	0.698189	0.724646	1
GSE29164_DAY3_VS_DAY7_UNTREATED_MELANOMA_UP	0.29816	0.793112	0.744511	0.724756	1
GSE3039_ALPHAALPHA_VS_ALPHABETA_CD8_TCELL_UP	0.342299	0.792363	0.678068	0.724909	1
GSE9988_ANTI_TREM1_VS_VEHICLE_TREATED_MONOCYTES_DN	0.291706	0.793242	0.744048	0.725038	1
GSE3982_BCELL_VS_TH2_UP	0.303051	0.794152	0.790984	0.725045	1
GSE7219_WT_VS_NIK_NFKB2_KO_LPS_AND_ANTI_CD40_STIM_DC_UP	0.306623	0.793361	0.763705	0.725398	1
GSE5679_PPARG_LIGAND_ROSIGLITAZONE_VS_ROSIGLITAZONE_AND_RARA_AGONIST_AM580_TREATED_DC_UP	0.320723	0.791196	0.742616	0.725514	1
GSE29949_CD8_NEG_DC_SPLEEN_VS_MONOCYTE_BONE_MARROW_DN	0.316327	0.793542	0.741667	0.725562	1
GSE3920_UNTREATED_VS_IFNB_TREATED_ENDOTHELIAL_CELL_UP	0.267851	0.789966	0.749507	0.726917	1
GSE2585_CD80_HIGH_VS_LOW_AIRE_KO_MTEC_UP	0.34432	0.789202	0.711198	0.727554	1
GSE22025_UNTREATED_VS_TGFB1_AND_PROGESTERONE_TREATED_CD4_TCELL_DN	0.298417	0.788016	0.782178	0.728912	1
GSE13411_IGM_VS_SWITCHED_MEMORY_BCELL_DN	0.305407	0.786204	0.71371	0.730519	1
GSE45739_UNSTIM_VS_ACD3_ACD28_STIM_WT_CD4_TCELL_DN	0.328664	0.786344	0.733855	0.730814	1
GSE22140_GERMFREE_VS_SPF_MOUSE_CD4_TCELL_DN	0.311263	0.785623	0.716024	0.730862	1
GSE42021_CD24HI_TREG_VS_CD24HI_TCONV_THYMUS_DN	0.350613	0.784941	0.690722	0.731347	1
GSE3982_DC_VS_NEUTROPHIL_DN	0.338939	0.784269	0.69	0.731396	1
GSE36891_POLYIC_TLR3_VS_PAM_TLR2_STIM_PERITONEAL_MACROPHAGE_UP	0.350572	0.783865	0.707071	0.731484	1
GSE18281_CORTEX_VS_MEDULLA_THYMUS_DN	0.249087	0.784292	0.801572	0.731846	1
GSE28726_NAIVE_VS_ACTIVATED_CD4_TCELL_UP	0.608568	1.68852	0.0230608	0.732483	0.644
GSE37301_MULTIPOTENT_PROGENITOR_VS_LYMPHOID_PRIMED_MPP_DN	0.287189	0.781965	0.807531	0.733203	1
GSE23321_EFFECTOR_MEMORY_VS_NAIVE_CD8_TCELL_UP	0.303615	0.781641	0.768145	0.733241	1
GSE21380_TFH_VS_GERMINAL_CENTER_TFH_CD4_TCELL_UP	0.280813	0.78224	0.850526	0.733321	1
GSE14699_DELETIONAL_TOLERANCE_VS_ACTIVATED_CD8_TCELL_UP	0.245241	0.781157	0.774257	0.733418	1
GSE40184_HEALTHY_VS_HCV_INFECTED_DONOR_PBMC_DN	0.2681	0.779668	0.75	0.735094	1
GSE3337_CTRL_VS_16H_IFNG_IN_CD8POS_DC_UP	0.286614	0.778027	0.788618	0.737245	1
GSE22313_HEALTHY_VS_SLE_MOUSE_CD4_TCELL_DN	0.3343	0.776925	0.691057	0.737415	1
GSE5589_WT_VS_IL10_KO_LPS_AND_IL10_STIM_MACROPHAGE_45MIN_UP	0.275276	0.777182	0.794521	0.73752	1
GSE42021_TCONV_PLN_VS_CD24LO_TCONV_THYMUS_DN	0.297009	0.777292	0.789683	0.737802	1
GSE22025_PROGESTERONE_VS_TGFB1_AND_PROGESTERONE_TREATED_CD4_TCELL_DN	0.285949	0.774812	0.769076	0.739649	1
GSE21033_CTRL_VS_POLYIC_STIM_DC_24H_UP	0.295625	0.774913	0.786151	0.740013	1
GSE5589_LPS_VS_LPS_AND_IL10_STIM_IL6_KO_MACROPHAGE_45MIN_DN	0.223144	0.774183	0.819149	0.740124	1
GSE22611_UNSTIM_VS_6H_MDP_STIM_MUTANT_NOD2_TRANSDUCED_HEK293T_CELL_UP	0.281385	0.772864	0.745968	0.741622	1
GSE3039_ALPHAALPHA_CD8_TCELL_VS_B1_BCELL_UP	0.318646	0.772298	0.755144	0.742031	1
GSE22443_NAIVE_VS_ACT_AND_IL12_TREATED_CD8_TCELL_UP	0.28684	0.769945	0.728195	0.745115	1
GSE12366_GC_VS_NAIVE_BCELL_DN	0.251709	0.768609	0.76	0.746775	1
GSE3982_BCELL_VS_EFF_MEMORY_CD4_TCELL_UP	0.301553	0.767854	0.746589	0.747502	1
GSE46606_UNSTIM_VS_CD40L_IL2_IL5_1DAY_STIMULATED_IRF4HIGH_SORTED_BCELL_DN	0.325355	0.765934	0.689024	0.749787	1
GSE3982_DC_VS_MAC_LPS_STIM_DN	0.322454	0.765374	0.754564	0.750034	1
GSE43957_UNTREATED_VS_NACL_TREATED_ANTI_CD3_CD28_STIM_CD4_TCELL_UP	0.27972	0.764548	0.778656	0.750822	1
GSE17721_CPG_VS_GARDIQUIMOD_4H_BMDC_UP	0.300145	0.763545	0.796813	0.75122	1
GSE22886_NAIVE_CD8_TCELL_VS_DC_DN	0.275473	0.763748	0.73062	0.751426	1
GSE22886_CTRL_VS_LPS_24H_DC_DN	0.685877	1.71911	0.0101833	0.757458	0.57
GSE19941_UNSTIM_VS_LPS_STIM_IL10_KO_MACROPHAGE_DN	0.231753	0.757256	0.839357	0.757787	1
GSE17721_POLYIC_VS_CPG_4H_BMDC_DN	0.251103	0.758128	0.797959	0.757876	1
GSE17721_CTRL_VS_LPS_1H_BMDC_DN	0.298159	0.758344	0.803681	0.75808	1
GSE36476_YOUNG_VS_OLD_DONOR_MEMORY_CD4_TCELL_72H_TSST_ACT_UP	0.320117	0.757639	0.787321	0.758261	1
GSE9988_LPS_VS_LPS_AND_ANTI_TREM1_MONOCYTE_DN	0.312047	0.757276	0.768463	0.758274	1
GSE42021_TCONV_PLN_VS_TREG_PRECURSORS_THYMUS_DN	0.283105	0.758429	0.720648	0.758453	1
GSE21546_UNSTIM_VS_ANTI_CD3_STIM_SAP1A_KO_AND_ELK1_KO_DP_THYMOCYTES_UP	0.688726	1.82112	0	0.759791	0.29
GSE14769_UNSTIM_VS_20MIN_LPS_BMDM_DN	0.305207	0.753097	0.740668	0.763692	1
GSE339_CD4POS_VS_CD4CD8DN_DC_UP	0.246284	0.75083	0.817269	0.765502	1
GSE20152_HTNFA_OVERXPRESS_ANKLE_VS_CTRL_SPHK1_KO_ANKLE_UP	0.303797	0.751008	0.780851	0.765769	1
GSE34156_UNTREATED_VS_6H_TLR1_TLR2_LIGAND_TREATED_MONOCYTE_UP	0.310426	0.751115	0.722222	0.766088	1
GSE3565_DUSP1_VS_WT_SPLENOCYTES_POST_LPS_INJECTION_DN	0.306829	0.748632	0.807157	0.768032	1
GSE17721_CTRL_VS_GARDIQUIMOD_24H_BMDC_DN	0.276356	0.746026	0.763527	0.771512	1
GSE28737_FOLLICULAR_VS_MARGINAL_ZONE_BCELL_DN	0.28839	0.74523	0.869474	0.771604	1
GSE27786_BCELL_VS_NKCELL_DN	0.263356	0.744496	0.761811	0.771629	1
GSE17974_0H_VS_1H_IN_VITRO_ACT_CD4_TCELL_DN	0.27881	0.745512	0.800416	0.771763	1
GSE3982_MAST_CELL_VS_DC_DN	0.225708	0.744704	0.916667	0.771832	1
GSE3337_CTRL_VS_4H_IFNG_IN_CD8POS_DC_UP	0.304637	0.7433	0.778905	0.772937	1
GSE2128_C57BL6_VS_NOD_CD4CD8_DP_THYMOCYTE_UP	0.344513	0.742728	0.740286	0.773191	1
GSE21360_PRIMARY_VS_QUATERNARY_MEMORY_CD8_TCELL_UP	0.25169	0.741065	0.841365	0.774749	1
GSE17301_CTRL_VS_48H_ACD3_ACD28_IFNA2_STIM_CD8_TCELL_UP	0.290136	0.74115	0.75052	0.775152	1
GSE15735_2H_VS_12H_HDAC_INHIBITOR_TREATED_CD4_TCELL_DN	0.266241	0.738728	0.806387	0.77636	1
GSE339_CD8POS_VS_CD4CD8DN_DC_DN	0.227714	0.73822	0.795833	0.776571	1
GSE36078_WT_VS_IL1R_KO_LUNG_DC_AFTER_AD5_T425A_HEXON_INF_UP	0.269886	0.73879	0.821359	0.776753	1
GSE9509_LPS_VS_LPS_AND_IL10_STIM_IL10_KO_MACROPHAGE_10MIN_UP	0.331235	0.739109	0.790123	0.776772	1
GSE7460_WT_VS_FOXP3_HET_ACT_WITH_TGFB_TCONV_DN	0.286961	0.739333	0.835789	0.776818	1
GSE11961_PLASMA_CELL_DAY7_VS_MEMORY_BCELL_DAY40_UP	0.271202	0.735544	0.788307	0.77898	1
GSE15330_MEGAKARYOCYTE_ERYTHROID_VS_GRANULOCYTE_MONOCYTE_PROGENITOR_UP	0.237177	0.735928	0.826	0.779004	1
GSE30083_SP2_VS_SP3_THYMOCYTE_DN	0.24501	0.736022	0.89391	0.779405	1
GSE17721_CTRL_VS_PAM3CSK4_24H_BMDC_UP	0.284563	0.733979	0.818584	0.780835	1
GSE8921_UNSTIM_VS_TLR1_2_STIM_MONOCYTE_12H_UP	0.28543	0.732804	0.809615	0.781557	1
GSE29949_MICROGLIA_VS_DC_BRAIN_UP	0.274488	0.732371	0.813853	0.781844	1
GSE22025_UNTREATED_VS_TGFB1_TREATED_CD4_TCELL_DN	0.269635	0.73197	0.84472	0.781931	1
GSE36476_CTRL_VS_TSST_ACT_16H_MEMORY_CD4_TCELL_YOUNG_UP	0.248494	0.732894	0.813861	0.781966	1
GSE28726_NAIVE_VS_ACTIVATED_NKTCELL_UP	0.258363	0.731502	0.840304	0.782045	1
GSE27786_NKCELL_VS_NKTCELL_UP	0.260724	0.730407	0.801603	0.783226	1
GSE6259_33D1_POS_VS_DEC205_POS_FLT3L_INDUCED_SPLENIC_DC_UP	0.293453	0.729924	0.773279	0.783428	1
GSE34156_NOD2_LIGAND_VS_TLR1_TLR2_LIGAND_6H_TREATED_MONOCYTE_DN	0.312807	0.729424	0.721893	0.783635	1
GSE2770_UNTREATED_VS_TGFB_AND_IL4_TREATED_ACT_CD4_TCELL_48H_DN	0.213184	0.7216	0.86551	0.788759	1
GSE3039_CD4_TCELL_VS_B1_BCELL_DN	0.252996	0.721932	0.749495	0.788819	1
GSE25088_IL4_VS_IL4_AND_ROSIGLITAZONE_STIM_MACROPHAGE_DAY10_DN	0.263182	0.722189	0.817996	0.788881	1
GSE19198_CTRL_VS_IL21_TREATED_TCELL_6H_UP	0.275394	0.725212	0.803245	0.789129	1
GSE24142_EARLY_THYMIC_PROGENITOR_VS_DN3_THYMOCYTE_ADULT_UP	0.268953	0.724809	0.84413	0.789217	1
GSE28726_NAIVE_CD4_TCELL_VS_NAIVE_NKTCELL_DN	0.239751	0.720892	0.81746	0.789321	1
GSE9988_LPS_VS_LPS_AND_ANTI_TREM1_MONOCYTE_UP	0.264488	0.722245	0.821355	0.789342	1
GSE369_SOCS3_KO_VS_WT_LIVER_POST_IL6_INJECTION_DN	0.282079	0.722426	0.831418	0.78962	1
GSE29618_MONOCYTE_VS_PDC_DAY7_FLU_VACCINE_DN	0.29396	0.723716	0.791498	0.789809	1
GSE17721_0.5H_VS_4H_PAM3CSK4_BMDC_UP	0.273506	0.722553	0.831984	0.789961	1
GSE24142_ADULT_VS_FETAL_EARLY_THYMIC_PROGENITOR_DN	0.243996	0.723176	0.850202	0.790135	1
GSE15735_CTRL_VS_HDAC_INHIBITOR_TREATED_CD4_TCELL_2H_UP	0.216405	0.723854	0.818574	0.79017	1
GSE8384_CTRL_VS_B_ABORTUS_4H_MAC_CELL_LINE_DN	0.294154	0.722746	0.745418	0.7902	1
GSE40274_CTRL_VS_IRF4_TRANSDUCED_ACTIVATED_CD4_TCELL_UP	0.266142	0.719231	0.834025	0.791153	1
GSE1791_CTRL_VS_NEUROMEDINU_IN_T_CELL_LINE_0.8H_UP	0.270272	0.718729	0.818363	0.791402	1
GSE34205_HEALTHY_VS_RSV_INF_INFANT_PBMC_UP	0.313011	0.717691	0.821355	0.791994	1
GSE20484_MCSG_VS_CXCL4_MONOCYTE_DERIVED_MACROPHAGE_DN	0.23592	0.717998	0.839506	0.792045	1
GSE13411_NAIVE_VS_SWITCHED_MEMORY_BCELL_DN	0.23471	0.715882	0.814	0.79423	1
GSE26030_UNSTIM_VS_RESTIM_TH1_DAY5_POST_POLARIZATION_DN	0.265795	0.714564	0.829659	0.795135	1
GSE15330_MEGAKARYOCYTE_ERYTHROID_VS_GRANULOCYTE_MONOCYTE_PROGENITOR_DN	0.296246	0.71382	0.836134	0.795636	1
GSE3982_EOSINOPHIL_VS_EFF_MEMORY_CD4_TCELL_UP	0.286135	0.714579	0.789157	0.795637	1
GSE10273_HIGH_IL7_VS_HIGH_IL7_AND_IRF4_IN_IRF4_8_NULL_PRE_BCELL_DN	0.253378	0.713003	0.830578	0.7964	1
GSE20152_SPHK1_KO_VS_WT_HTNFA_OVERXPRESS_ANKLE_UP	0.24812	0.710281	0.870044	0.798581	1
GSE46606_UNSTIM_VS_CD40L_IL2_IL5_DAY3_STIMULATED_BCELL_DN	0.29406	0.710903	0.811159	0.798724	1
GSE37301_COMMON_LYMPHOID_PROGENITOR_VS_GRAN_MONO_PROGENITOR_UP	0.289945	0.710431	0.845339	0.798898	1
GSE21670_UNTREATED_VS_IL6_TREATED_STAT3_KO_CD4_TCELL_UP	0.244034	0.709449	0.829268	0.799327	1
GSE3982_DC_VS_MAC_UP	0.281881	0.708931	0.864542	0.799745	1
GSE34205_HEALTHY_VS_FLU_INF_INFANT_PBMC_UP	0.330767	0.707199	0.84728	0.801625	1
GSE39152_SPLEEN_CD103_NEG_VS_BRAIN_CD103_POS_MEMORY_CD8_TCELL_DN	0.277832	0.70647	0.873518	0.802161	1
GSE24142_EARLY_THYMIC_PROGENITOR_VS_DN2_THYMOCYTE_FETAL_UP	0.260695	0.705948	0.860324	0.8024	1
GSE3337_4H_VS_16H_IFNG_IN_CD8POS_DC_DN	0.274316	0.704797	0.836292	0.802929	1
GSE13229_MATURE_VS_INTMATURE_NKCELL_UP	0.280695	0.705163	0.876016	0.802946	1
GSE26912_TUMORICIDAL_VS_CTRL_MACROPHAGE_DN	0.282936	0.70362	0.777778	0.803002	1
GSE9988_ANTI_TREM1_VS_CTRL_TREATED_MONOCYTES_DN	0.270059	0.703874	0.81	0.803131	1
GSE27859_MACROPHAGE_VS_CD11C_INT_F480_INT_DC_DN	0.28513	0.704275	0.873418	0.803145	1
GSE15930_STIM_VS_STIM_AND_IFNAB_72H_CD8_T_CELL_DN	0.624683	1.69151	0	0.803391	0.639
GSE18281_MEDULLARY_THYMOCYTE_VS_WHOLE_MEDULLA_THYMUS_UP	0.260255	0.700966	0.830544	0.804368	1
GSE46606_IRF4HIGH_VS_WT_CD40L_IL2_IL5_DAY1_STIMULATED_BCELL_DN	0.20074	0.701309	0.89697	0.804421	1
GSE41176_UNSTIM_VS_ANTI_IGM_STIM_TAK1_KO_BCELL_24H_UP	0.218059	0.701412	0.866667	0.80479	1
GSE1112_OT1_VS_HY_CD8AB_THYMOCYTE_RTOC_CULTURE_UP	0.272684	0.70159	0.847423	0.805018	1
GSE20715_WT_VS_TLR4_KO_6H_OZONE_LUNG_UP	0.2422	0.700159	0.849609	0.805025	1
GSE7348_LPS_VS_TOLERIZED_AND_LPS_STIM_MACROPHAGE_DN	0.246198	0.698849	0.841785	0.806315	1
GSE3982_NEUTROPHIL_VS_NKCELL_UP	0.231371	0.698129	0.848485	0.806845	1
GSE8921_3H_VS_24H_TLR1_2_STIM_MONOCYTE_UP	0.251535	0.69726	0.883333	0.807508	1
GSE17721_0.5H_VS_24H_CPG_BMDC_UP	0.269799	0.694505	0.833333	0.809466	1
GSE3982_MEMORY_CD4_TCELL_VS_TH2_UP	0.238986	0.693935	0.789683	0.809647	1
GSE6269_FLU_VS_STAPH_AUREUS_INF_PBMC_UP	0.353615	0.695023	0.785714	0.809779	1
GSE3982_MAC_VS_BASOPHIL_DN	0.268231	0.693425	0.848907	0.809817	1
GSE21546_SAP1A_KO_VS_SAP1A_KO_AND_ELK1_KO_ANTI_CD3_STIM_DP_THYMOCYTES_DN	0.278796	0.694573	0.816568	0.809865	1
GSE22229_RENAL_TRANSPLANT_IMMUNOSUPP_THERAPY_VS_HEALTHY_PBMC_UP	0.291533	0.695105	0.819608	0.810173	1
GSE5542_UNTREATED_VS_IFNA_AND_IFNG_TREATED_EPITHELIAL_CELLS_6H_DN	0.218445	0.690906	0.860941	0.810852	1
GSE43955_10H_VS_30H_ACT_CD4_TCELL_DN	0.2105	0.691046	0.919422	0.811188	1
GSE24142_DN2_VS_DN3_THYMOCYTE_FETAL_DN	0.259087	0.691273	0.909465	0.811408	1
GSE1432_6H_VS_24H_IFNG_MICROGLIA_UP	0.279067	0.691515	0.802372	0.811565	1
GSE3720_LPS_VS_PMA_STIM_VD1_GAMMADELTA_TCELL_UP	0.260183	0.691707	0.828283	0.811761	1
GSE14769_UNSTIM_VS_40MIN_LPS_BMDM_DN	0.293091	0.688535	0.787321	0.813756	1
GSE37532_WT_VS_PPARG_KO_VISCERAL_ADIPOSE_TISSUE_TCONV_UP	0.236505	0.68758	0.832661	0.814526	1
GSE21774_CD62L_POS_CD56_DIM_VS_CD62L_NEG_CD56_DIM_NK_CELL_DN	0.275612	0.686844	0.832653	0.815065	1
GSE3982_EFF_MEMORY_CD4_TCELL_VS_NKCELL_UP	0.295898	0.684652	0.89852	0.817647	1
GSE17721_CTRL_VS_GARDIQUIMOD_2H_BMDC_DN	0.264756	0.683027	0.87551	0.819467	1
GSE37301_COMMON_LYMPHOID_PROGENITOR_VS_RAG2_KO_NK_CELL_UP	0.288616	0.68122	0.860324	0.820429	1
GSE17721_CTRL_VS_LPS_2H_BMDC_DN	0.26029	0.681378	0.875252	0.820782	1
GSE21063_3H_VS_16H_ANTI_IGM_STIM_BCELL_UP	0.248428	0.681756	0.936992	0.820856	1
GSE27670_CTRL_VS_LMP1_TRANSDUCED_GC_BCELL_DN	0.282683	0.672711	0.854291	0.831214	1
GSE339_EX_VIVO_VS_IN_CULTURE_CD4CD8DN_DC_DN	0.20604	0.672991	0.911205	0.831356	1
GSE12392_CD8A_POS_VS_NEG_SPLEEN_DC_UP	0.245784	0.671405	0.897959	0.831427	1
GSE9650_EXHAUSTED_VS_MEMORY_CD8_TCELL_DN	0.266278	0.671734	0.825203	0.831479	1
GSE25123_CTRL_VS_IL4_STIM_MACROPHAGE_DN	0.219289	0.670938	0.911469	0.831648	1
GSE24634_TREG_VS_TCONV_POST_DAY10_IL4_CONVERSION_DN	0.282884	0.671864	0.779559	0.831837	1
GSE30962_ACUTE_VS_CHRONIC_LCMV_SECONDARY_INF_CD8_TCELL_UP	0.259031	0.669662	0.875256	0.832895	1
GSE2770_IL12_AND_TGFB_VS_IL4_TREATED_ACT_CD4_TCELL_6H_DN	0.282472	0.666431	0.885177	0.836817	1
GSE19923_WT_VS_HEB_AND_E2A_KO_DP_THYMOCYTE_DN	0.267445	0.664978	0.879346	0.838235	1
GSE24634_TREG_VS_TCONV_POST_DAY3_IL4_CONVERSION_DN	0.261389	0.663011	0.814961	0.840356	1
GSE17721_LPS_VS_CPG_1H_BMDC_DN	0.266222	0.660963	0.845652	0.84202	1
GSE36476_CTRL_VS_TSST_ACT_16H_MEMORY_CD4_TCELL_OLD_UP	0.251903	0.661069	0.905155	0.842367	1
GSE25123_CTRL_VS_ROSIGLITAZONE_STIM_PPARG_KO_MACROPHAGE_UP	0.274651	0.659919	0.881497	0.842371	1
GSE17721_LPS_VS_GARDIQUIMOD_24H_BMDC_DN	0.230571	0.659981	0.888235	0.842803	1
GSE3982_MAST_CELL_VS_MAC_DN	0.222895	0.658122	0.899408	0.844311	1
GSE14769_UNSTIM_VS_240MIN_LPS_BMDM_DN	0.24558	0.657068	0.833671	0.844634	1
GSE360_DC_VS_MAC_M_TUBERCULOSIS_DN	0.292087	0.655608	0.843058	0.844981	1
GSE22935_WT_VS_MYD88_KO_MACROPHAGE_24H_MBOVIS_BCG_STIM_DN	0.256101	0.657119	0.880309	0.845095	1
GSE360_L_DONOVANI_VS_B_MALAYI_LOW_DOSE_DC_DN	0.271315	0.655914	0.838115	0.845098	1
GSE17721_LPS_VS_PAM3CSK4_8H_BMDC_UP	0.228138	0.654268	0.867063	0.845123	1
GSE39556_CD8A_DC_VS_NK_CELL_MOUSE_3H_POST_POLYIC_INJ_DN	0.220254	0.654545	0.852761	0.845297	1
GSE11961_FOLLICULAR_BCELL_VS_GERMINAL_CENTER_BCELL_DAY40_DN	0.238307	0.655983	0.828	0.84552	1
GSE19923_E2A_KO_VS_HEB_AND_E2A_KO_DP_THYMOCYTE_UP	0.239297	0.654698	0.932377	0.845596	1
GSE7509_DC_VS_MONOCYTE_UP	0.244846	0.653363	0.8119	0.845856	1
GSE44732_UNSTIM_VS_IL27_STIM_IMATURE_DC_DN	0.24749	0.652415	0.885081	0.846572	1
GSE6269_E_COLI_VS_STAPH_AUREUS_INF_PBMC_DN	0.292074	0.651284	0.800412	0.847664	1
GSE360_T_GONDII_VS_B_MALAYI_HIGH_DOSE_MAC_DN	0.212294	0.650059	0.88641	0.847683	1
GSE34179_THPOK_KO_VS_WT_VA14I_NKTCELL_DN	0.273763	0.649566	0.913502	0.847835	1
GSE39556_UNTREATED_VS_3H_POLYIC_INJ_MOUSE_NK_CELL_DN	0.252097	0.650685	0.872093	0.847993	1
GSE7548_DAY7_VS_DAY28_PCC_IMMUNIZATION_CD4_TCELL_UP	0.227819	0.650209	0.910021	0.848042	1
GSE36891_UNSTIM_VS_POLYIC_TLR3_STIM_PERITONEAL_MACROPHAGE_UP	0.303345	0.648205	0.810547	0.84906	1
GSE24634_IL4_VS_CTRL_TREATED_NAIVE_CD4_TCELL_DAY5_UP	0.248317	0.646991	0.891519	0.849998	1
GSE1925_CTRL_VS_IFNG_PRIMED_MACROPHAGE_DN	0.233202	0.644143	0.947047	0.851827	1
GSE40666_NAIVE_VS_EFFECTOR_CD8_TCELL_DN	0.255504	0.644345	0.883629	0.852116	1
GSE43955_TH0_VS_TGFB_IL6_TH17_ACT_CD4_TCELL_52H_DN	0.232962	0.644713	0.909627	0.852217	1
GSE25085_FETAL_LIVER_VS_FETAL_BM_SP4_THYMIC_IMPLANT_DN	0.254541	0.641264	0.821782	0.85305	1
GSE33292_WT_VS_TCF1_KO_DN3_THYMOCYTE_UP	0.247983	0.641366	0.861111	0.85348	1
GSE17721_LPS_VS_POLYIC_2H_BMDC_UP	0.223151	0.640403	0.939394	0.853708	1
GSE43863_TH1_VS_LY6C_INT_CXCR5POS_MEMORY_CD4_TCELL_DN	0.263974	0.641376	0.892713	0.853978	1
GSE3982_BASOPHIL_VS_EFF_MEMORY_CD4_TCELL_UP	0.240886	0.63969	0.894737	0.854061	1
GSE3565_DUSP1_VS_WT_SPLENOCYTES_UP	0.238563	0.641564	0.869919	0.854198	1
GSE3039_B2_VS_B1_BCELL_UP	0.205796	0.641771	0.960825	0.85451	1
GSE17186_MEMORY_VS_CD21LOW_TRANSITIONAL_BCELL_UP	0.256948	0.63847	0.866279	0.854896	1
GSE39152_CD103_NEG_VS_POS_MEMORY_CD8_TCELL_DN	0.25503	0.638697	0.926316	0.855097	1
GSE27859_MACROPHAGE_VS_CD11C_INT_F480_INT_DC_UP	0.196926	0.637763	0.9182	0.855352	1
GSE10463_CD40L_AND_VA347_VS_CD40L_IN_DC_UP	0.232937	0.635881	0.911205	0.856608	1
GSE3982_EOSINOPHIL_VS_MAST_CELL_UP	0.243942	0.63629	0.925703	0.856705	1
GSE36826_NORMAL_VS_STAPH_AUREUS_INF_SKIN_DN	0.245021	0.631982	0.866799	0.860441	1
GSE34156_TLR1_TLR2_LIGAND_VS_NOD2_AND_TLR1_TLR2_LIGAND_24H_TREATED_MONOCYTE_UP	0.270445	0.632369	0.805611	0.860532	1
GSE3982_BCELL_VS_NKCELL_DN	0.238838	0.628806	0.954918	0.864027	1
GSE17721_POLYIC_VS_GARDIQUIMOD_24H_BMDC_UP	0.261277	0.627696	0.894118	0.864409	1
GSE3982_BCELL_VS_TH1_UP	0.262292	0.628035	0.908142	0.864477	1
GSE7764_IL15_NK_CELL_24H_VS_SPLENOCYTE_DN	0.19699	0.627205	0.946215	0.864486	1
GSE43957_UNTREATED_VS_NACL_TREATED_ANTI_CD3_CD28_STIM_CD4_TCELL_DN	0.250095	0.62388	0.934911	0.867515	1
GSE1460_INTRATHYMIC_T_PROGENITOR_VS_DP_THYMOCYTE_UP	0.240769	0.623981	0.941788	0.867878	1
GSE22886_NAIVE_CD4_TCELL_VS_DC_DN	0.256	0.621795	0.907063	0.869554	1
GSE17721_POLYIC_VS_PAM3CSK4_1H_BMDC_DN	0.235384	0.619506	0.901575	0.871816	1
GSE9006_HEALTHY_VS_TYPE_1_DIABETES_PBMC_AT_DX_DN	0.260183	0.617848	0.88641	0.873201	1
GSE4590_PRE_BCELL_VS_VPREB_POS_LARGE_PRE_BCELL_UP	0.238889	0.613243	0.921811	0.878218	1
GSE28737_WT_VS_BCL6_KO_FOLLICULAR_BCELL_UP	0.245126	0.612722	0.920893	0.878338	1
GSE42021_TREG_PLN_VS_CD24HI_TREG_THYMUS_UP	0.272906	0.612177	0.850103	0.87844	1
GSE27434_WT_VS_DNMT1_KO_TREG_DN	0.276127	0.611493	0.85743	0.878674	1
GSE3691_CONVENTIONAL_VS_PLASMACYTOID_DC_SPLEEN_UP	0.214278	0.608364	0.883817	0.881834	1
GSE7768_OVA_WITH_LPS_VS_OVA_WITH_MPL_IMMUNIZED_MOUSE_WHOLE_SPLEEN_6H_DN	0.20154	0.601718	0.904959	0.887478	1
GSE360_L_DONOVANI_VS_B_MALAYI_LOW_DOSE_MAC_UP	0.245106	0.601728	0.907115	0.88801	1
GSE15330_LYMPHOID_MULTIPOTENT_VS_MEGAKARYOCYTE_ERYTHROID_PROGENITOR_DN	0.237862	0.601983	0.937247	0.88826	1
GSE36888_STAT5_AB_KNOCKIN_VS_WT_TCELL_IL2_TREATED_2H_DN	0.251043	0.602259	0.907757	0.888458	1
GSE41176_WT_VS_TAK1_KO_ANTI_IGM_STIM_BCELL_6H_UP	0.300705	0.596137	0.851153	0.892972	1
GSE40068_CXCR5NEG_BCL6NEG_CD4_TCELL_VS_CXCR5POS_BCL6NEG_TFH_DN	0.174669	0.596473	0.954455	0.893149	1
GSE7768_OVA_ALONE_VS_OVA_WITH_LPS_IMMUNIZED_MOUSE_WHOLE_SPLEEN_6H_DN	0.215812	0.594062	0.888211	0.894201	1
GSE25088_WT_VS_STAT6_KO_MACROPHAGE_IL4_STIM_UP	0.232976	0.594496	0.951477	0.894345	1
GSE41176_WT_VS_TAK1_KO_UNSTIM_BCELL_UP	0.191922	0.592443	0.928	0.894623	1
GSE17721_CTRL_VS_CPG_0.5H_BMDC_UP	0.198278	0.592578	0.924125	0.89496	1
GSE39820_IL1B_IL6_VS_IL1B_IL6_IL23A_TREATED_CD4_TCELL_UP	0.245225	0.592855	0.929936	0.89522	1
GSE17721_LPS_VS_POLYIC_1H_BMDC_UP	0.21883	0.589417	0.962672	0.89739	1
GSE360_DC_VS_MAC_UP	0.223324	0.588815	0.94683	0.897473	1
GSE34156_UNTREATED_VS_6H_NOD2_LIGAND_TREATED_MONOCYTE_UP	0.179746	0.58723	0.966403	0.89871	1
GSE9988_LOW_LPS_VS_ANTI_TREM1_AND_LPS_MONOCYTE_UP	0.216677	0.581351	0.933063	0.904097	1
GSE15767_MED_VS_SCS_MAC_LN_UP	0.247311	0.58165	0.890656	0.904344	1
GSE29618_BCELL_VS_MONOCYTE_DN	0.257845	0.579177	0.848671	0.905764	1
GSE22886_NAIVE_CD4_TCELL_VS_NEUTROPHIL_DN	0.226056	0.577869	0.936128	0.906557	1
GSE42088_UNINF_VS_LEISHMANIA_INF_DC_24H_UP	0.246344	0.57438	0.9	0.909775	1
GSE16385_ROSIGLITAZONE_IL4_VS_IL4_ALONE_STIM_MACROPHAGE_12H_DN	0.205971	0.572319	0.979798	0.911376	1
GSE24142_EARLY_THYMIC_PROGENITOR_VS_DN2_THYMOCYTE_UP	0.209711	0.569936	0.951515	0.913452	1
GSE9960_GRAM_NEG_VS_GRAM_NEG_AND_POS_SEPSIS_PBMC_UP	0.724477	1.69325	0.00626305	0.91552	0.634
GSE3720_LPS_VS_PMA_STIM_VD2_GAMMADELTA_TCELL_UP	0.222981	0.566983	0.964844	0.916018	1
GSE3982_MAC_VS_TH1_UP	0.208774	0.563745	0.942	0.918558	1
GSE17721_CTRL_VS_GARDIQUIMOD_4H_BMDC_DN	0.214989	0.562328	0.984749	0.919502	1
GSE3982_EOSINOPHIL_VS_CENT_MEMORY_CD4_TCELL_DN	0.199163	0.560257	0.953441	0.920898	1
GSE11057_PBMC_VS_MEM_CD4_TCELL_UP	0.211037	0.55954	0.987976	0.921007	1
GSE12845_IGD_POS_BLOOD_VS_NAIVE_TONSIL_BCELL_DN	0.21863	0.557867	0.931393	0.9221	1
GSE37416_CTRL_VS_6H_F_TULARENSIS_LVS_NEUTROPHIL_DN	0.205598	0.55614	0.92915	0.923185	1
GSE24634_IL4_VS_CTRL_TREATED_NAIVE_CD4_TCELL_DAY7_DN	0.19689	0.553624	0.943662	0.924631	1
GSE43700_UNTREATED_VS_IL10_TREATED_PBMC_UP	0.240855	0.553661	0.949799	0.925147	1
GSE29618_BCELL_VS_MONOCYTE_DAY7_FLU_VACCINE_DN	0.229707	0.548265	0.898438	0.929107	1
GSE16385_ROSIGLITAZONE_IL4_VS_IFNG_TNF_STIM_MACROPHAGE_DN	0.229111	0.546594	0.973896	0.930053	1
GSE41978_WT_VS_ID2_KO_KLRG1_LOW_EFFECTOR_CD8_TCELL_DN	0.223581	0.541673	0.966337	0.933821	1
GSE37605_TREG_VS_TCONV_NOD_FOXP3_FUSION_GFP_DN	0.2289	0.532061	0.954545	0.941112	1
GSE1112_HY_CD8AB_VS_HY_CD8AA_THYMOCYTE_RTOC_CULTURE_DN	0.23565	0.523218	0.933198	0.947578	1
GSE24634_TREG_VS_TCONV_POST_DAY7_IL4_CONVERSION_DN	0.189203	0.516095	0.96109	0.952197	1
GSE9988_LPS_VS_VEHICLE_TREATED_MONOCYTE_DN	0.184279	0.512998	0.973585	0.953545	1
GSE17721_CTRL_VS_GARDIQUIMOD_0.5H_BMDC_UP	0.169479	0.513113	0.980132	0.95401	1
GSE3982_CENT_MEMORY_CD4_TCELL_VS_NKCELL_DN	0.194488	0.507218	0.972222	0.957075	1
GSE20366_TREG_VS_NAIVE_CD4_TCELL_DN	0.207872	0.505397	0.979424	0.957771	1
GSE46606_IRF4MID_VS_WT_CD40L_IL2_IL5_DAY1_STIMULATED_BCELL_DN	0.180396	0.498573	0.951168	0.961401	1
GSE12392_IFNAR_KO_VS_IFNB_KO_CD8_NEG_SPLEEN_DC_DN	0.202817	0.499217	0.995754	0.961571	1
GSE37605_FOXP3_FUSION_GFP_VS_IRES_GFP_TREG_C57BL6_UP	0.221442	0.494833	0.972112	0.963386	1
GSE42088_2H_VS_24H_LEISHMANIA_INF_DC_UP	0.195223	0.491713	0.933594	0.96475	1
GSE9988_ANTI_TREM1_VS_CTRL_TREATED_MONOCYTES_UP	0.218866	0.489566	0.973737	0.965593	1
GSE3982_MAC_VS_TH2_UP	0.198237	0.488609	0.981328	0.965632	1
GSE33162_HDAC3_KO_VS_HDAC3_KO_4H_LPS_STIM_MACROPHAGE_DN	0.177043	0.48684	0.991453	0.966056	1
GSE360_CTRL_VS_T_GONDII_MAC_UP	0.189586	0.482555	0.982318	0.968004	1
GSE9988_ANTI_TREM1_VS_VEHICLE_TREATED_MONOCYTES_UP	0.213786	0.47923	0.964215	0.969332	1
GSE3039_CD4_TCELL_VS_B1_BCELL_UP	0.199174	0.475971	0.984615	0.970434	1
GSE25123_WT_VS_PPARG_KO_MACROPHAGE_ROSIGLITAZONE_STIM_UP	0.192577	0.474455	0.972816	0.970603	1
GSE22886_NAIVE_TCELL_VS_DC_DN	0.184499	0.465745	0.981273	0.9742	1
GSE30962_ACUTE_VS_CHRONIC_LCMV_PRIMARY_INF_CD8_TCELL_UP	0.164589	0.461474	0.985859	0.975537	1
GSE22886_NAIVE_CD8_TCELL_VS_MEMORY_TCELL_UP	0.201269	0.4596	0.974609	0.975875	1
GSE19401_PAM2CSK4_VS_RETINOIC_ACID_AND_PAM2CSK4_STIM_FOLLICULAR_DC_DN	0.20752	0.44512	0.986275	0.981257	1
GSE17721_POLYIC_VS_CPG_2H_BMDC_DN	0.159039	0.434285	1	0.984441	1
GSE15735_CTRL_VS_HDAC_INHIBITOR_TREATED_CD4_TCELL_2H_DN	0.170968	0.416038	0.992016	0.988552	1
GSE10325_CD4_TCELL_VS_MYELOID_DN	0.15079	0.417481	0.984158	0.98875	1
GSE360_CTRL_VS_L_DONOVANI_DC_UP	0.170891	0.411142	0.995935	0.989056	1
GSE22140_HEALTHY_VS_ARTHRITIC_MOUSE_CD4_TCELL_DN	0.136363	0.381924	1	0.994166	1
GSE26669_CD4_VS_CD8_TCELL_IN_MLR_UP	0.713948	1.75736	0.00205339	1	0.485

## Sheet: HGD vs. Normal
Upregulated in HGD phenotype							Upregulated in Normal phenotype
NAME	ES	NES	NOM p-val	FDR q-val	FWER p-val		NAME	ES	NES	NOM p-val	FDR q-val	FWER p-val
GSE34006_WT_VS_A2AR_KO_TREG_DN	0.69165	1.94721	0.00957854	0.0181488	0.075		GSE27241_WT_CTRL_VS_DIGOXIN_TREATED_RORGT_KO_CD4_TCELL_IN_TH17_POLARIZING_CONDITIONS_UP	-0.259469	-0.640726	0.887324	0.974995	1
GSE42021_CD24HI_VS_CD24INT_TREG_THYMUS_DN	0.65249	1.96243	0.00394477	0.0188882	0.063		GSE23502_WT_VS_HDC_KO_MYELOID_DERIVED_SUPPRESSOR_CELL_BM_DN	-0.264418	-0.638778	0.87037	0.976578	1
GSE14000_UNSTIM_VS_4H_LPS_DC_DN	0.700782	1.93135	0	0.0195321	0.087		GSE3982_BCELL_VS_CENT_MEMORY_CD4_TCELL_DN	-0.240093	-0.640821	0.923077	0.976593	1
GSE22886_CTRL_VS_LPS_24H_DC_DN	0.729064	2.00179	0	0.019581	0.04		GSE9650_GP33_VS_GP276_LCMV_SPECIFIC_EXHAUSTED_CD8_TCELL_UP	-0.261901	-0.641445	0.957317	0.977337	1
GSE37533_PPARG1_FOXP3_VS_PPARG2_FOXP3_TRANSDUCED_CD4_TCELL_PIOGLITAZONE_TREATED_DN	0.632741	1.94749	0.0094697	0.0197751	0.075		GSE43863_NAIVE_VS_MEMORY_TFH_CD4_TCELL_D150_LCMV_UP	-0.279865	-0.643622	0.859794	0.977506	1
GSE37533_PPARG2_FOXP3_VS_FOXP3_TRANSDUCED_CD4_TCELL_DN	0.623683	1.96609	0.00582524	0.0200724	0.061		GSE3720_UNSTIM_VS_LPS_STIM_VD1_GAMMADELTA_TCELL_DN	-0.246044	-0.645617	0.887265	0.977999	1
GSE37533_PPARG1_FOXP3_VS_FOXP3_TRANSDUCED_CD4_TCELL_DN	0.648158	1.98585	0.0115163	0.0201573	0.046		GSE9988_ANTI_TREM1_VS_LPS_MONOCYTE_UP	-0.255083	-0.633188	0.88755	0.978296	1
GSE18791_UNSTIM_VS_NEWCATSLE_VIRUS_DC_6H_DN	0.723416	1.86256	0.00389864	0.0209015	0.196		GSE17721_POLYIC_VS_CPG_2H_BMDC_DN	-0.253694	-0.644204	0.93038	0.97836	1
GSE1432_CTRL_VS_IFNG_24H_MICROGLIA_DN	0.685009	1.85922	0.00803213	0.0209778	0.198		GSE10325_CD4_TCELL_VS_MYELOID_UP	-0.245312	-0.641676	0.84696	0.978655	1
GSE42021_TREG_VS_TCONV_PLN_UP	0.592101	1.86737	0.00795229	0.0211982	0.185		GSE8515_CTRL_VS_IL1_4H_STIM_MAC_DN	-0.268384	-0.645883	0.853061	0.979275	1
GSE21670_TGFB_VS_TGFB_AND_IL6_TREATED_STAT3_KO_CD4_TCELL_DN	0.64309	1.8633	0	0.0214804	0.194		GSE25088_WT_VS_STAT6_KO_MACROPHAGE_ROSIGLITAZONE_AND_IL4_STIM_DN	-0.255695	-0.630209	0.877228	0.979459	1
GSE40685_TREG_VS_FOXP3_KO_TREG_PRECURSOR_UP	0.649358	1.91648	0.0116959	0.0217279	0.109		GSE2128_C57BL6_VS_NOD_CD4CD8_DP_THYMOCYTE_UP	-0.27648	-0.631192	0.847525	0.979713	1
GSE15930_STIM_VS_STIM_AND_TRICHOSTATINA_48H_CD8_T_CELL_DN	0.628629	1.96926	0.00589391	0.0218249	0.059		GSE3039_NKT_CELL_VS_ALPHAALPHA_CD8_TCELL_UP	-0.241972	-0.633336	0.917355	0.979835	1
GSE41867_LCMV_ARMSTRONG_VS_CLONE13_DAY6_EFFECTOR_CD8_TCELL_UP	0.615377	1.87242	0.0037037	0.0218628	0.173		GSE12003_4D_VS_8D_CULTURE_BM_PROGENITOR_UP	-0.253626	-0.646021	0.904762	0.980819	1
GSE37533_PPARG1_FOXP3_VS_FOXP3_TRANSDUCED_CD4_TCELL_PIOGLITAZONE_TREATED_UP	0.666995	1.87857	0.0116279	0.0219167	0.161		GSE360_L_DONOVANI_VS_B_MALAYI_HIGH_DOSE_DC_DN	-0.267213	-0.627909	0.894949	0.980935	1
GSE2770_TGFB_AND_IL4_ACT_VS_ACT_CD4_TCELL_2H_DN	0.748051	1.86879	0	0.0219299	0.184		GSE360_CTRL_VS_L_DONOVANI_DC_UP	-0.279595	-0.634539	0.851927	0.981445	1
GSE18791_CTRL_VS_NEWCASTLE_VIRUS_DC_4H_DN	0.719735	1.8816	0.0175097	0.0223761	0.156		GSE13411_NAIVE_VS_SWITCHED_MEMORY_BCELL_DN	-0.207709	-0.633412	0.906188	0.981479	1
GSE1925_CTRL_VS_24H_IFNG_STIM_MACROPHAGE_UP	0.74246	1.84057	0.003861	0.0225256	0.242		GSE26290_CTRL_VS_AKT_INHIBITOR_TREATED_ANTI_CD3_AND_IL2_STIM_CD8_TCELL_UP	-0.294832	-0.646634	0.920833	0.981652	1
GSE19888_ADENOSINE_A3R_INH_VS_TCELL_MEMBRANES_ACT_MAST_CELL_UP	0.686839	1.83847	0.00581395	0.0225318	0.248		GSE15733_BM_VS_SPLEEN_MEMORY_CD4_TCELL_UP	-0.238477	-0.626304	0.940695	0.981701	1
GSE33162_HDAC3_KO_VS_HDAC3_KO_MACROPHAGE_UP	0.695523	1.87376	0.00194553	0.0225337	0.172		GSE45365_HEALTHY_VS_MCMV_INFECTION_CD8A_DC_DN	-0.256993	-0.647066	0.849899	0.982795	1
GSE24026_PD1_LIGATION_VS_CTRL_IN_ACT_TCELL_LINE_UP	0.590436	1.83499	0.00197628	0.0227163	0.256		GSE360_DC_VS_MAC_T_GONDII_UP	-0.241374	-0.624042	0.946939	0.983489	1
GSE13485_DAY1_VS_DAY7_YF17D_VACCINE_PBMC_DN	0.651224	1.83166	0.00192678	0.0230498	0.263		GSE17721_LPS_VS_POLYIC_1H_BMDC_UP	-0.227469	-0.647745	0.937876	0.983502	1
GSE42021_CD24HI_VS_CD24LOW_TCONV_THYMUS_DN	0.58502	1.84097	0.00588235	0.0230726	0.239		GSE25088_WT_VS_STAT6_KO_MACROPHAGE_IL4_STIM_UP	-0.213892	-0.621226	0.943038	0.984329	1
GSE34156_NOD2_LIGAND_VS_TLR1_TLR2_LIGAND_6H_TREATED_MONOCYTE_UP	0.570171	1.88182	0.015444	0.0234641	0.156		GSE33425_CD161_HIGH_VS_NEG_CD8_TCELL_UP	-0.218757	-0.615879	0.971134	0.984668	1
GSE21546_ELK1_KO_VS_SAP1A_KO_AND_ELK1_KO_DP_THYMOCYTES_UP	0.646157	1.88485	0.00956023	0.023506	0.149		GSE22589_HIV_VS_HIV_AND_SIV_INFECTED_DC_UP	-0.266483	-0.647865	0.860082	0.9851	1
GSE42021_TREG_PLN_VS_CD24INT_TREG_THYMUS_DN	0.640923	1.89349	0.00589391	0.0235639	0.135		GSE24574_BCL6_HIGH_TFH_VS_TCONV_CD4_TCELL_UP	-0.244547	-0.659099	0.928571	0.985215	1
GSE21546_UNSTIM_VS_ANTI_CD3_STIM_SAP1A_KO_AND_ELK1_KO_DP_THYMOCYTES_UP	0.686271	1.89783	0.00190476	0.0236692	0.13		GSE46606_IRF4_KO_VS_WT_CD40L_IL2_IL5_3DAY_STIMULATED_BCELL_UP	-0.239025	-0.616637	0.914807	0.98541	1
GSE10325_CD4_TCELL_VS_LUPUS_CD4_TCELL_DN	0.570229	1.84106	0.0038835	0.0238083	0.239		GSE3203_HEALTHY_VS_INFLUENZA_INFECTED_LN_BCELL_UP	-0.267803	-0.651115	0.888199	0.98548	1
GSE42724_NAIVE_BCELL_VS_PLASMABLAST_UP	0.750158	1.8879	0.00192678	0.0238548	0.142		GSE22443_NAIVE_VS_ACT_AND_IL12_TREATED_CD8_TCELL_UP	-0.230877	-0.621437	0.903886	0.985724	1
GSE42021_TREG_PLN_VS_TREG_PRECURSORS_THYMUS_DN	0.614982	2.02515	0.0078125	0.0238889	0.029		GSE39820_IL1B_IL6_VS_IL1B_IL6_IL23A_TREATED_CD4_TCELL_UP	-0.288091	-0.648601	0.893661	0.985778	1
GSE21546_WT_VS_SAP1A_KO_DP_THYMOCYTES_UP	0.731134	2.00402	0.00763359	0.0239542	0.04		GSE24634_IL4_VS_CTRL_TREATED_NAIVE_CD4_TCELL_DAY3_UP	-0.236345	-0.649749	0.950207	0.985832	1
GSE1432_CTRL_VS_IFNG_6H_MICROGLIA_DN	0.668998	1.84309	0.00592885	0.0242087	0.233		GSE3039_ALPHAALPHA_CD8_TCELL_VS_B1_BCELL_UP	-0.235272	-0.611016	0.923848	0.986056	1
GSE42021_CD24HI_VS_CD24LOW_TREG_THYMUS_DN	0.632433	1.90082	0.0019084	0.0242961	0.127		GSE21774_CD62L_POS_CD56_DIM_VS_CD62L_NEG_CD56_DIM_NK_CELL_DN	-0.244078	-0.599613	0.919517	0.986083	1
GSE42021_CD24INT_VS_CD24LOW_TREG_THYMUS_DN	0.608696	1.82534	0.00379507	0.0244487	0.278		GSE2706_UNSTIM_VS_8H_LPS_DC_DN	-0.219596	-0.596896	0.920949	0.986085	1
GSE13484_UNSTIM_VS_YF17D_VACCINE_STIM_PBMC_DN	0.667138	2.05255	0	0.0247054	0.022		GSE36009_WT_VS_NLRP10_KO_DC_DN	-0.205333	-0.612074	0.909457	0.986338	1
GSE1432_1H_VS_24H_IFNG_MICROGLIA_DN	0.621519	1.81939	0.00594059	0.0253177	0.3		GSE21670_STAT3_KO_VS_WT_CD4_TCELL_TGFB_IL6_TREATED_DN	-0.267516	-0.672532	0.858051	0.986447	1
GSE39382_IL3_VS_IL3_IL33_TREATED_MAST_CELL_DN	0.550252	1.80641	0.00391389	0.0289595	0.337		GSE26030_TH1_VS_TH17_DAY15_POST_POLARIZATION_DN	-0.246061	-0.595455	0.899177	0.986501	1
GSE14000_UNSTIM_VS_16H_LPS_DC_DN	0.69933	1.79971	0.00191939	0.0301228	0.358		GSE26343_WT_VS_NFAT5_KO_MACROPHAGE_DN	-0.212896	-0.659353	0.94	0.986572	1
GSE10325_BCELL_VS_LUPUS_BCELL_DN	0.642832	1.79149	0.00391389	0.0325386	0.38		GSE22601_DOUBLE_POSITIVE_VS_CD8_SINGLE_POSITIVE_THYMOCYTE_UP	-0.236187	-0.608124	0.929006	0.986671	1
GSE42021_TREG_PLN_VS_CD24LO_TREG_THYMUS_DN	0.727734	2.07329	0	0.033312	0.016		GSE24142_EARLY_THYMIC_PROGENITOR_VS_DN3_THYMOCYTE_ADULT_UP	-0.261966	-0.660322	0.890269	0.98668	1
GSE18791_CTRL_VS_NEWCASTLE_VIRUS_DC_6H_DN	0.724303	1.78337	0.00792079	0.0350537	0.409		GSE5589_LPS_VS_LPS_AND_IL10_STIM_MACROPHAGE_45MIN_UP	-0.268335	-0.597646	0.922131	0.98678	1
GSE1432_1H_VS_6H_IFNG_MICROGLIA_DN	0.630586	1.77457	0.0117647	0.0354967	0.43		GSE2706_LPS_VS_R848_AND_LPS_8H_STIM_DC_DN	-0.237613	-0.612881	0.957916	0.986989	1
GSE37534_UNTREATED_VS_PIOGLITAZONE_TREATED_CD4_TCELL_PPARG1_AND_FOXP3_TRASDUCED_DN	0.624567	1.77514	0.0153257	0.0359453	0.426		GSE24634_TREG_VS_TCONV_POST_DAY10_IL4_CONVERSION_DN	-0.250194	-0.616711	0.86037	0.98705	1
GSE36527_CD69_NEG_VS_POS_TREG_CD62L_LOS_KLRG1_NEG_UP	0.58783	1.7764	0.00764818	0.0363175	0.425		GSE16385_ROSIGLITAZONE_IL4_VS_IL4_ALONE_STIM_MACROPHAGE_12H_DN	-0.2463	-0.661287	0.912779	0.987083	1
GSE13485_DAY7_VS_DAY21_YF17D_VACCINE_PBMC_UP	0.66591	1.76466	0.00965251	0.0365307	0.463		GSE23114_WT_VS_SLE2C1_MOUSE_SPLEEN_B1A_BCELL_DN	-0.227023	-0.651209	0.934021	0.987133	1
GSE3982_MEMORY_CD4_TCELL_VS_TH1_DN	0.676614	1.77672	0.00194932	0.0370659	0.425		GSE11864_CSF1_IFNG_VS_CSF1_IFNG_PAM3CYS_IN_MAC_DN	-0.227292	-0.606704	0.917836	0.987144	1
GSE41978_ID2_KO_VS_BIM_KO_KLRG1_LOW_EFFECTOR_CD8_TCELL_UP	0.58114	1.76499	0.00968992	0.0371683	0.463		GSE9988_ANTI_TREM1_AND_LPS_VS_VEHICLE_TREATED_MONOCYTES_UP	-0.278196	-0.60256	0.895833	0.987335	1
GSE7460_TREG_VS_TCONV_ACT_UP	0.672834	1.76714	0.00387597	0.0372981	0.459		GSE21360_SECONDARY_VS_QUATERNARY_MEMORY_CD8_TCELL_UP	-0.241686	-0.617775	0.853306	0.987365	1
GSE37534_UNTREATED_VS_ROSIGLITAZONE_TREATED_CD4_TCELL_PPARG1_AND_FOXP3_TRASDUCED_DN	0.661149	1.7683	0.0134875	0.0378885	0.457		GSE17721_LPS_VS_PAM3CSK4_8H_BMDC_UP	-0.20642	-0.599777	0.894845	0.987614	1
GSE7348_UNSTIM_VS_TOLERIZED_AND_LPS_STIM_MACROPHAGE_DN	0.59848	1.75827	0.0137795	0.0382674	0.48		GSE17301_CTRL_VS_48H_ACD3_ACD28_IFNA2_STIM_CD8_TCELL_UP	-0.267704	-0.672856	0.795031	0.987893	1
GSE360_L_DONOVANI_VS_T_GONDII_MAC_DN	0.709594	1.75594	0.0134615	0.0385272	0.484		GSE26030_UNSTIM_VS_RESTIM_TH1_DAY15_POST_POLARIZATION_UP	-0.211458	-0.603434	0.890946	0.987928	1
GSE24142_ADULT_VS_FETAL_DN3_THYMOCYTE_UP	0.549222	1.74111	0.00984252	0.0442324	0.523		GSE360_CTRL_VS_L_DONOVANI_DC_DN	-0.236668	-0.592978	0.94617	0.987955	1
GSE27786_CD8_TCELL_VS_NKTCELL_DN	0.641521	1.74305	0.0019802	0.0442406	0.52		GSE37605_TREG_VS_TCONV_NOD_FOXP3_FUSION_GFP_UP	-0.312178	-0.673841	0.820202	0.987959	1
GSE18791_UNSTIM_VS_NEWCATSLE_VIRUS_DC_18H_DN	0.655783	1.73308	0.00965251	0.0469947	0.54		GSE24634_TREG_VS_TCONV_POST_DAY7_IL4_CONVERSION_DN	-0.223625	-0.608434	0.89	0.987963	1
GSE14000_UNSTIM_VS_16H_LPS_DC_TRANSLATED_RNA_DN	0.669175	1.73327	0	0.0477616	0.54		GSE17721_LPS_VS_PAM3CSK4_6H_BMDC_DN	-0.250626	-0.656334	0.871744	0.988089	1
GSE21360_NAIVE_VS_QUATERNARY_MEMORY_CD8_TCELL_DN	0.712515	1.72103	0.0175439	0.0498996	0.575		GSE360_CTRL_VS_T_GONDII_MAC_UP	-0.247879	-0.604539	0.936083	0.98826	1
GSE24634_NAIVE_CD4_TCELL_VS_DAY10_IL4_CONV_TREG_DN	0.633138	1.72178	0.00394477	0.0499564	0.572		GSE29618_MONOCYTE_VS_PDC_DAY7_FLU_VACCINE_DN	-0.238682	-0.600184	0.892495	0.988763	1
GSE36888_STAT5_AB_KNOCKIN_VS_WT_TCELL_IL2_TREATED_6H_UP	0.664035	1.72212	0.00194553	0.0507049	0.571		GSE8868_SPLEEN_VS_INTESTINE_CD11B_POS_CD11C_NEG_DC_DN	-0.234058	-0.666647	0.845124	0.988779	1
GSE6269_FLU_VS_E_COLI_INF_PBMC_UP	0.660481	1.72371	0.00376648	0.0507492	0.567		GSE7460_WT_VS_FOXP3_HET_ACT_WITH_TGFB_TCONV_UP	-0.241877	-0.661298	0.889353	0.988904	1
GSE11961_FOLLICULAR_BCELL_VS_MEMORY_BCELL_DAY7_UP	0.539025	1.71357	0.00984252	0.0518922	0.598		GSE24726_WT_VS_E2_2_KO_PDC_DAY4_POST_DELETION_UP	-0.251938	-0.651219	0.854043	0.988938	1
GSE22432_MULTIPOTENT_PROGENITOR_VS_PDC_UP	0.612965	1.71412	0.00194932	0.0524038	0.597		GSE22886_NAIVE_TCELL_VS_MONOCYTE_DN	-0.261937	-0.674217	0.774848	0.989163	1
GSE14000_UNSTIM_VS_4H_LPS_DC_TRANSLATED_RNA_DN	0.627702	1.71484	0.00396825	0.0528114	0.596		GSE2826_XID_VS_BTK_KO_BCELL_DN	-0.209258	-0.559934	0.989754	0.989522	1
GSE21927_SPLEEN_C57BL6_VS_4T1_TUMOR_BALBC_MONOCYTES_DN	0.567208	1.70591	0.0269231	0.053572	0.623		GSE36476_CTRL_VS_TSST_ACT_16H_MEMORY_CD4_TCELL_YOUNG_UP	-0.228745	-0.663022	0.909091	0.989624	1
GSE7548_NAIVE_VS_DAY7_PCC_IMMUNIZATION_CD4_TCELL_DN	0.635274	1.70705	0.00573614	0.0536152	0.621		GSE34205_HEALTHY_VS_RSV_INF_INFANT_PBMC_UP	-0.284086	-0.661863	0.86875	0.989762	1
GSE13485_DAY3_VS_DAY7_YF17D_VACCINE_PBMC_DN	0.640579	1.70824	0.0135922	0.05365	0.617		GSE17721_CTRL_VS_GARDIQUIMOD_12H_BMDC_DN	-0.201152	-0.562681	0.957916	0.989811	1
GSE3982_MAST_CELL_VS_TH1_DN	0.695126	1.70901	0	0.0540827	0.614		GSE24574_BCL6_HIGH_TFH_VS_NAIVE_CD4_TCELL_UP	-0.183154	-0.560962	0.973896	0.990021	1
GSE360_T_GONDII_VS_B_MALAYI_HIGH_DOSE_MAC_UP	0.681443	1.70131	0.00566038	0.055969	0.635		GSE45365_HEALTHY_VS_MCMV_INFECTION_CD8A_DC_IFNAR_KO_DN	-0.252141	-0.666868	0.849899	0.99033	1
GSE13547_CTRL_VS_ANTI_IGM_STIM_BCELL_2H_UP	0.752885	1.69863	0.00189394	0.0570004	0.64		GSE22935_UNSTIM_VS_12H_MBOVIS_BCG_STIM_MYD88_KO_MACROPHAGE_UP	-0.192298	-0.55767	0.978175	0.990362	1
GSE9960_GRAM_NEG_VS_GRAM_NEG_AND_POS_SEPSIS_PBMC_UP	0.692231	1.69292	0	0.0583692	0.651		GSE21360_PRIMARY_VS_QUATERNARY_MEMORY_CD8_TCELL_UP	-0.240571	-0.653603	0.93047	0.990557	1
GSE17974_IL4_AND_ANTI_IL12_VS_UNTREATED_72H_ACT_CD4_TCELL_DN	0.691066	1.69371	0.00191571	0.0587321	0.65		GSE17721_PAM3CSK4_VS_GADIQUIMOD_1H_BMDC_UP	-0.287575	-0.651312	0.895161	0.990617	1
GSE2770_UNTREATED_VS_ACT_CD4_TCELL_2H_UP	0.728628	1.69107	0.00389105	0.0588683	0.655		GSE3982_DC_VS_CENT_MEMORY_CD4_TCELL_DN	-0.271248	-0.674291	0.864811	0.990915	1
GSE13547_WT_VS_ZFX_KO_BCELL_DN	0.653779	1.69385	0.0134875	0.0594103	0.649		GSE34156_UNTREATED_VS_24H_NOD2_AND_TLR1_TLR2_LIGAND_TREATED_MONOCYTE_UP	-0.223187	-0.562949	0.964948	0.991168	1
GSE18791_CTRL_VS_NEWCASTLE_VIRUS_DC_14H_DN	0.636647	1.68238	0.00779727	0.060565	0.679		GSE45365_CD8A_DC_VS_CD11B_DC_IFNAR_KO_MCMV_INFECTION_DN	-0.287402	-0.588704	0.935614	0.991257	1
GSE21360_NAIVE_VS_QUATERNARY_MEMORY_CD8_TCELL_UP	0.729465	1.68642	0.0116054	0.0607529	0.667		GSE3920_UNTREATED_VS_IFNB_TREATED_ENDOTHELIAL_CELL_UP	-0.222208	-0.663078	0.922432	0.991405	1
GSE20366_TREG_VS_NAIVE_CD4_TCELL_HOMEOSTATIC_CONVERSION_UP	0.678534	1.68298	0	0.060798	0.677		GSE21063_WT_VS_NFATC1_KO_16H_ANTI_IGM_STIM_BCELL_UP	-0.239211	-0.651931	0.882583	0.991428	1
GSE16522_MEMORY_VS_NAIVE_ANTI_CD3CD28_STIM_CD8_TCELL_DN	0.589909	1.68653	0.00380952	0.0615073	0.666		GSE41867_MEMORY_VS_EXHAUSTED_CD8_TCELL_DAY30_LCMV_UP	-0.227854	-0.667035	0.910387	0.991923	1
GSE10325_MYELOID_VS_LUPUS_MYELOID_DN	0.617556	1.68303	0.0150659	0.0615615	0.677		GSE37301_COMMON_LYMPHOID_PROGENITOR_VS_RAG2_KO_NK_CELL_UP	-0.2522	-0.663756	0.899177	0.992168	1
GSE5960_TH1_VS_ANERGIC_TH1_DN	0.626793	1.68405	0.00398406	0.0616456	0.675		GSE15735_CTRL_VS_HDAC_INHIBITOR_TREATED_CD4_TCELL_2H_DN	-0.229925	-0.563336	0.941667	0.992427	1
GSE39110_DAY3_VS_DAY6_POST_IMMUNIZATION_CD8_TCELL_DN	0.696567	1.67976	0.00389864	0.0617145	0.687		GSE22886_NAIVE_CD4_TCELL_VS_DC_DN	-0.224	-0.564836	0.907975	0.992445	1
GSE2585_THYMIC_DC_VS_MTEC_DN	0.710493	1.67291	0	0.0627438	0.694		GSE19923_WT_VS_HEB_AND_E2A_KO_DP_THYMOCYTE_DN	-0.274761	-0.667793	0.863179	0.992476	1
GSE17721_LPS_VS_CPG_16H_BMDC_UP	0.633733	1.67092	0.0020202	0.0634093	0.7		GSE30971_CTRL_VS_LPS_STIM_MACROPHAGE_WBP7_HET_2H_UP	-0.263194	-0.585993	0.878788	0.992717	1
GSE360_T_GONDII_VS_B_MALAYI_LOW_DOSE_DC_UP	0.648464	1.673	0.00187266	0.0634503	0.694		GSE32034_LY6C_HIGH_VS_LOW_ROSIGLIZATONE_TREATED_MONOCYTE_UP	-0.259423	-0.674328	0.873747	0.992744	1
GSE34156_UNTREATED_VS_6H_NOD2_AND_TLR1_TLR2_LIGAND_TREATED_MONOCYTE_DN	0.555296	1.67304	0.0349515	0.0642012	0.694		GSE17721_PAM3CSK4_VS_CPG_24H_BMDC_DN	-0.195255	-0.566078	0.940206	0.992765	1
GSE34006_A2AR_KO_VS_A2AR_AGONIST_TREATED_TREG_UP	0.549313	1.67451	0.0176471	0.0648428	0.693		GSE24634_TEFF_VS_TCONV_DAY3_IN_CULTURE_DN	-0.240547	-0.551345	0.891784	0.992936	1
GSE19888_ADENOSINE_A3R_ACT_VS_A3R_ACT_WITH_A3R_INH_PRETREATMENT_IN_MAST_CELL_DN	0.670744	1.67315	0.00385356	0.0648938	0.694		GSE3920_IFNA_VS_IFNG_TREATED_FIBROBLAST_UP	-0.210849	-0.552938	0.940329	0.993165	1
GSE15930_STIM_VS_STIM_AND_IFNAB_48H_CD8_T_CELL_DN	0.581591	1.66609	0.00383877	0.0649841	0.711		GSE34156_TLR1_TLR2_LIGAND_VS_NOD2_AND_TLR1_TLR2_LIGAND_24H_TREATED_MONOCYTE_UP	-0.243768	-0.566786	0.892057	0.993687	1
GSE21546_UNSTIM_VS_ANTI_CD3_STIM_ELK1_KO_DP_THYMOCYTES_UP	0.595517	1.66683	0.00996016	0.0651567	0.711		GSE43955_TH0_VS_TGFB_IL6_IL23_TH17_ACT_CD4_TCELL_60H_DN	-0.185217	-0.583763	0.940937	0.99383	1
GSE38681_WT_VS_LYL1_KO_LYMPHOID_PRIMED_MULTIPOTENT_PROGENITOR_DN	0.549214	1.66454	0.00578035	0.0654406	0.717		GSE25123_CTRL_VS_ROSIGLITAZONE_STIM_PPARG_KO_MACROPHAGE_UP	-0.249761	-0.569288	0.932136	0.993931	1
GSE19888_ADENOSINE_A3R_INH_VS_ACT_WITH_INHIBITOR_PRETREATMENT_IN_MAST_CELL_UP	0.593553	1.66711	0.0135397	0.065658	0.711		GSE28726_NAIVE_VS_ACTIVATED_NKTCELL_UP	-0.213341	-0.5675	0.975258	0.994495	1
GSE26030_TH1_VS_TH17_DAY5_POST_POLARIZATION_UP	0.561489	1.66257	0.013308	0.0663658	0.718		GSE4748_LPS_VS_LPS_AND_CYANOBACTERIUM_LPSLIKE_STIM_DC_3H_UP	-0.275428	-0.674391	0.827309	0.994549	1
GSE9509_LPS_VS_LPS_AND_IL10_STIM_IL10_KO_MACROPHAGE_30MIN_DN	0.694174	1.6605	0.00760456	0.0672037	0.721		GSE19888_ADENOSINE_A3R_INH_VS_ACT_IN_MAST_CELL_DN	-0.232631	-0.569897	0.953061	0.994957	1
GSE19401_UNSTIM_VS_PAM2CSK4_STIM_FOLLICULAR_DC_DN	0.545299	1.65507	0.0180723	0.068967	0.732		GSE42088_UNINF_VS_LEISHMANIA_INF_DC_24H_UP	-0.293378	-0.675952	0.815789	0.995646	1
GSE13485_CTRL_VS_DAY7_YF17D_VACCINE_PBMC_DN	0.615058	1.65715	0.00956023	0.069113	0.726		GSE43863_TH1_VS_LY6C_INT_CXCR5POS_EFFECTOR_CD4_TCELL_DN	-0.214299	-0.677845	0.864754	0.996154	1
GSE9601_UNTREATED_VS_PI3K_INHIBITOR_TREATED_HCMV_INF_MONOCYTE_UP	0.57882	1.65569	0.0239044	0.0692923	0.731		GSE27786_CD4_TCELL_VS_NKCELL_DN	-0.228916	-0.674545	0.863265	0.996158	1
GSE44649_WT_VS_MIR155_KO_ACTIVATED_CD8_TCELL_UP	0.559626	1.64663	0.0305344	0.0732736	0.739		GSE27670_BLIMP1_VS_LMP1_TRANSDUCED_GC_BCELL_UP	-0.27203	-0.683196	0.858586	0.996245	1
GSE7852_TREG_VS_TCONV_UP	0.678289	1.64695	0	0.073795	0.739		GSE9988_ANTI_TREM1_VS_ANTI_TREM1_AND_LPS_MONOCYTE_DN	-0.247938	-0.569976	0.923679	0.996499	1
GSE21670_UNTREATED_VS_IL6_TREATED_CD4_TCELL_UP	0.643987	1.64762	0.0135397	0.0739796	0.738		GSE1460_CD4_THYMOCYTE_VS_NAIVE_CD4_TCELL_ADULT_BLOOD_UP	-0.236929	-0.676458	0.866	0.996703	1
GSE42724_MEMORY_VS_B1_BCELL_DN	0.685184	1.63972	0.00196078	0.0779987	0.744		GSE27859_MACROPHAGE_VS_DC_UP	-0.202119	-0.577207	0.922607	0.996782	1
GSE6269_FLU_VS_STREP_PNEUMO_INF_PBMC_UP	0.603119	1.63686	0.0153551	0.0791819	0.748		GSE9988_ANTI_TREM1_VS_LPS_MONOCYTE_DN	-0.244534	-0.579579	0.886831	0.996982	1
GSE3982_MAC_VS_TH1_DN	0.587197	1.63764	0.00198807	0.0792382	0.748		GSE360_T_GONDII_VS_B_MALAYI_HIGH_DOSE_MAC_DN	-0.194335	-0.578272	0.967611	0.997105	1
GSE7460_FOXP3_MUT_VS_WT_ACT_TCONV_UP	0.641965	1.63476	0.00196464	0.0803477	0.749		GSE37605_FOXP3_FUSION_GFP_VS_IRES_GFP_TREG_C57BL6_UP	-0.314062	-0.678326	0.817097	0.997117	1
GSE9960_HEALTHY_VS_GRAM_POS_SEPSIS_PBMC_DN	0.593349	1.63352	0.00776699	0.0806824	0.75		GSE22886_NAIVE_CD8_TCELL_VS_DC_DN	-0.217895	-0.573423	0.92668	0.997551	1
GSE42724_MEMORY_BCELL_VS_PLASMABLAST_UP	0.593635	1.62804	0.0214008	0.0849422	0.756		GSE26030_UNSTIM_VS_RESTIM_TH17_DAY5_POST_POLARIZATION_DN	-0.239576	-0.570418	0.944898	0.997572	1
GSE17721_LPS_VS_GARDIQUIMOD_24H_BMDC_UP	0.536485	1.62215	0.0115607	0.0881168	0.766		GSE40441_NRP1_POS_INDUCED_TREG_VS_NRP1_NEG_NATURAL_TREG_UP	-0.250519	-0.683431	0.900609	0.997728	1
GSE27092_WT_VS_HDAC7_PHOSPHO_DEFICIENT_CD8_TCELL_DN	0.546469	1.62272	0.0093985	0.0883494	0.764		GSE7219_UNSTIM_VS_LPS_AND_ANTI_CD40_STIM_NIK_NFKB2_KO_DC_UP	-0.246478	-0.679127	0.851852	0.997781	1
GSE16755_CTRL_VS_IFNA_TREATED_MAC_DN	0.56589	1.62302	0.0222672	0.0889637	0.764		GSE42021_CD24HI_TREG_VS_CD24HI_TCONV_THYMUS_DN	-0.286037	-0.68648	0.785571	0.997803	1
GSE6269_HEALTHY_VS_STAPH_AUREUS_INF_PBMC_UP	0.70931	1.61851	0.00770713	0.0906514	0.769		GSE42021_CD24LO_TREG_VS_CD24LO_TCONV_THYMUS_DN	-0.232494	-0.681257	0.848606	0.997845	1
GSE8685_IL2_STARVED_VS_IL2_ACT_IL2_STARVED_CD4_TCELL_UP	0.649644	1.6165	0.00581395	0.0916852	0.77		GSE7460_CTRL_VS_TGFB_TREATED_ACT_CD8_TCELL_UP	-0.227763	-0.571433	0.989691	0.998049	1
GSE2706_2H_VS_8H_LPS_STIM_DC_DN	0.657028	1.61327	0.00400802	0.0937487	0.772		GSE22140_HEALTHY_VS_ARTHRITIC_MOUSE_CD4_TCELL_DN	-0.19525	-0.543827	0.967807	0.998295	1
GSE37563_WT_VS_CTLA4_KO_CD4_TCELL_D4_POST_IMMUNIZATION_DN	0.547142	1.6111	0.0114723	0.0941188	0.773		GSE8921_3H_VS_24H_TLR1_2_STIM_MONOCYTE_UP	-0.261487	-0.67984	0.873211	0.998298	1
GSE18791_CTRL_VS_NEWCASTLE_VIRUS_DC_12H_DN	0.559655	1.61156	0.0194175	0.0945112	0.773		GSE13522_CTRL_VS_T_CRUZI_Y_STRAIN_INF_SKIN_IFNAR_KO_UP	-0.218892	-0.573949	0.974576	0.998697	1
GSE18791_CTRL_VS_NEWCASTLE_VIRUS_DC_8H_DN	0.575911	1.60813	0.0078125	0.0962586	0.777		GSE360_L_DONOVANI_VS_B_MALAYI_LOW_DOSE_DC_DN	-0.157742	-0.352633	0.991684	0.998827	1
GSE14350_TREG_VS_TEFF_UP	0.656715	1.60642	0.0118577	0.097472	0.779		GSE29618_PRE_VS_DAY7_FLU_VACCINE_MDC_UP	-0.295254	-0.686901	0.867203	0.998858	1
GSE41867_DAY6_VS_DAY8_LCMV_CLONE13_EFFECTOR_CD8_TCELL_UP	0.639819	1.60555	0.00764818	0.0976482	0.781		GSE43957_UNTREATED_VS_NACL_TREATED_ANTI_CD3_CD28_STIM_CD4_TCELL_UP	-0.244184	-0.683785	0.885772	0.999108	1
GSE2826_WT_VS_XID_BCELL_UP	0.559211	1.60259	0.028169	0.0996623	0.782		GSE8384_CTRL_VS_B_ABORTUS_4H_MAC_CELL_LINE_DN	-0.272319	-0.690809	0.773663	0.999425	1
GSE7768_OVA_ALONE_VS_OVA_WITH_MPL_IMMUNIZED_MOUSE_WHOLE_SPLEEN_6H_DN	0.506455	1.60141	0.0176817	0.100096	0.782		GSE15330_LYMPHOID_MULTIPOTENT_VS_MEGAKARYOCYTE_ERYTHROID_PROGENITOR_DN	-0.272497	-0.684462	0.88755	0.999826	1
GSE5463_CTRL_VS_DEXAMETHASONE_TREATED_THYMOCYTE_UP	0.57192	1.60018	0.0121212	0.100745	0.784		GSE36476_CTRL_VS_TSST_ACT_40H_MEMORY_CD4_TCELL_OLD_UP	-0.592049	-1.74323	0.00998004	1	0.544
GSE33425_CD8_ALPHAALPHA_VS_ALPHABETA_CD161_HIGH_TCELL_DN	0.639209	1.59477	0.0265655	0.10578	0.787		GSE3982_BASOPHIL_VS_NKCELL_UP	-0.590996	-1.63388	0.0264228	1	0.722
GSE37416_12H_VS_24H_F_TULARENSIS_LVS_NEUTROPHIL_UP	0.495564	1.58952	0.0176471	0.111111	0.789		GSE3982_BASOPHIL_VS_TH1_UP	-0.548155	-1.61234	0	1	0.756
GSE27786_LIN_NEG_VS_NKCELL_DN	0.556261	1.58663	0	0.113638	0.792		GSE3982_DC_VS_NKCELL_UP	-0.499674	-1.57974	0.0655106	1	0.785
GSE13485_PRE_VS_POST_YF17D_VACCINATION_PBMC_DN	0.646735	1.57919	0.0245747	0.121701	0.798		GSE5589_LPS_VS_LPS_AND_IL10_STIM_MACROPHAGE_180MIN_DN	-0.60444	-1.54113	0.032381	1	0.812
GSE26890_CXCR1_NEG_VS_POS_EFFECTOR_CD8_TCELL_UP	0.545535	1.57807	0.0306513	0.122209	0.8		GSE3982_EOSINOPHIL_VS_TH2_UP	-0.533466	-1.52957	0.0492126	1	0.829
GSE13522_CTRL_VS_T_CRUZI_Y_STRAIN_INF_SKIN_IFNAR_KO_DN	0.649491	1.57624	0.00582524	0.123369	0.8		GSE42021_CD24HI_TREG_VS_CD24HI_TCONV_THYMUS_UP	-0.502624	-1.52375	0.0503018	1	0.831
GSE17721_LPS_VS_POLYIC_4H_BMDC_UP	0.623232	1.57378	0.0159046	0.125385	0.8		GSE26495_PD1HIGH_VS_PD1LOW_CD8_TCELL_DN	-0.554195	-1.51885	0.0262097	1	0.833
GSE14699_DELETIONAL_TOLERANCE_VS_ACTIVATED_CD8_TCELL_DN	0.582673	1.57198	0.0356473	0.126752	0.801		GSE3982_EOSINOPHIL_VS_DC_DN	-0.614103	-1.51458	0.0197628	1	0.834
GSE5589_WT_VS_IL10_KO_LPS_STIM_MACROPHAGE_180MIN_UP	0.601835	1.56792	0.0329457	0.131324	0.803		GSE35435_RESTING_VS_IL4_TREATED_MACROPHAGE_UP	-0.537699	-1.51256	0.0332681	1	0.835
GSE42021_CD24INT_VS_CD24LOW_TCONV_THYMUS_DN	0.511716	1.56698	0.0480769	0.131652	0.803		GSE37301_RAG2_KO_VS_RAG2_AND_ETS1_KO_NK_CELL_UP	-0.592986	-1.49701	0.0777311	1	0.847
GSE37534_GW1929_VS_PIOGLITAZONE_TREATED_CD4_TCELL_PPARG1_FOXP3_TRANSDUCED_UP	0.541025	1.566	0.0263653	0.131989	0.803		GSE29949_CD8_NEG_DC_SPLEEN_VS_CD8_POS_DC_SPLEEN_UP	-0.581458	-1.49586	0.0444015	1	0.847
GSE39556_UNTREATED_VS_3H_POLYIC_INJ_MOUSE_NK_CELL_UP	0.692541	1.56327	0.0159046	0.134582	0.803		GSE43955_1H_VS_10H_ACT_CD4_TCELL_DN	-0.505127	-1.49393	0.0508806	1	0.848
GSE20366_TREG_VS_NAIVE_CD4_TCELL_UP	0.659048	1.55962	0.00970874	0.137697	0.805		GSE3982_DC_VS_CENT_MEMORY_CD4_TCELL_UP	-0.549969	-1.4928	0.042	1	0.849
GSE7218_IGM_VS_IGG_SIGNAL_THGOUGH_ANTIGEN_BCELL_DN	0.601617	1.55884	0.0135659	0.13774	0.805		GSE42088_UNINF_VS_LEISHMANIA_INF_DC_2H_DN	-0.658588	-1.49037	0.0571992	1	0.851
GSE22601_DOUBLE_NEGATIVE_VS_CD4_SINGLE_POSITIVE_THYMOCYTE_UP	0.547666	1.5597	0.0490196	0.138671	0.805		GSE22935_24H_VS_48H_MBOVIS_BCG_STIM_MYD88_KO_MACROPHAGE_UP	-0.581457	-1.4902	0.0482897	1	0.851
GSE3982_CENT_MEMORY_CD4_TCELL_VS_TH1_DN	0.672098	1.55548	0.00984252	0.141787	0.807		GSE45365_NK_CELL_VS_BCELL_MCMV_INFECTION_UP	-0.5946	-1.48111	0.048	1	0.853
GSE6092_IFNG_VS_IFNG_AND_B_BURGDORFERI_INF_ENDOTHELIAL_CELL_DN	0.564022	1.55375	0.0396226	0.14203	0.808		GSE360_T_GONDII_VS_B_MALAYI_HIGH_DOSE_DC_DN	-0.572876	-1.47956	0.0456432	1	0.854
GSE36476_CTRL_VS_TSST_ACT_16H_MEMORY_CD4_TCELL_OLD_DN	0.583501	1.55376	0.0423892	0.143047	0.808		GSE3982_MAST_CELL_VS_CENT_MEMORY_CD4_TCELL_UP	-0.613552	-1.47625	0.057377	1	0.856
GSE42021_TCONV_PLN_VS_CD24HI_TCONV_THYMUS_UP	0.534057	1.55063	0.0255403	0.145462	0.81		GSE3982_EOSINOPHIL_VS_CENT_MEMORY_CD4_TCELL_UP	-0.657296	-1.4737	0.0237624	1	0.857
GSE26669_CTRL_VS_COSTIM_BLOCK_MLR_CD8_TCELL_UP	0.639868	1.54801	0.0214008	0.148524	0.813		GSE35685_CD34POS_CD38NEG_VS_CD34POS_CD10POS_BONE_MARROW_UP	-0.574692	-1.46605	0.0861723	1	0.861
GSE44649_WT_VS_MIR155_KO_NAIVE_CD8_TCELL_DN	0.606704	1.54539	0.0171756	0.148958	0.813		GSE3982_CTRL_VS_LPS_48H_DC_UP	-0.514827	-1.46599	0.0422535	1	0.861
GSE25123_CTRL_VS_IL4_AND_ROSIGLITAZONE_STIM_MACROPHAGE_UP	0.632736	1.54564	0.0170132	0.149613	0.813		GSE10325_BCELL_VS_MYELOID_DN	-0.565244	-1.45658	0.123772	1	0.868
GSE2770_TGFB_AND_IL4_VS_IL12_TREATED_ACT_CD4_TCELL_2H_DN	0.5836	1.54582	0.0137795	0.15044	0.813		GSE41978_WT_VS_BIM_KO_KLRG1_LOW_EFFECTOR_CD8_TCELL_UP	-0.608699	-1.45297	0.0815534	1	0.87
GSE21670_IL6_VS_TGFB_AND_IL6_TREATED_STAT3_KO_CD4_TCELL_DN	0.648486	1.54269	0.0419847	0.1509	0.814		GSE22611_UNSTIM_VS_6H_MDP_STIM_MUTANT_NOD2_TRANSDUCED_HEK293T_CELL_DN	-0.62152	-1.44215	0.113208	1	0.875
GSE1740_MCSF_VS_MCSF_AND_IFNG_DAY2_DERIVED_MACROPHAGE_UP	0.586976	1.54182	0.040619	0.151128	0.815		GSE360_CTRL_VS_B_MALAYI_HIGH_DOSE_DC_DN	-0.559549	-1.43682	0.0846154	1	0.877
GSE12198_LOW_IL2_STIM_NK_CELL_VS_HIGH_IL2_STIM_NK_CELL_UP	0.488376	1.54312	0.054	0.151338	0.814		GSE23925_DARK_ZONE_VS_NAIVE_BCELL_DN	-0.591554	-1.43604	0.08	1	0.877
GSE5589_LPS_VS_LPS_AND_IL10_STIM_IL6_KO_MACROPHAGE_180MIN_UP	0.547529	1.53796	0.0359848	0.155812	0.818		GSE3982_DC_VS_EFF_MEMORY_CD4_TCELL_UP	-0.555909	-1.43342	0.0851064	1	0.878
GSE43863_TFH_VS_LY6C_INT_CXCR5POS_MEMORY_CD4_TCELL_UP	0.562441	1.53694	0.0291829	0.156159	0.818		GSE26727_WT_VS_KLF2_KO_LPS_STIM_MACROPHAGE_DN	-0.557701	-1.43293	0.103792	1	0.879
GSE411_100MIN_VS_400MIN_IL6_STIM_SOCS3_KO_MACROPHAGE_DN	0.652183	1.53528	0.0761905	0.157448	0.818		GSE369_PRE_VS_POST_IL6_INJECTION_SOCS3_KO_LIVER_UP	-0.570955	-1.42295	0.0518962	1	0.883
GSE13484_UNSTIM_VS_3H_YF17D_VACCINE_STIM_PBMC_DN	0.647724	1.53365	0.0122449	0.158934	0.82		GSE360_T_GONDII_VS_B_MALAYI_LOW_DOSE_DC_DN	-0.560836	-1.42226	0.0635246	1	0.883
GSE7509_UNSTIM_VS_IFNA_STIM_IMMATURE_DC_DN	0.572034	1.52837	0.0210728	0.165974	0.82		GSE3982_MAST_CELL_VS_BCELL_UP	-0.576473	-1.41946	0.0653465	1	0.885
GSE2770_UNTREATED_VS_IL4_TREATED_ACT_CD4_TCELL_2H_UP	0.61224	1.52655	0.0289575	0.167977	0.822		GSE3982_DC_VS_TH1_UP	-0.487967	-1.41476	0.0970874	1	0.888
GSE24634_TEFF_VS_TCONV_DAY3_IN_CULTURE_UP	0.637708	1.5253	0.0207939	0.168049	0.824		GSE21033_1H_VS_12H_POLYIC_STIM_DC_UP	-0.428394	-1.41309	0.0565657	1	0.893
GSE22432_UNTREATED_VS_TGFB1_TREATED_COMMON_DC_PROGENITOR_UP	0.569764	1.52548	0.0118343	0.168808	0.824		GSE3982_NKCELL_VS_TH2_UP	-0.454473	-1.39409	0.0829876	1	0.901
GSE13547_2H_VS_12_H_ANTI_IGM_STIM_BCELL_UP	0.542223	1.52236	0.0155039	0.171977	0.826		GSE30971_CTRL_VS_LPS_STIM_MACROPHAGE_WBP7_HET_2H_DN	-0.56339	-1.37824	0.120079	1	0.908
GSE34205_HEALTHY_VS_FLU_INF_INFANT_PBMC_DN	0.55182	1.52136	0.0407767	0.172537	0.828		GSE36888_STAT5_AB_KNOCKIN_VS_WT_TCELL_IL2_TREATED_17H_DN	-0.672416	-1.37805	0.123314	1	0.908
GSE25088_IL4_VS_IL4_AND_ROSIGLITAZONE_STIM_STAT6_KO_MACROPHAGE_DAY10_DN	0.526336	1.51505	0.0406977	0.173229	0.831		GSE22611_NOD2_VS_CTRL_TRANSDUCED_HEK293T_CELL_DN	-0.589967	-1.37324	0.137405	1	0.909
GSE557_CIITA_KO_VS_I_AB_KO_DC_UP	0.604852	1.51417	0.00760456	0.173587	0.831		GSE6269_E_COLI_VS_STREP_PNEUMO_INF_PBMC_DN	-0.525719	-1.36919	0.100791	1	0.914
GSE19888_ADENOSINE_A3R_INH_PRETREAT_AND_ACT_BY_A3R_VS_TCELL_MEMBRANES_ACT_MAST_CELL_UP	0.560961	1.51802	0.015444	0.173798	0.83		GSE6269_FLU_VS_STAPH_AUREUS_INF_PBMC_DN	-0.556181	-1.36544	0.20381	1	0.914
GSE18791_CTRL_VS_NEWCASTLE_VIRUS_DC_10H_DN	0.492317	1.51506	0.0221774	0.174292	0.831		GSE20500_RETINOIC_ACID_VS_RARA_ANTAGONIST_TREATED_CD4_TCELL_UP	-0.529195	-1.34678	0.0962343	1	0.919
GSE36009_UNSTIM_VS_LPS_STIM_DC_UP	0.627123	1.51884	0.0440882	0.174634	0.829		GSE7219_WT_VS_NIK_NFKB2_KO_LPS_AND_ANTI_CD40_STIM_DC_UP	-0.491081	-1.34658	0.0925553	1	0.919
GSE33424_CD161_INT_VS_NEG_CD8_TCELL_UP	0.534473	1.5182	0.0331384	0.174665	0.83		GSE3982_EOSINOPHIL_VS_TH1_UP	-0.439352	-1.34093	0.158635	1	0.921
GSE28726_NAIVE_VS_ACTIVATED_CD4_TCELL_UP	0.524252	1.51514	0.0433071	0.175217	0.831		GSE5679_CTRL_VS_PPARG_LIGAND_ROSIGLITAZONE_AND_RARA_AGONIST_AM580_TREATED_DC_DN	-0.566313	-1.34006	0.0992063	1	0.921
GSE360_CTRL_VS_M_TUBERCULOSIS_MAC_DN	0.610282	1.51627	0.0414201	0.175546	0.831		GSE18281_SUBCAPSULAR_VS_PERIMEDULLARY_CORTICAL_REGION_OF_THYMUS_UP	-0.445619	-1.33584	0.0873984	1	0.925
GSE14350_IL2RB_KO_VS_WT_TEFF_DN	0.585395	1.51892	0.0249042	0.175617	0.829		GSE9037_WT_VS_IRAK4_KO_LPS_4H_STIM_BMDM_DN	-0.439652	-1.33074	0.123967	1	0.926
GSE23568_ID3_KO_VS_WT_CD8_TCELL_UP	0.63285	1.51562	0.0574713	0.175665	0.831		GSE22935_UNSTIM_VS_24H_MBOVIS_BCG_STIM_MACROPHAGE_UP	-0.538651	-1.32719	0.138067	1	0.928
GSE360_L_MAJOR_VS_M_TUBERCULOSIS_DC_DN	0.615528	1.51171	0.00383877	0.176712	0.832		GSE42088_UNINF_VS_LEISHMANIA_INF_DC_4H_DN	-0.612751	-1.32262	0.15879	1	0.929
GSE25085_FETAL_BM_VS_ADULT_BM_SP4_THYMIC_IMPLANT_UP	0.546817	1.50962	0.0371094	0.178357	0.832		GSE21063_3H_VS_16H_ANTI_IGM_STIM_NFATC1_KOBCELL_UP	-0.594888	-1.31199	0.169922	1	0.93
GSE1791_CTRL_VS_NEUROMEDINU_IN_T_CELL_LINE_3H_UP	0.478679	1.5101	0.0397614	0.178585	0.832		GSE3982_BCELL_VS_TH2_DN	-0.466697	-1.30148	0.0981211	1	0.935
GSE36476_CTRL_VS_TSST_ACT_40H_MEMORY_CD4_TCELL_YOUNG_DN	0.622344	1.50692	0.0296443	0.178923	0.835		GSE11057_CD4_CENT_MEM_VS_PBMC_DN	-0.458153	-1.30068	0.132673	1	0.936
GSE13547_2H_VS_12_H_ANTI_IGM_STIM_ZFX_KO_BCELL_UP	0.544987	1.50742	0.0389864	0.179012	0.834		GSE17721_PAM3CSK4_VS_GADIQUIMOD_2H_BMDC_UP	-0.498111	-1.29011	0.156556	1	0.944
GSE7460_CTRL_VS_TGFB_TREATED_ACT_FOXP3_HET_TCONV_DN	0.49229	1.5062	0.0473485	0.179022	0.835		GSE29618_BCELL_VS_MDC_DAY7_FLU_VACCINE_DN	-0.457123	-1.28729	0.164969	1	0.946
GSE17974_IL4_AND_ANTI_IL12_VS_UNTREATED_24H_ACT_CD4_TCELL_DN	0.671555	1.50778	0.0116279	0.179513	0.833		GSE17721_CTRL_VS_PAM3CSK4_24H_BMDC_UP	-0.525546	-1.28304	0.20198	1	0.947
GSE28737_WT_VS_BCL6_HET_MARGINAL_ZONE_BCELL_DN	0.578273	1.50475	0.0536779	0.180464	0.835		GSE19512_NAUTRAL_VS_INDUCED_TREG_UP	-0.548552	-1.28166	0.163673	1	0.948
GSE3982_EOSINOPHIL_VS_EFF_MEMORY_CD4_TCELL_DN	0.528192	1.50785	0.0665362	0.180468	0.833		GSE360_L_DONOVANI_VS_T_GONDII_MAC_UP	-0.544695	-1.28163	0.173554	1	0.948
GSE40666_UNTREATED_VS_IFNA_STIM_STAT1_KO_CD8_TCELL_90MIN_UP	0.560214	1.50399	0.0428571	0.180766	0.835		GSE24142_EARLY_THYMIC_PROGENITOR_VS_DN3_THYMOCYTE_FETAL_UP	-0.475071	-1.28105	0.192698	1	0.949
GSE22196_HEALTHY_VS_OBESE_MOUSE_SKIN_GAMMADELTA_TCELL_UP	0.576201	1.49414	0.0235756	0.196691	0.837		GSE1925_CTRL_VS_IFNG_PRIMED_MACROPHAGE_UP	-0.454684	-1.27829	0.188119	1	0.949
GSE41867_DAY6_EFFECTOR_VS_DAY30_EXHAUSTED_CD8_TCELL_LCMV_CLONE13_UP	0.499439	1.4909	0.0332031	0.198261	0.838		GSE3982_DC_VS_BCELL_UP	-0.495679	-1.27211	0.217822	1	0.949
GSE7219_UNSTIM_VS_LPS_AND_ANTI_CD40_STIM_DC_DN	0.649094	1.49094	0.013834	0.199272	0.838		GSE360_HIGH_VS_LOW_DOSE_B_MALAYI_DC_DN	-0.536522	-1.27182	0.196532	1	0.949
GSE24142_EARLY_THYMIC_PROGENITOR_VS_DN3_THYMOCYTE_ADULT_DN	0.614829	1.49105	0.0592734	0.200206	0.838		GSE10325_LUPUS_BCELL_VS_LUPUS_MYELOID_DN	-0.544423	-1.27164	0.222892	1	0.949
GSE12392_CD8A_POS_VS_NEG_SPLEEN_DC_DN	0.583775	1.49105	0.042471	0.201333	0.838		GSE12392_CD8A_POS_VS_NEG_SPLEEN_IFNB_KO_DC_DN	-0.454024	-1.26986	0.185404	1	0.95
GSE23505_IL6_IL1_VS_IL6_IL1_IL23_TREATED_CD4_TCELL_DN	0.607755	1.48667	0.03125	0.204198	0.843		GSE36888_STAT5_AB_KNOCKIN_VS_WT_TCELL_IL2_TREATED_2H_UP	-0.513963	-1.26486	0.220472	1	0.952
GSE18791_UNSTIM_VS_NEWCATSLE_VIRUS_DC_10H_DN	0.571218	1.48718	0.0238569	0.204408	0.842		GSE360_LOW_DOSE_B_MALAYI_VS_M_TUBERCULOSIS_DC_UP	-0.576647	-1.26294	0.185567	1	0.952
GOLDRATH_NAIVE_VS_MEMORY_CD8_TCELL_UP	0.488945	1.48533	0.0348837	0.205526	0.844		GSE21360_TERTIARY_VS_QUATERNARY_MEMORY_CD8_TCELL_UP	-0.550165	-1.25633	0.189516	1	0.956
GSE13485_CTRL_VS_DAY3_YF17D_VACCINE_PBMC_DN	0.615222	1.4822	0.0405405	0.210128	0.846		GSE21546_SAP1A_KO_VS_SAP1A_KO_AND_ELK1_KO_ANTI_CD3_STIM_DP_THYMOCYTES_DN	-0.535645	-1.25629	0.172414	1	0.956
GSE2706_2H_VS_8H_R848_AND_LPS_STIM_DC_DN	0.569881	1.47968	0.0155945	0.21027	0.849		GSE17974_IL4_AND_ANTI_IL12_VS_UNTREATED_6H_ACT_CD4_TCELL_UP	-0.472368	-1.24666	0.168337	1	0.957
GSE11961_MEMORY_BCELL_DAY7_VS_PLASMA_CELL_DAY7_DN	0.6216	1.4808	0.025	0.210493	0.847		GSE22935_UNSTIM_VS_48H_MBOVIS_BCG_STIM_MACROPHAGE_DN	-0.41986	-1.24012	0.205451	1	0.958
GSE21360_NAIVE_VS_SECONDARY_MEMORY_CD8_TCELL_DN	0.46902	1.48124	0.0680934	0.210825	0.847		GSE17721_LPS_VS_GARDIQUIMOD_1H_BMDC_UP	-0.594527	-1.23866	0.243513	1	0.958
GSE17721_LPS_VS_PAM3CSK4_16H_BMDC_UP	0.489771	1.47982	0.0481696	0.211174	0.849		GSE30971_WBP7_HET_VS_KO_MACROPHAGE_4H_LPS_STIM_DN	-0.577161	-1.23609	0.271287	1	0.958
GSE3982_CENT_MEMORY_CD4_TCELL_VS_TH2_UP	0.539476	1.47868	0.0708812	0.211198	0.85		GSE21927_SPLEEN_MONOCYTE_VS_GMCSF_GCSF_BONE_MARROW_DN	-0.538209	-1.23477	0.226994	1	0.958
GSE360_L_DONOVANI_VS_B_MALAYI_HIGH_DOSE_MAC_DN	0.559978	1.47421	0.063745	0.218337	0.854		GSE11057_NAIVE_CD4_VS_PBMC_CD4_TCELL_DN	-0.39603	-1.23285	0.222656	1	0.958
GSE15330_HSC_VS_GRANULOCYTE_MONOCYTE_PROGENITOR_IKAROS_KO_DN	0.634491	1.47192	0.0272374	0.221386	0.856		GSE45365_NK_CELL_VS_BCELL_UP	-0.5286	-1.22738	0.302789	1	0.96
GSE24634_IL4_VS_CTRL_TREATED_NAIVE_CD4_TCELL_DAY5_DN	0.521279	1.46688	0.0371094	0.230335	0.858		GSE36888_UNTREATED_VS_IL2_TREATED_TCELL_17H_UP	-0.497053	-1.22577	0.251546	1	0.96
GSE11057_EFF_MEM_VS_CENT_MEM_CD4_TCELL_DN	0.559385	1.46277	0.0666667	0.237804	0.86		GSE21063_WT_VS_NFATC1_KO_16H_ANTI_IGM_STIM_BCELL_DN	-0.525306	-1.22378	0.177062	1	0.96
GSE22140_GERMFREE_VS_SPF_ARTHRITIC_MOUSE_CD4_TCELL_DN	0.512814	1.46034	0.079922	0.240595	0.862		GSE11057_CD4_EFF_MEM_VS_PBMC_DN	-0.410752	-1.22318	0.168675	1	0.961
GSE15930_NAIVE_VS_72H_IN_VITRO_STIM_TRICHOSTATINA_CD8_TCELL_DN	0.642954	1.46045	0.0634615	0.241595	0.862		GSE1460_DP_THYMOCYTE_VS_NAIVE_CD4_TCELL_ADULT_BLOOD_DN	-0.361528	-1.22212	0.214859	1	0.961
GSE33374_CD8_ALPHAALPHA_VS_ALPHABETA_CD161_HIGH_TCELL_DN	0.532772	1.45778	0.0560928	0.244441	0.866		GSE9316_CD4_TCELL_BALBC_VS_TH17_ENRI_CD4_TCELL_SKG_PMA_IONO_STIM_FR4NEG_DN	-0.482193	-1.22012	0.260081	1	0.962
GSE2706_UNSTIM_VS_8H_R848_DC_DN	0.549751	1.45258	0.0101626	0.253033	0.868		GSE3982_DC_VS_NEUTROPHIL_UP	-0.444238	-1.22006	0.239437	1	0.962
GSE1460_CD4_THYMOCYTE_VS_THYMIC_STROMAL_CELL_UP	0.566593	1.45302	0.0731707	0.253337	0.868		GSE19941_IL10_KO_VS_IL10_KO_AND_NFKBP50_KO_LPS_STIM_MACROPHAGE_UP	-0.487737	-1.21456	0.248447	1	0.962
GSE11961_GERMINAL_CENTER_BCELL_DAY7_VS_PLASMA_CELL_DAY7_UP	0.570945	1.45066	0.0409836	0.25582	0.868		GSE43260_BTLA_POS_VS_NEG_INTRATUMORAL_CD8_TCELL_UP	-0.434296	-1.21074	0.231855	1	0.963
GSE1925_3H_VS_24H_IFNG_STIM_IFNG_PRIMED_MACROPHAGE_DN	0.454261	1.44736	0.0525328	0.261452	0.869		GSE2405_0H_VS_3H_A_PHAGOCYTOPHILUM_STIM_NEUTROPHIL_UP	-0.36228	-1.21004	0.220202	1	0.963
GSE39820_TGFBETA1_IL6_VS_TGFBETA1_IL6_IL23A_TREATED_CD4_TCELL_DN	0.543741	1.44601	0.0982987	0.263182	0.871		GSE40443_INDUCED_VS_TOTAL_TREG_UP	-0.466029	-1.20476	0.246939	1	0.965
GSE17580_TREG_VS_TEFF_UP	0.59173	1.44542	0.0211538	0.263197	0.872		GSE360_DC_VS_MAC_T_GONDII_DN	-0.483954	-1.20311	0.27	1	0.965
GSE33424_CD161_HIGH_VS_INT_CD8_TCELL_UP	0.554556	1.44339	0.07	0.263676	0.873		GSE360_CTRL_VS_T_GONDII_DC_UP	-0.534362	-1.20224	0.242857	1	0.965
GSE2706_UNSTIM_VS_8H_LPS_AND_R848_DC_DN	0.551561	1.44396	0.0262626	0.263852	0.873		GSE13306_RA_VS_UNTREATED_TCONV_DN	-0.406191	-1.19234	0.22	1	0.968
GSE360_DC_VS_MAC_B_MALAYI_LOW_DOSE_DN	0.580365	1.44273	0.0469667	0.263945	0.874		GSE30971_CTRL_VS_LPS_STIM_MACROPHAGE_WBP7_KO_2H_DN	-0.458004	-1.18131	0.264228	1	0.971
GSE339_CD8POS_VS_CD4CD8DN_DC_IN_CULTURE_UP	0.526653	1.4443	0.0612648	0.264475	0.873		GSE28783_ANTI_MIR33_VS_CTRL_ATHEROSCLEROSIS_MACROPHAGE_UP	-0.457138	-1.17529	0.26839	1	0.972
GSE40443_INDUCED_VS_TOTAL_TREG_DN	0.481875	1.44038	0.0558767	0.265133	0.874		GSE4748_CTRL_VS_LPS_AND_CYANOBACTERIUM_LPSLIKE_STIM_DC_3H_UP	-0.450877	-1.17319	0.288306	1	0.972
GSE37532_VISCERAL_ADIPOSE_TISSUE_VS_LN_DERIVED_TREG_CD4_TCELL_UP	0.479076	1.44104	0.0737052	0.266214	0.874		GSE19923_WT_VS_E2A_KO_DP_THYMOCYTE_UP	-0.436505	-1.16908	0.290581	1	0.973
GSE7219_UNSTIM_VS_LPS_AND_ANTI_CD40_STIM_NIK_NFKB2_KO_DC_DN	0.561548	1.4404	0.0538462	0.266372	0.874		GSE6674_UNSTIM_VS_PL2_3_STIM_BCELL_DN	-0.405071	-1.16772	0.258317	1	0.973
GSE13522_WT_VS_IFNAR_KO_SKING_T_CRUZI_Y_STRAIN_INF_UP	0.602237	1.43398	0.0522244	0.266459	0.876		GSE3982_DC_VS_NEUTROPHIL_DN	-0.526825	-1.16035	0.318182	1	0.975
GSE360_T_GONDII_VS_B_MALAYI_HIGH_DOSE_DC_UP	0.529072	1.43501	0.0647059	0.266581	0.876		GSE26030_UNSTIM_VS_RESTIM_TH1_DAY15_POST_POLARIZATION_DN	-0.443384	-1.16003	0.29697	1	0.975
GSE17721_CTRL_VS_LPS_12H_BMDC_DN	0.48626	1.43428	0.0504854	0.267066	0.876		GSE360_L_DONOVANI_VS_B_MALAYI_LOW_DOSE_MAC_UP	-0.483048	-1.15967	0.322	1	0.975
GSE37605_C57BL6_VS_NOD_FOXP3_FUSION_GFP_TCONV_UP	0.585805	1.4358	0.0655106	0.267279	0.875		GSE9988_LOW_LPS_VS_ANTI_TREM1_AND_LPS_MONOCYTE_DN	-0.496616	-1.15929	0.31068	1	0.975
GSE13522_CTRL_VS_T_CRUZI_G_STRAIN_INF_SKIN_UP	0.567724	1.43523	0.0683594	0.267306	0.876		GSE17721_POLYIC_VS_PAM3CSK4_0.5H_BMDC_DN	-0.441268	-1.15912	0.311765	1	0.975
GSE1925_CTRL_VS_IFNG_PRIMED_MACROPHAGE_3H_IFNG_STIM_UP	0.533944	1.43283	0.046	0.267467	0.877		GSE16385_UNTREATED_VS_12H_ROSIGLITAZONE_IFNG_TNF_TREATED_MACROPHAGE_UP	-0.509653	-1.15745	0.314815	1	0.976
GSE17721_PAM3CSK4_VS_CPG_12H_BMDC_DN	0.478607	1.43212	0.0932039	0.267768	0.877		GSE11057_EFF_MEM_VS_CENT_MEM_CD4_TCELL_UP	-0.467424	-1.15685	0.314115	1	0.976
GSE14386_UNTREATED_VS_IFNA_TREATED_ACT_PBMC_MS_PATIENT_DN	0.546589	1.43611	0.0679612	0.267887	0.875		GSE3982_EOSINOPHIL_VS_BCELL_UP	-0.438206	-1.15543	0.286585	1	0.976
GSE7852_THYMUS_VS_FAT_TREG_UP	0.477346	1.43678	0.0793037	0.268903	0.875		GSE17974_IL4_AND_ANTI_IL12_VS_UNTREATED_1H_ACT_CD4_TCELL_UP	-0.399586	-1.15507	0.290766	1	0.976
GSE3337_4H_VS_16H_IFNG_IN_CD8POS_DC_UP	0.582889	1.43616	0.0887574	0.268985	0.875		GSE3039_CD4_TCELL_VS_B2_BCELL_DN	-0.441383	-1.15183	0.289628	1	0.976
GSE30962_PRIMARY_VS_SECONDARY_CHRONIC_LCMV_INF_CD8_TCELL_UP	0.611345	1.43679	0.0671785	0.270166	0.875		GSE30962_PRIMARY_VS_SECONDARY_CHRONIC_LCMV_INF_CD8_TCELL_DN	-0.484401	-1.1514	0.360161	1	0.976
GSE33425_CD161_INT_VS_NEG_CD8_TCELL_UP	0.567916	1.43695	0.0708502	0.271118	0.875		GSE21546_SAP1A_KO_VS_SAP1A_KO_AND_ELK1_KO_DP_THYMOCYTES_UP	-0.466561	-1.14931	0.307229	1	0.976
GSE36476_CTRL_VS_TSST_ACT_16H_MEMORY_CD4_TCELL_YOUNG_DN	0.597741	1.42879	0.0583658	0.271374	0.88		GSE22886_NAIVE_TCELL_VS_NEUTROPHIL_DN	-0.527347	-1.13909	0.352	1	0.978
GSE45365_WT_VS_IFNAR_KO_CD8A_DC_MCMV_INFECTION_UP	0.505678	1.42894	0.0887574	0.272174	0.879		GSE7460_CD8_TCELL_VS_TREG_ACT_UP	-0.443968	-1.1367	0.316327	1	0.978
GSE22432_MULTIPOTENT_VS_COMMON_DC_PROGENITOR_DN	0.528605	1.42951	0.0554493	0.272214	0.879		GSE7460_CTRL_VS_TGFB_TREATED_ACT_TCONV_UP	-0.411015	-1.13556	0.323293	1	0.978
GSE17186_MEMORY_VS_CD21HIGH_TRANSITIONAL_BCELL_UP	0.549839	1.42535	0.0410959	0.277754	0.881		GSE9006_HEALTHY_VS_TYPE_2_DIABETES_PBMC_AT_DX_DN	-0.456379	-1.13414	0.324649	1	0.979
GSE37301_PRO_BCELL_VS_RAG2_KO_NK_CELL_DN	0.511146	1.42463	0.0867052	0.278109	0.881		GSE8835_HEALTHY_VS_CLL_CD4_TCELL_UP	-0.408351	-1.13334	0.274	1	0.98
GSE43955_TH0_VS_TGFB_IL6_TH17_ACT_CD4_TCELL_4H_DN	0.497205	1.42393	0.0335968	0.27828	0.882		GSE3982_MAC_VS_TH1_UP	-0.421954	-1.13245	0.334646	1	0.98
GSE37301_MULTIPOTENT_PROGENITOR_VS_GRAN_MONO_PROGENITOR_DN	0.435278	1.42182	0.0877193	0.28047	0.884		GSE24814_STAT5_KO_VS_WT_PRE_BCELL_UP	-0.399038	-1.13231	0.255144	1	0.98
GSE26669_CTRL_VS_COSTIM_BLOCK_MLR_CD4_TCELL_UP	0.522647	1.42231	0.0732673	0.28071	0.884		GSE22501_PERIPHERAL_BLOOD_VS_CORD_BLOOD_TREG_UP	-0.465167	-1.13046	0.286282	1	0.981
GSE5142_CTRL_VS_HTERT_TRANSDUCED_CD8_TCELL_EARLY_PASSAGE_CLONE_UP	0.536182	1.41933	0.0802348	0.283533	0.886		GSE29618_BCELL_VS_MDC_DN	-0.404076	-1.12716	0.34728	1	0.982
GSE7509_UNSTIM_VS_FCGRIIB_STIM_DC_DN	0.500524	1.4196	0.0692308	0.284081	0.886		GSE3982_BCELL_VS_TH2_UP	-0.420794	-1.12612	0.309381	1	0.982
GSE6269_HEALTHY_VS_FLU_INF_PBMC_DN	0.529678	1.41742	0.110454	0.286452	0.886		GSE17721_POLYIC_VS_CPG_1H_BMDC_DN	-0.414235	-1.12601	0.318812	1	0.982
GSE24634_TREG_VS_TCONV_POST_DAY7_IL4_CONVERSION_UP	0.568574	1.41175	0.0671785	0.297825	0.887		GSE1432_6H_VS_24H_IFNG_MICROGLIA_UP	-0.439654	-1.12499	0.340122	1	0.982
GSE37301_HEMATOPOIETIC_STEM_CELL_VS_GRAN_MONO_PROGENITOR_UP	0.497979	1.41052	0.121807	0.299307	0.888		GSE26559_TCF1_KO_VS_WT_LIN_NEG_CELL_UP	-0.406457	-1.12432	0.32563	1	0.982
GSE33162_UNTREATED_VS_4H_LPS_STIM_HDAC3_KO_MACROPHAGE_UP	0.495317	1.40916	0.082218	0.299905	0.888		GSE46606_IRF4HIGH_VS_WT_CD40L_IL2_IL5_DAY1_STIMULATED_BCELL_DN	-0.319348	-1.12225	0.297741	1	0.983
GSE23321_CD8_STEM_CELL_MEMORY_VS_EFFECTOR_MEMORY_CD8_TCELL_UP	0.466188	1.40938	0.0662768	0.300683	0.888		GSE360_L_MAJOR_VS_M_TUBERCULOSIS_MAC_UP	-0.331074	-1.12173	0.272165	1	0.983
GSE8621_UNSTIM_VS_LPS_STIM_MACROPHAGE_DN	0.599152	1.40744	0.064833	0.30252	0.889		GSE3982_BCELL_VS_TH1_UP	-0.455383	-1.12173	0.333333	1	0.983
GSE18791_CTRL_VS_NEWCASTLE_VIRUS_DC_18H_DN	0.464912	1.40651	0.0693069	0.303446	0.891		GSE40274_CTRL_VS_IRF4_TRANSDUCED_ACTIVATED_CD4_TCELL_UP	-0.439102	-1.1199	0.360489	1	0.983
GSE6566_STRONG_VS_WEAK_DC_STIMULATED_CD4_TCELL_UP	0.477488	1.40338	0.040856	0.309569	0.892		GSE34156_UNTREATED_VS_6H_NOD2_LIGAND_TREATED_MONOCYTE_UP	-0.350446	-1.11944	0.326	1	0.983
GSE11973_MIR223_KOVS_WT_BONE_MARROW_NEUTROPHIL_UP	0.580009	1.4007	0.0496032	0.310565	0.892		GSE21063_CTRL_VS_ANTI_IGM_STIM_BCELL_NFATC1_KO_3H_UP	-0.349151	-1.11763	0.286902	1	0.983
GSE29618_BCELL_VS_MONOCYTE_UP	0.608057	1.40231	0.0877863	0.31064	0.892		GSE13485_PRE_VS_POST_YF17D_VACCINATION_PBMC_UP	-0.484014	-1.11732	0.338028	1	0.983
GSE46606_UNSTIM_VS_CD40L_IL2_IL5_3DAY_STIMULATED_IRF4MID_SORTED_BCELL_DN	0.47786	1.40101	0.0695825	0.311196	0.892		GSE12392_IFNAR_KO_VS_IFNB_KO_CD8_NEG_SPLEEN_DC_DN	-0.45827	-1.11535	0.349301	1	0.983
GSE3039_CD4_TCELL_VS_ALPHAALPHA_CD8_TCELL_DN	0.548665	1.40153	0.0567108	0.311314	0.892		GSE29618_PDC_VS_MDC_DN	-0.382288	-1.1129	0.346939	1	0.983
GSE7460_TCONV_VS_TREG_THYMUS_DN	0.557144	1.39859	0.0391389	0.313045	0.892		GSE9650_EFFECTOR_VS_EXHAUSTED_CD8_TCELL_UP	-0.474954	-1.11145	0.40202	1	0.983
GSE13485_DAY1_VS_DAY3_YF17D_VACCINE_PBMC_DN	0.516369	1.39899	0.0930233	0.313237	0.892		GSE15930_STIM_VS_STIM_AND_IL12_72H_CD8_T_CELL_DN	-0.464814	-1.10931	0.331407	1	0.983
GSE2770_IL12_AND_TGFB_VS_IL4_TREATED_ACT_CD4_TCELL_2H_UP	0.521244	1.39663	0.102362	0.313922	0.892		GSE36826_NORMAL_VS_STAPH_AUREUS_INF_IL1R_KO_SKIN_UP	-0.441372	-1.10801	0.353057	1	0.983
GSE23505_UNTREATED_VS_4DAY_IL6_IL1_IL23_TREATED_CD4_TCELL_UP	0.50931	1.39671	0.0508806	0.315019	0.892		GSE22886_NAIVE_TCELL_VS_NKCELL_DN	-0.37727	-1.10663	0.324649	1	0.983
GSE6090_UNSTIM_VS_DC_SIGN_STIM_DC_DN	0.60022	1.39689	0.0758755	0.315844	0.892		GSE29618_MONOCYTE_VS_PDC_UP	-0.441615	-1.10438	0.372047	1	0.983
GSE18893_TCONV_VS_TREG_2H_CULTURE_DN	0.465734	1.39353	0.0928433	0.319883	0.894		GSE24574_BCL6_HIGH_TFH_VS_NAIVE_CD4_TCELL_DN	-0.410331	-1.10264	0.351515	1	0.983
GSE7831_UNSTIM_VS_INFLUENZA_STIM_PDC_1H_UP	0.4069	1.39218	0.0944123	0.321684	0.896		GSE37416_0H_VS_12H_F_TULARENSIS_LVS_NEUTROPHIL_UP	-0.40715	-1.10218	0.354839	1	0.983
GSE22589_SIV_VS_HIV_AND_SIV_INFECTED_DC_UP	0.507895	1.38912	0.0767717	0.327548	0.896		GSE5542_UNTREATED_VS_IFNA_AND_IFNG_TREATED_EPITHELIAL_CELLS_6H_DN	-0.37269	-1.09464	0.376299	1	0.984
GSE21063_CTRL_VS_ANTI_IGM_STIM_BCELL_8H_UP	0.529283	1.38753	0.0821918	0.3285	0.897		GSE3982_BCELL_VS_NKCELL_DN	-0.411759	-1.09366	0.358763	1	0.984
GSE2405_0H_VS_12H_A_PHAGOCYTOPHILUM_STIM_NEUTROPHIL_UP	0.519578	1.38788	0.0692308	0.329077	0.896		GSE20366_TREG_VS_NAIVE_CD4_TCELL_HOMEOSTATIC_CONVERSION_DN	-0.413606	-1.08959	0.368421	1	0.984
GSE14415_INDUCED_TREG_VS_FAILED_INDUCED_TREG_DN	0.530664	1.38646	0.0958647	0.330099	0.898		GSE36095_WT_VS_HDAC9_KO_TREG_UP	-0.391727	-1.08729	0.384298	1	0.984
GSE21033_CTRL_VS_POLYIC_STIM_DC_1H_DN	0.408981	1.38444	0.0809793	0.333627	0.898		GSE17186_MEMORY_VS_CD21LOW_TRANSITIONAL_BCELL_UP	-0.437662	-1.08442	0.389105	1	0.984
GSE33425_CD161_HIGH_VS_INT_CD8_TCELL_DN	0.560845	1.38325	0.135135	0.335189	0.898		GSE45382_UNTREATED_VS_TGFB_TREATED_MACROPHAGES_UP	-0.41117	-1.08418	0.430303	1	0.984
GSE1448_CTRL_VS_ANTI_VALPHA2_DP_THYMOCYTE_DN	0.495086	1.38152	0.0786948	0.336745	0.898		GSE21670_UNTREATED_VS_IL6_TREATED_STAT3_KO_CD4_TCELL_UP	-0.391624	-1.08407	0.401639	1	0.984
GSE6092_CTRL_VS_BORRELIA_BIRGDOFERI_INF_ENDOTHELIAL_CELL_DN	0.531582	1.38174	0.135827	0.337509	0.898		GSE3982_MAST_CELL_VS_EFF_MEMORY_CD4_TCELL_DN	-0.423637	-1.0837	0.349301	1	0.984
GSE3982_MAC_VS_CENT_MEMORY_CD4_TCELL_DN	0.509363	1.37812	0.103586	0.340023	0.901		GSE26727_WT_VS_KLF2_KO_LPS_STIM_MACROPHAGE_UP	-0.384681	-1.08152	0.369478	1	0.984
GSE26030_TH1_VS_TH17_DAY5_POST_POLARIZATION_DN	0.525861	1.37953	0.0512821	0.340571	0.899		GSE3039_CD4_TCELL_VS_ALPHAALPHA_CD8_TCELL_UP	-0.46135	-1.08043	0.382353	1	0.984
GSE43863_TFH_VS_LY6C_LOW_CXCR5NEG_EFFECTOR_CD4_TCELL_UP	0.488545	1.37818	0.0752896	0.341162	0.901		GSE45365_NK_CELL_VS_CD11B_DC_MCMV_INFECTION_DN	-0.408903	-1.08024	0.442857	1	0.984
GSE22045_TREG_VS_TCONV_UP	0.550944	1.37685	0.112186	0.34174	0.901		GSE5589_LPS_VS_LPS_AND_IL10_STIM_IL6_KO_MACROPHAGE_45MIN_DN	-0.343409	-1.0786	0.346311	1	0.984
GSE3982_CTRL_VS_LPS_48H_DC_DN	0.524644	1.3783	0.0820611	0.342268	0.901		GSE17721_LPS_VS_CPG_2H_BMDC_DN	-0.398162	-1.07728	0.378543	1	0.985
GSE45382_UNTREATED_VS_TGFB_TREATED_MACROPHAGES_DN	0.459533	1.37535	0.0738523	0.344087	0.902		GSE3920_UNTREATED_VS_IFNG_TREATED_FIBROBLAST_DN	-0.383548	-1.07667	0.35497	1	0.985
GSE39110_DAY3_VS_DAY6_POST_IMMUNIZATION_CD8_TCELL_WITH_IL2_TREATMENT_UP	0.542592	1.37416	0.0959693	0.345614	0.904		GSE36826_WT_VS_IL1R_KO_SKIN_UP	-0.426737	-1.07653	0.419028	1	0.985
GSE45365_NK_CELL_VS_BCELL_MCMV_INFECTION_DN	0.480015	1.37268	0.0673267	0.347842	0.904		GSE5589_WT_VS_IL6_KO_LPS_AND_IL10_STIM_MACROPHAGE_45MIN_DN	-0.345937	-1.07637	0.380081	1	0.985
GSE40666_UNTREATED_VS_IFNA_STIM_EFFECTOR_CD8_TCELL_90MIN_UP	0.517908	1.37057	0.0878906	0.347942	0.905		GSE46606_IRF4MID_VS_WT_CD40L_IL2_IL5_DAY1_STIMULATED_BCELL_DN	-0.400623	-1.07628	0.440816	1	0.985
GSE1925_CTRL_VS_IFNG_PRIMED_MACROPHAGE_24H_IFNG_STIM_DN	0.434946	1.37213	0.0770751	0.347966	0.905		GSE29618_MONOCYTE_VS_MDC_DN	-0.367136	-1.07528	0.37551	1	0.985
GSE32164_RESTING_DIFFERENTIATED_VS_ALTERNATIVELY_ACT_M2_MACROPHAGE_UP	0.561615	1.36966	0.111954	0.348789	0.905		GSE10239_NAIVE_VS_MEMORY_CD8_TCELL_DN	-0.436632	-1.07512	0.452716	1	0.985
GSE9960_GRAM_NEG_VS_GRAM_POS_SEPSIS_PBMC_UP	0.527042	1.37059	0.0976562	0.349192	0.905		GSE22501_PERIPHERAL_BLOOD_VS_CORD_BLOOD_TREG_DN	-0.427483	-1.07505	0.35119	1	0.985
GSE17974_IL4_AND_ANTI_IL12_VS_UNTREATED_48H_ACT_CD4_TCELL_DN	0.446159	1.37096	0.0600775	0.349572	0.905		GSE21380_NON_TFH_VS_TFH_CD4_TCELL_UP	-0.445273	-1.07158	0.434608	1	0.986
KAECH_NAIVE_VS_DAY15_EFF_CD8_TCELL_UP	0.462582	1.36828	0.128353	0.350967	0.905		GSE24142_EARLY_THYMIC_PROGENITOR_VS_DN2_THYMOCYTE_ADULT_UP	-0.393278	-1.07126	0.406883	1	0.986
GSE36888_UNTREATED_VS_IL2_TREATED_TCELL_2H_UP	0.5827	1.36488	0.0831722	0.352925	0.905		GSE3982_EOSINOPHIL_VS_DC_UP	-0.425202	-1.07092	0.422925	1	0.986
GSE10325_BCELL_VS_MYELOID_UP	0.624259	1.36491	0.149621	0.35416	0.905		GSE30083_SP1_VS_SP3_THYMOCYTE_DN	-0.298897	-1.06584	0.34739	1	0.987
GSE21360_PRIMARY_VS_TERTIARY_MEMORY_CD8_TCELL_DN	0.513092	1.366	0.0990099	0.355158	0.905		GSE24142_DN2_VS_DN3_THYMOCYTE_UP	-0.367755	-1.06018	0.413502	1	0.987
GSE1432_CTRL_VS_IFNG_1H_MICROGLIA_DN	0.552062	1.36496	0.106855	0.355301	0.905		GSE27859_MACROPHAGE_VS_CD11C_INT_F480_HI_MACROPHAGE_UP	-0.31688	-1.05962	0.412731	1	0.987
GSE17186_MEMORY_VS_CD21HIGH_TRANSITIONAL_BCELL_DN	0.475844	1.36543	0.0628684	0.355314	0.905		GSE17721_0.5H_VS_4H_PAM3CSK4_BMDC_UP	-0.401934	-1.05653	0.423002	1	0.988
GSE20715_0H_VS_6H_OZONE_TLR4_KO_LUNG_UP	0.626591	1.36174	0.144213	0.356374	0.905		GSE9988_ANTI_TREM1_VS_LOW_LPS_MONOCYTE_UP	-0.421968	-1.05648	0.409182	1	0.989
GSE13411_SWITCHED_MEMORY_BCELL_VS_PLASMA_CELL_DN	0.547373	1.36207	0.0875764	0.35686	0.905		GSE29618_MONOCYTE_VS_MDC_UP	-0.462224	-1.05347	0.452381	1	0.99
GSE6674_PL2_3_VS_ANTI_IGM_AND_CPG_STIM_BCELL_DN	0.577878	1.36252	0.10757	0.357073	0.905		GSE43956_WT_VS_SGK1_KO_TH17_DIFFERENTIATED_CD4_TCELL_UP	-0.347251	-1.04685	0.399142	1	0.99
GSE9960_HEALTHY_VS_GRAM_NEG_SEPSIS_PBMC_DN	0.468011	1.3578	0.120316	0.359564	0.905		GSE24142_EARLY_THYMIC_PROGENITOR_VS_DN3_THYMOCYTE_UP	-0.391457	-1.04614	0.45567	1	0.99
GSE3039_NKT_CELL_VS_ALPHAALPHA_CD8_TCELL_DN	0.582153	1.35801	0.147727	0.360275	0.905		GSE17721_POLYIC_VS_PAM3CSK4_2H_BMDC_DN	-0.429173	-1.04526	0.426854	1	0.99
GSE2770_IL4_ACT_VS_ACT_CD4_TCELL_6H_DN	0.472987	1.35845	0.0936255	0.360472	0.905		GSE16385_ROSIGLITAZONE_IL4_VS_IFNG_TNF_STIM_MACROPHAGE_DN	-0.436651	-1.04511	0.416996	1	0.99
GSE40274_HELIOS_VS_FOXP3_AND_HELIOS_TRANSDUCED_ACTIVATED_CD4_TCELL_UP	0.511664	1.35895	0.122772	0.360514	0.905		GSE3982_DC_VS_BASOPHIL_UP	-0.466669	-1.04511	0.473684	1	0.99
GSE42021_CD24HI_VS_CD24INT_TCONV_THYMUS_DN	0.50241	1.35926	0.105882	0.36102	0.905		GSE19198_CTRL_VS_IL21_TREATED_TCELL_24H_DN	-0.376432	-1.04505	0.433735	1	0.99
GSE2770_UNTREATED_VS_ACT_CD4_TCELL_48H_DN	0.482244	1.35485	0.120983	0.365483	0.908		GSE17721_LPS_VS_CPG_6H_BMDC_DN	-0.388705	-1.04252	0.434694	1	0.99
GSE5455_EX_VIVO_VS_POST_24H_INCUBATION_MONOCYTES_FROM_TUMOR_BEARING_MOUSE_DN	0.471039	1.35358	0.0960784	0.367149	0.908		GSE339_EX_VIVO_VS_IN_CULTURE_CD4POS_DC_DN	-0.356192	-1.042	0.402041	1	0.99
GSE36392_EOSINOPHIL_VS_NEUTROPHIL_IL25_TREATED_LUNG_UP	0.430619	1.35113	0.109827	0.370441	0.908		GSE20715_WT_VS_TLR4_KO_LUNG_UP	-0.433871	-1.04189	0.439604	1	0.99
GSE1448_ANTI_VALPHA2_VS_VBETA5_DP_THYMOCYTE_UP	0.506123	1.35115	0.13189	0.371678	0.908		GSE17721_LPS_VS_GARDIQUIMOD_6H_BMDC_DN	-0.490718	-1.04025	0.456566	1	0.99
GSE3982_CTRL_VS_LPS_4H_MAC_DN	0.415464	1.34637	0.0843373	0.371934	0.912		GSE41867_NAIVE_VS_DAY6_LCMV_ARMSTRONG_EFFECTOR_CD8_TCELL_DN	-0.361347	-1.03904	0.426229	1	0.99
GSE21670_UNTREATED_VS_TGFB_IL6_TREATED_STAT3_KO_CD4_TCELL_DN	0.553367	1.34811	0.166987	0.372651	0.911		GSE36476_CTRL_VS_TSST_ACT_16H_MEMORY_CD4_TCELL_OLD_UP	-0.405641	-1.03844	0.446764	1	0.99
GSE24142_EARLY_THYMIC_PROGENITOR_VS_DN2_THYMOCYTE_ADULT_DN	0.57539	1.34955	0.140417	0.37294	0.909		GSE41176_WT_VS_TAK1_KO_UNSTIM_BCELL_UP	-0.360492	-1.03785	0.403259	1	0.99
GSE46242_CTRL_VS_EGR2_DELETED_ANERGIC_TH1_CD4_TCELL_DN	0.474031	1.34637	0.0893536	0.37318	0.912		GSE360_CTRL_VS_B_MALAYI_LOW_DOSE_DC_DN	-0.4075	-1.03723	0.440644	1	0.99
GSE41176_UNSTIM_VS_ANTI_IGM_STIM_BCELL_6H_DN	0.442725	1.34669	0.108	0.373501	0.912		GSE8835_HEALTHY_VS_CLL_CD8_TCELL_DN	-0.436827	-1.03446	0.429142	1	0.99
GSE360_L_DONOVANI_VS_M_TUBERCULOSIS_MAC_DN	0.560012	1.34869	0.161736	0.373788	0.911		GSE22886_DAY0_VS_DAY1_MONOCYTE_IN_CULTURE_UP	-0.428579	-1.03327	0.46988	1	0.99
GSE5503_LIVER_DC_VS_MLN_DC_ACTIVATED_ALLOGENIC_TCELL_DN	0.522401	1.34813	0.0880626	0.373881	0.911		GSE45365_NK_CELL_VS_CD8_TCELL_MCMV_INFECTION_UP	-0.332006	-1.03309	0.40159	1	0.99
GSE22589_HEALTHY_VS_HIV_INFECTED_DC_DN	0.425467	1.3379	0.107075	0.374062	0.916		GSE17721_CTRL_VS_PAM3CSK4_1H_BMDC_DN	-0.447582	-1.03278	0.432	1	0.99
GSE27786_BCELL_VS_CD8_TCELL_DN	0.498684	1.33741	0.134	0.374146	0.917		GSE22229_RENAL_TRANSPLANT_IMMUNOSUPP_THERAPY_VS_HEALTHY_PBMC_DN	-0.40821	-1.02801	0.45328	1	0.991
GSE32164_ALTERNATIVELY_ACT_M2_VS_CMYC_INHIBITED_MACROPHAGE_DN	0.483877	1.34387	0.122263	0.374266	0.913		GSE3994_WT_VS_PAC1_KO_ACTIVATED_MAST_CELL_DN	-0.424283	-1.02604	0.479424	1	0.992
GSE22140_GERMFREE_VS_SPF_MOUSE_CD4_TCELL_UP	0.506117	1.34688	0.0905512	0.374313	0.912		GSE27859_MACROPHAGE_VS_CD11C_INT_F480_INT_DC_UP	-0.339018	-1.02197	0.481328	1	0.993
GSE23568_CTRL_VS_ID3_TRANSDUCED_CD8_TCELL_DN	0.56977	1.33678	0.152805	0.374463	0.918		GSE2826_WT_VS_BTK_KO_BCELL_DN	-0.376792	-1.02034	0.442857	1	0.993
GSE18281_SUBCAPSULAR_VS_CENTRAL_CORTICAL_REGION_OF_THYMUS_DN	0.483127	1.33813	0.123016	0.374716	0.916		GSE1460_DP_THYMOCYTE_VS_NAIVE_CD4_TCELL_CORD_BLOOD_DN	-0.36235	-1.01964	0.438669	1	0.993
GSE17580_TREG_VS_TEFF_S_MANSONI_INF_UP	0.529705	1.33618	0.124521	0.374734	0.918		GSE15767_MED_VS_SCS_MAC_LN_UP	-0.438639	-1.01842	0.502	1	0.993
GSE43955_10H_VS_30H_ACT_CD4_TCELL_WITH_TGFB_IL6_UP	0.505804	1.34065	0.12253	0.374892	0.916		GSE3982_BASOPHIL_VS_CENT_MEMORY_CD4_TCELL_UP	-0.395609	-1.01642	0.476954	1	0.993
GSE25087_FETAL_VS_ADULT_TREG_UP	0.592868	1.33547	0.119843	0.375248	0.918		GSE17721_12H_VS_24H_POLYIC_BMDC_UP	-0.350428	-1.01617	0.436105	1	0.993
GSE43863_NAIVE_VS_MEMORY_TH1_CD4_TCELL_D150_LCMV_UP	0.479177	1.34398	0.136961	0.37528	0.913		GSE36476_CTRL_VS_TSST_ACT_40H_MEMORY_CD4_TCELL_YOUNG_UP	-0.398664	-1.01436	0.487179	1	0.993
GSE15330_LYMPHOID_MULTIPOTENT_VS_PRO_BCELL_DN	0.467645	1.34445	0.154143	0.375399	0.913		GSE43863_NAIVE_VS_LY6C_LOW_CXCR5NEG_CD4_EFF_TCELL_D6_LCMV_UP	-0.447926	-1.01224	0.501976	1	0.993
GSE19772_CTRL_VS_HCMV_INF_MONOCYTES_UP	0.423411	1.3429	0.0653465	0.375407	0.913		GSE24671_CTRL_VS_BAKIMULC_INFECTED_MOUSE_SPLENOCYTES_DN	-0.443326	-1.01058	0.46493	1	0.993
GSE6259_DEC205_POS_DC_VS_BCELL_DN	0.488652	1.33832	0.143133	0.375513	0.916		GSE3920_IFNA_VS_IFNB_TREATED_ENDOTHELIAL_CELL_UP	-0.326604	-1.00876	0.446721	1	0.993
GSE22589_HEALTHY_VS_SIV_INFECTED_DC_DN	0.475326	1.33923	0.126177	0.375792	0.916		GSE27786_BCELL_VS_CD4_TCELL_UP	-0.303033	-1.00873	0.441718	1	0.993
GSE2770_TGFB_AND_IL4_ACT_VS_ACT_CD4_TCELL_2H_UP	0.455683	1.34073	0.123077	0.375956	0.916		GSE13411_IGM_VS_SWITCHED_MEMORY_BCELL_DN	-0.389747	-1.00731	0.491089	1	0.993
GSE27786_LIN_NEG_VS_CD4_TCELL_DN	0.462693	1.34213	0.102204	0.376215	0.916		GSE24142_EARLY_THYMIC_PROGENITOR_VS_DN2_THYMOCYTE_UP	-0.39264	-1.00582	0.520661	1	0.994
GSE17721_CPG_VS_GARDIQUIMOD_2H_BMDC_UP	0.498915	1.33838	0.129771	0.37657	0.916		GSE41978_ID2_KO_AND_BIM_KO_VS_BIM_KO_KLRG1_LOW_EFFECTOR_CD8_TCELL_UP	-0.39552	-1.00475	0.469262	1	0.994
GSE339_EX_VIVO_VS_IN_CULTURE_CD4POS_DC_UP	0.459411	1.34093	0.134615	0.376672	0.916		GSE3039_CD4_TCELL_VS_B1_BCELL_UP	-0.410875	-1.0045	0.486166	1	0.994
GSE39556_CD8A_DC_VS_NK_CELL_UP	0.492792	1.33936	0.100971	0.376754	0.916		GSE15735_CTRL_VS_HDAC_INHIBITOR_TREATED_CD4_TCELL_12H_DN	-0.360792	-1.00359	0.47012	1	0.994
GSE34205_RSV_VS_FLU_INF_INFANT_PBMC_DN	0.526068	1.34106	0.117188	0.3776	0.916		GSE30971_CTRL_VS_LPS_STIM_MACROPHAGE_WBP7_KO_4H_DN	-0.377507	-1.00334	0.479125	1	0.994
GSE23568_CTRL_VS_ID3_TRANSDUCED_CD8_TCELL_UP	0.511828	1.33323	0.139489	0.379656	0.918		GSE29164_DAY3_VS_DAY7_CD8_TCELL_AND_IL12_TREATED_MELANOMA_DN	-0.341075	-1.00235	0.460888	1	0.994
GSE43863_TH1_VS_TFH_MEMORY_CD4_TCELL_DN	0.57163	1.33123	0.152344	0.380803	0.918		GSE19401_UNSTIM_VS_RETINOIC_ACID_STIM_FOLLICULAR_DC_UP	-0.356929	-1.00046	0.478261	1	0.994
GSE3039_NKT_CELL_VS_ALPHABETA_CD8_TCELL_DN	0.459087	1.33207	0.108365	0.381288	0.918		GSE24972_MARGINAL_ZONE_BCELL_VS_FOLLICULAR_BCELL_IRF8_KO_UP	-0.351037	-0.995151	0.467054	1	0.995
GSE24081_CONTROLLER_VS_PROGRESSOR_HIV_SPECIFIC_CD8_TCELL_DN	0.49838	1.33124	0.113546	0.381967	0.918		GSE7768_OVA_WITH_LPS_VS_OVA_WITH_MPL_IMMUNIZED_MOUSE_WHOLE_SPLEEN_6H_DN	-0.342625	-0.994797	0.485887	1	0.995
GSE33425_CD161_HIGH_VS_NEG_CD8_TCELL_DN	0.458349	1.32989	0.134969	0.382894	0.919		GSE360_L_MAJOR_VS_B_MALAYI_LOW_DOSE_DC_DN	-0.336897	-0.99402	0.49177	1	0.995
GSE30083_SP1_VS_SP4_THYMOCYTE_DN	0.353644	1.3272	0.103175	0.383328	0.921		GSE2770_IL12_AND_TGFB_ACT_VS_ACT_CD4_TCELL_48H_UP	-0.309164	-0.989713	0.478528	1	0.996
GSE11961_GERMINAL_CENTER_BCELL_DAY7_VS_GERMINAL_CENTER_BCELL_DAY40_DN	0.551951	1.32751	0.0907298	0.38378	0.921		GSE21063_3H_VS_16H_ANTI_IGM_STIM_BCELL_UP	-0.384066	-0.98917	0.485477	1	0.996
GSE22919_RESTING_VS_IL2_IL12_IL15_STIM_NK_CELL_DN	0.478701	1.32854	0.148077	0.383782	0.921		GSE2197_IMMUNOSUPPRESSIVE_DNA_VS_UNTREATED_IN_DC_UP	-0.36665	-0.985345	0.508841	1	0.996
GSE24634_TEFF_VS_TCONV_DAY10_IN_CULTURE_UP	0.548345	1.32801	0.151803	0.383872	0.921		GSE17974_IL4_AND_ANTI_IL12_VS_UNTREATED_4H_ACT_CD4_TCELL_UP	-0.323234	-0.984981	0.506148	1	0.996
GSE32423_MEMORY_VS_NAIVE_CD8_TCELL_UP	0.48145	1.32855	0.1	0.384953	0.921		GSE36826_NORMAL_VS_STAPH_AUREUS_INF_IL1R_KO_SKIN_DN	-0.360512	-0.984846	0.458824	1	0.996
GSE2706_UNSTIM_VS_2H_LPS_AND_R848_DC_DN	0.525358	1.32527	0.11022	0.386708	0.922		GSE34205_HEALTHY_VS_RSV_INF_INFANT_PBMC_DN	-0.385441	-0.984257	0.468085	1	0.996
GSE41867_NAIVE_VS_DAY6_LCMV_EFFECTOR_CD8_TCELL_UP	0.487109	1.32415	0.113949	0.387185	0.923		GSE22611_MUTANT_NOD2_VS_CTRL_TRANSDUCED_HEK293T_CELL_UP	-0.382994	-0.984225	0.478958	1	0.996
GSE14415_ACT_TCONV_VS_ACT_NATURAL_TREG_DN	0.478896	1.32461	0.125725	0.387254	0.923		GSE6269_E_COLI_VS_STAPH_AUREUS_INF_PBMC_DN	-0.438644	-0.983461	0.477318	1	0.996
GSE2770_TGFB_AND_IL4_ACT_VS_ACT_CD4_TCELL_48H_UP	0.456087	1.32315	0.126953	0.388389	0.924		GSE360_DC_VS_MAC_L_MAJOR_DN	-0.39115	-0.982529	0.507128	1	0.996
GSE28726_NAIVE_CD4_TCELL_VS_NAIVE_VA24NEG_NKTCELL_UP	0.471605	1.32133	0.125954	0.391687	0.926		GSE25088_WT_VS_STAT6_KO_MACROPHAGE_ROSIGLITAZONE_STIM_DN	-0.396122	-0.980549	0.521472	1	0.996
GSE45365_NK_CELL_VS_CD8_TCELL_MCMV_INFECTION_DN	0.452115	1.32049	0.126233	0.392556	0.927		GSE35685_CD34POS_CD38NEG_VS_CD34POS_CD10NEG_CD62LPOS_BONE_MARROW_DN	-0.339366	-0.978629	0.495049	1	0.996
GSE36826_WT_VS_IL1R_KO_SKIN_STAPH_AUREUS_INF_DN	0.485561	1.31633	0.178431	0.401642	0.927		GSE2770_IL12_VS_IL4_TREATED_ACT_CD4_TCELL_6H_DN	-0.363863	-0.978359	0.496829	1	0.996
GSE35685_CD34POS_CD38NEG_VS_CD34POS_CD10POS_BONE_MARROW_DN	0.436794	1.31377	0.140873	0.404271	0.927		GSE1460_INTRATHYMIC_T_PROGENITOR_VS_NAIVE_CD4_TCELL_ADULT_BLOOD_DN	-0.305014	-0.977034	0.511202	1	0.997
GSE22886_NAIVE_VS_IGG_IGA_MEMORY_BCELL_DN	0.495574	1.31414	0.155642	0.404522	0.927		GSE17974_IL4_AND_ANTI_IL12_VS_UNTREATED_2H_ACT_CD4_TCELL_UP	-0.357275	-0.975412	0.543388	1	0.997
GSE7460_CTRL_VS_TGFB_TREATED_ACT_TCONV_DN	0.48921	1.31456	0.15873	0.404769	0.927		GSE3982_DC_VS_TH2_UP	-0.355115	-0.974838	0.52071	1	0.997
GSE2770_IL12_AND_TGFB_VS_IL4_TREATED_ACT_CD4_TCELL_48H_DN	0.481139	1.30915	0.133333	0.414368	0.928		GSE43955_TH0_VS_TGFB_IL6_TH17_ACT_CD4_TCELL_60H_DN	-0.395087	-0.973737	0.541667	1	0.997
GSE45365_NK_CELL_VS_CD8A_DC_MCMV_INFECTION_UP	0.584812	1.30623	0.164062	0.419249	0.929		GSE22935_24H_VS_48H_MBOVIS_BCG_STIM_MACROPHAGE_UP	-0.388752	-0.966825	0.516393	1	0.997
GSE5503_PLN_DC_VS_SPLEEN_DC_ACTIVATED_ALLOGENIC_TCELL_DN	0.490736	1.30132	0.132673	0.419534	0.933		GSE26030_UNSTIM_VS_RESTIM_TH1_DAY5_POST_POLARIZATION_DN	-0.352274	-0.964361	0.557411	1	0.997
GSE2770_IL12_AND_TGFB_VS_IL4_TREATED_ACT_CD4_TCELL_48H_UP	0.491414	1.29767	0.164032	0.420033	0.933		GSE13484_12H_VS_3H_YF17D_VACCINE_STIM_PBMC_DN	-0.343788	-0.960732	0.503055	1	0.997
GSE40666_UNTREATED_VS_IFNA_STIM_STAT4_KO_EFFECTOR_CD8_TCELL_90MIN_UP	0.501574	1.30202	0.0905588	0.420204	0.933		GSE40655_FOXO1_KO_VS_WT_NTREG_DN	-0.361868	-0.960245	0.539841	1	0.997
GSE3982_MAST_CELL_VS_NEUTROPHIL_DN	0.443051	1.30625	0.172764	0.420436	0.929		GSE24574_BCL6_HIGH_TFH_VS_TFH_CD4_TCELL_UP	-0.368625	-0.95971	0.549098	1	0.997
GSE13485_DAY3_VS_DAY21_YF17D_VACCINE_PBMC_UP	0.492212	1.29501	0.191205	0.420534	0.934		GSE3337_4H_VS_16H_IFNG_IN_CD8POS_DC_DN	-0.386199	-0.959223	0.571138	1	0.997
GSE41867_NAIVE_VS_DAY30_LCMV_CLONE13_EXHAUSTED_CD8_TCELL_UP	0.531004	1.29454	0.126953	0.420561	0.934		GSE17974_CTRL_VS_ACT_IL4_AND_ANTI_IL12_1H_CD4_TCELL_DN	-0.353904	-0.958825	0.513889	1	0.997
GSE1448_CTRL_VS_ANTI_VBETA5_DP_THYMOCYTE_DN	0.49773	1.30138	0.143411	0.420606	0.933		GSE17721_CTRL_VS_LPS_1H_BMDC_DN	-0.352278	-0.957565	0.505952	1	0.997
GSE3982_DC_VS_TH1_DN	0.505099	1.3023	0.137795	0.420781	0.933		GSE40184_HEALTHY_VS_HCV_INFECTED_DONOR_PBMC_DN	-0.308234	-0.957524	0.567623	1	0.997
GSE7218_UNSTIM_VS_ANTIGEN_STIM_THROUGH_IGG_BCELL_DN	0.504574	1.2978	0.170254	0.420855	0.933		GSE9988_ANTI_TREM1_VS_VEHICLE_TREATED_MONOCYTES_UP	-0.425495	-0.956855	0.531621	1	0.997
GSE40274_CTRL_VS_FOXP3_AND_GATA1_TRANSDUCED_ACTIVATED_CD4_TCELL_UP	0.519687	1.29872	0.135294	0.420987	0.933		GSE12198_CTRL_VS_LOW_IL2_STIM_NK_CELL_UP	-0.345041	-0.954053	0.54717	1	0.998
KAECH_NAIVE_VS_MEMORY_CD8_TCELL_UP	0.468255	1.29665	0.160748	0.42117	0.933		GSE43863_TFH_VS_LY6C_LOW_CXCR5NEG_EFFECTOR_CD4_TCELL_DN	-0.309643	-0.953173	0.549266	1	0.998
GSE1925_CTRL_VS_3H_IFNG_STIM_IFNG_PRIMED_MACROPHAGE_DN	0.446728	1.29378	0.140845	0.421173	0.934		GSE7509_DC_VS_MONOCYTE_UP	-0.361517	-0.952723	0.590535	1	0.998
GSE17721_LPS_VS_GARDIQUIMOD_16H_BMDC_UP	0.466099	1.30361	0.158103	0.421212	0.933		GSE6269_HEALTHY_VS_STAPH_PNEUMO_INF_PBMC_DN	-0.327129	-0.952331	0.524292	1	0.998
GSE30153_LUPUS_VS_HEALTHY_DONOR_BCELL_UP	0.523513	1.29814	0.198853	0.421256	0.933		GSE16385_IFNG_TNF_VS_IL4_STIM_MACROPHAGE_UP	-0.348947	-0.951402	0.550201	1	0.998
GSE5589_LPS_AND_IL10_VS_LPS_AND_IL6_STIM_IL6_KO_MACROPHAGE_45MIN_UP	0.454535	1.29513	0.140281	0.421399	0.934		GSE11961_PLASMA_CELL_DAY7_VS_MEMORY_BCELL_DAY40_UP	-0.371963	-0.95065	0.5625	1	0.998
GSE22033_UNTREATED_VS_MRL24_TREATED_MEF_DN	0.501524	1.29596	0.14257	0.421672	0.934		GSE19941_UNSTIM_VS_LPS_STIM_IL10_KO_MACROPHAGE_DN	-0.293661	-0.950594	0.55144	1	0.998
GSE15330_WT_VS_IKAROS_KO_GRANULOCYTE_MONOCYTE_PROGENITOR_UP	0.454607	1.30243	0.163498	0.421681	0.933		GSE41176_UNSTIM_VS_ANTI_IGM_STIM_TAK1_KO_BCELL_24H_UP	-0.310207	-0.948246	0.536735	1	0.998
GSE22886_NAIVE_CD8_TCELL_VS_MEMORY_TCELL_DN	0.406064	1.29882	0.159763	0.4218	0.933		GSE3039_CD4_TCELL_VS_B2_BCELL_UP	-0.428261	-0.947553	0.578529	1	0.998
GSE32255_UNSTIM_VS_4H_LPS_STIM_DC_UP	0.474376	1.30383	0.190476	0.421912	0.933		GSE32423_MEMORY_VS_NAIVE_CD8_TCELL_IL7_IL4_UP	-0.390923	-0.947446	0.570312	1	0.998
GSE42088_UNINF_VS_LEISHMANIA_INF_DC_2H_UP	0.548108	1.29534	0.176587	0.422038	0.934		GSE13229_MATURE_VS_INTMATURE_NKCELL_UP	-0.391932	-0.94712	0.536082	1	0.998
GSE16385_ROSIGLITAZONE_VS_UNTREATED_IFNG_TNF_STIM_MACROPHAGE_UP	0.502239	1.30264	0.168279	0.422372	0.933		GSE7548_DAY7_VS_DAY28_PCC_IMMUNIZATION_CD4_TCELL_UP	-0.33986	-0.94608	0.536634	1	0.998
GSE21546_WT_VS_SAP1A_KO_AND_ELK1_KO_DP_THYMOCYTES_UP	0.467172	1.30411	0.10297	0.422446	0.933		GSE36826_NORMAL_VS_STAPH_AUREUS_INF_SKIN_DN	-0.362445	-0.944351	0.555777	1	0.998
GSE8678_IL7R_LOW_VS_HIGH_EFF_CD8_TCELL_DN	0.534878	1.30454	0.146388	0.422623	0.932		GSE3982_NEUTROPHIL_VS_NKCELL_UP	-0.337715	-0.944018	0.547862	1	0.998
GSE5099_MONOCYTE_VS_CLASSICAL_M1_MACROPHAGE_DN	0.408793	1.29893	0.173745	0.422728	0.933		GSE22886_IGA_VS_IGM_MEMORY_BCELL_DN	-0.38475	-0.942654	0.610998	1	0.998
GSE37301_MULTIPOTENT_PROGENITOR_VS_COMMON_LYMPHOID_PROGENITOR_UP	0.486087	1.29939	0.190019	0.422904	0.933		GSE21360_SECONDARY_VS_QUATERNARY_MEMORY_CD8_TCELL_DN	-0.362418	-0.941195	0.563492	1	0.998
GSE18281_CORTICAL_VS_MEDULLARY_THYMOCYTE_UP	0.419187	1.29054	0.143418	0.428143	0.936		GSE15735_CTRL_VS_HDAC_INHIBITOR_TREATED_CD4_TCELL_2H_UP	-0.297675	-0.940792	0.547059	1	0.998
GSE39556_UNTREATED_VS_3H_POLYIC_INJ_MOUSE_CD8A_DC_UP	0.551633	1.28859	0.189655	0.429393	0.936		GSE3982_DC_VS_NKCELL_DN	-0.327249	-0.939827	0.592742	1	0.998
GSE2405_0H_VS_24H_A_PHAGOCYTOPHILUM_STIM_NEUTROPHIL_UP	0.508259	1.28873	0.178503	0.430236	0.936		GSE20715_WT_VS_TLR4_KO_6H_OZONE_LUNG_UP	-0.315755	-0.93607	0.588358	1	0.998
GSE14415_NATURAL_TREG_VS_FOXP3_KO_NATURAL_TREG_UP	0.494209	1.28917	0.140684	0.430405	0.936		GSE29618_PDC_VS_MDC_DAY7_FLU_VACCINE_DN	-0.345675	-0.934978	0.55511	1	0.998
GSE360_CTRL_VS_L_MAJOR_DC_DN	0.493777	1.28635	0.151341	0.432559	0.937		GSE25123_WT_VS_PPARG_KO_MACROPHAGE_ROSIGLITAZONE_STIM_UP	-0.373005	-0.934369	0.583826	1	0.998
GSE7548_DAY7_VS_DAY28_PCC_IMMUNIZATION_CD4_TCELL_DN	0.472287	1.28668	0.154902	0.432925	0.937		GSE44732_UNSTIM_VS_IL27_STIM_IMATURE_DC_DN	-0.374137	-0.933588	0.577603	1	0.998
GSE36826_NORMAL_VS_STAPH_AUREUS_INF_SKIN_UP	0.507189	1.2797	0.192534	0.447819	0.938		GSE3982_NEUTROPHIL_VS_TH2_UP	-0.400687	-0.931939	0.535714	1	0.998
GSE15330_HSC_VS_MEGAKARYOCYTE_ERYTHROID_PROGENITOR_IKAROS_KO_DN	0.562158	1.27895	0.194779	0.448364	0.938		GSE23321_CENTRAL_MEMORY_VS_NAIVE_CD8_TCELL_UP	-0.354919	-0.931759	0.563745	1	0.998
GSE13738_RESTING_VS_BYSTANDER_ACTIVATED_CD4_TCELL_DN	0.472063	1.27198	0.149495	0.448887	0.939		GSE17721_CTRL_VS_CPG_2H_BMDC_DN	-0.330487	-0.927981	0.589537	1	0.998
GSE18281_SUBCAPSULAR_CORTICAL_REGION_VS_WHOLE_CORTEX_THYMUS_DN	0.536906	1.27337	0.153535	0.449034	0.939		GSE29949_CD8_NEG_DC_SPLEEN_VS_MONOCYTE_BONE_MARROW_DN	-0.356463	-0.926078	0.548057	1	0.998
GSE37532_WT_VS_PPARG_KO_LN_TCONV_DN	0.42322	1.27289	0.186408	0.449036	0.939		GSE1112_HY_CD8AB_VS_HY_CD8AA_THYMOCYTE_RTOC_CULTURE_DN	-0.387316	-0.925491	0.51417	1	0.998
GSE36527_CD62L_HIGH_CD69_NEG_VS_CD62L_LOW_CD69_POS_TREG_KLRG1_NEG_DN	0.462435	1.27376	0.167665	0.449306	0.939		GSE3982_EFF_MEMORY_CD4_TCELL_VS_NKCELL_DN	-0.33491	-0.922412	0.607362	1	0.998
GSE4590_PRE_BCELL_VS_LARGE_PRE_BCELL_UP	0.513825	1.27209	0.184676	0.449796	0.939		GSE22886_NAIVE_CD8_TCELL_VS_NEUTROPHIL_DN	-0.385336	-0.92225	0.627291	1	0.998
GSE18791_CTRL_VS_NEWCASTLE_VIRUS_DC_16H_DN	0.464548	1.27012	0.121272	0.449932	0.939		GSE43955_10H_VS_60H_ACT_CD4_TCELL_DN	-0.353591	-0.921393	0.573222	1	0.999
GSE41867_DAY6_EFFECTOR_VS_DAY30_MEMORY_CD8_TCELL_LCMV_ARMSTRONG_UP	0.472336	1.27055	0.172888	0.449998	0.939		GSE29949_CD8_POS_DC_SPLEEN_VS_DC_BRAIN_DN	-0.308937	-0.920848	0.607073	1	0.999
GSE18281_MEDULLARY_THYMOCYTE_VS_WHOLE_MEDULLA_THYMUS_DN	0.47116	1.27094	0.143689	0.450203	0.939		GSE46606_IRF4_KO_VS_WT_CD40L_IL2_IL5_1DAY_STIMULATED_BCELL_DN	-0.314643	-0.919683	0.561866	1	0.999
GSE19401_NAIVE_VS_IMMUNIZED_MOUSE_PLN_FOLLICULAR_DC_DN	0.473534	1.26852	0.18591	0.450258	0.939		GSE3982_DC_VS_MAC_UP	-0.346004	-0.919567	0.580392	1	0.999
GSE15930_STIM_VS_STIM_AND_IFNAB_72H_CD8_T_CELL_DN	0.459228	1.26658	0.180915	0.450303	0.94		GSE33162_HDAC3_KO_VS_HDAC3_KO_MACROPHAGE_DN	-0.327511	-0.915004	0.59	1	0.999
GSE33425_CD161_HIGH_VS_INT_CD8_TCELL_UP	0.451178	1.27379	0.190099	0.450442	0.939		GSE28726_NAIVE_VS_ACTIVATED_NKTCELL_DN	-0.336025	-0.913417	0.579918	1	0.999
GSE24292_WT_VS_PPARG_KO_MACROPHAGE_DN	0.531706	1.26941	0.165049	0.450446	0.939		GSE17721_PAM3CSK4_VS_GADIQUIMOD_0.5H_BMDC_UP	-0.383125	-0.913057	0.597222	1	0.999
GSE30962_ACUTE_VS_CHRONIC_LCMV_SECONDARY_INF_CD8_TCELL_DN	0.456504	1.26778	0.189036	0.450876	0.94		GSE19923_E2A_KO_VS_E2A_AND_HEB_KO_DP_THYMOCYTE_UP	-0.343618	-0.912584	0.582121	1	0.999
GSE17721_LPS_VS_POLYIC_12H_BMDC_DN	0.446045	1.26686	0.180039	0.450889	0.94		GSE3720_LPS_VS_PMA_STIM_VD2_GAMMADELTA_TCELL_UP	-0.377613	-0.910637	0.641822	1	0.999
GSE7831_UNSTIM_VS_INFLUENZA_STIM_PDC_4H_UP	0.437389	1.26871	0.147793	0.450953	0.939		GSE15930_STIM_VS_STIM_AND_TRICHOSTATINA_24H_CD8_T_CELL_UP	-0.374841	-0.910377	0.608434	1	0.999
GSE17301_IFNA2_VS_IFNA2_AND_ACD3_ACD28_STIM_CD8_TCELL_DN	0.49235	1.27395	0.168675	0.451227	0.939		GSE22025_TGFB1_VS_TGFB1_AND_PROGESTERONE_TREATED_CD4_TCELL_DN	-0.340836	-0.909614	0.621277	1	0.999
GSE26156_DOUBLE_POSITIVE_VS_CD4_SINGLE_POSITIVE_THYMOCYTE_UP	0.463898	1.27438	0.189555	0.451336	0.939		GSE9509_LPS_VS_LPS_AND_IL10_STIM_IL10_KO_MACROPHAGE_10MIN_UP	-0.399965	-0.90879	0.611538	1	0.999
GSE24634_IL4_VS_CTRL_TREATED_NAIVE_CD4_TCELL_DAY3_DN	0.50027	1.26698	0.159046	0.451718	0.94		GSE17721_CTRL_VS_GARDIQUIMOD_2H_BMDC_DN	-0.34755	-0.908503	0.601626	1	0.999
GSE17721_PAM3CSK4_VS_GADIQUIMOD_4H_BMDC_DN	0.506931	1.26558	0.183752	0.451752	0.94		GSE29618_BCELL_VS_MONOCYTE_DN	-0.402045	-0.908329	0.605159	1	0.999
GSE360_DC_VS_MAC_B_MALAYI_HIGH_DOSE_DN	0.471917	1.26454	0.190099	0.451908	0.94		GSE3039_CD4_TCELL_VS_ALPHABETA_CD8_TCELL_UP	-0.363144	-0.907339	0.608081	1	0.999
GSE41176_UNSTIM_VS_ANTI_IGM_STIM_BCELL_1H_DN	0.47771	1.27557	0.173828	0.451995	0.939		GSE1460_INTRATHYMIC_T_PROGENITOR_VS_NAIVE_CD4_TCELL_CORD_BLOOD_DN	-0.344707	-0.905854	0.636	1	0.999
GSE22886_NAIVE_CD8_TCELL_VS_NEUTROPHIL_UP	0.543742	1.27448	0.220952	0.452303	0.939		GSE22196_HEALTHY_VS_OBESE_MOUSE_SKIN_GAMMADELTA_TCELL_DN	-0.376037	-0.904575	0.596774	1	0.999
GSE17721_0.5H_VS_12H_CPG_BMDC_DN	0.432632	1.26475	0.172691	0.452532	0.94		GSE29618_BCELL_VS_MONOCYTE_DAY7_FLU_VACCINE_DN	-0.375742	-0.903625	0.59879	1	0.999
GSE25088_ROSIGLITAZONE_VS_IL4_AND_ROSIGLITAZONE_STIM_STAT6_KO_MACROPHAGE_DAY10_DN	0.468997	1.27577	0.18618	0.452754	0.939		GSE21379_WT_VS_SAP_KO_TFH_CD4_TCELL_UP	-0.367069	-0.903371	0.603622	1	0.999
GSE24634_IL4_VS_CTRL_TREATED_NAIVE_CD4_TCELL_DAY7_UP	0.505913	1.2746	0.155009	0.453235	0.939		GSE9988_ANTI_TREM1_VS_CTRL_TREATED_MONOCYTES_UP	-0.406303	-0.903001	0.60404	1	0.999
GSE7852_LN_VS_THYMUS_TCONV_UP	0.510447	1.2759	0.19305	0.453654	0.939		GSE28737_FOLLICULAR_VS_MARGINAL_ZONE_BCELL_DN	-0.34566	-0.901069	0.612371	1	0.999
GSE9037_CTRL_VS_LPS_4H_STIM_BMDM_DN	0.466368	1.26338	0.131313	0.453754	0.942		GSE11057_PBMC_VS_MEM_CD4_TCELL_UP	-0.359831	-0.899373	0.626263	1	0.999
GSE13411_NAIVE_VS_IGM_MEMORY_BCELL_DN	0.541009	1.2609	0.234733	0.454081	0.942		GSE20727_ROS_INH_VS_ROS_INH_AND_DNFB_ALLERGEN_TREATED_DC_DN	-0.378871	-0.898169	0.634921	1	0.999
GSE28726_ACT_CD4_TCELL_VS_ACT_VA24NEG_NKTCELL_UP	0.515728	1.26046	0.213462	0.454088	0.942		GSE35435_RESTING_VS_IL4_TREATED_MACROPHAGE_DN	-0.346681	-0.895987	0.639442	1	0.999
GSE7509_DC_VS_MONOCYTE_WITH_FCGRIIB_STIM_DN	0.478137	1.27599	0.142285	0.454642	0.939		GSE20715_0H_VS_24H_OZONE_LUNG_DN	-0.360592	-0.894114	0.578732	1	0.999
GSE6259_CD4_TCELL_VS_CD8_TCELL_DN	0.469337	1.26093	0.191147	0.455107	0.942		GSE37301_MULTIPOTENT_PROGENITOR_VS_LYMPHOID_PRIMED_MPP_DN	-0.334779	-0.891943	0.64271	1	0.999
GSE23568_ID3_TRANSDUCED_VS_ID3_KO_CD8_TCELL_UP	0.470267	1.26141	0.223529	0.455133	0.942		GSE3982_EOSINOPHIL_VS_EFF_MEMORY_CD4_TCELL_UP	-0.35582	-0.889643	0.622093	1	0.999
GSE3039_NKT_CELL_VS_ALPHABETA_CD8_TCELL_UP	0.491516	1.25927	0.199226	0.455783	0.942		GSE28408_LY6G_POS_VS_NEG_DC_UP	-0.344621	-0.887433	0.633947	1	0.999
GSE14415_NATURAL_TREG_VS_TCONV_UP	0.415561	1.26158	0.162	0.455867	0.942		GSE25088_CTRL_VS_IL4_STIM_STAT6_KO_MACROPHAGE_UP	-0.367869	-0.887322	0.642857	1	0.999
GSE7852_TREG_VS_TCONV_THYMUS_UP	0.479374	1.26191	0.207843	0.456237	0.942		GSE30083_SP2_VS_SP3_THYMOCYTE_DN	-0.28901	-0.886795	0.648033	1	0.999
GSE35825_IFNA_VS_IFNG_STIM_MACROPHAGE_UP	0.446061	1.25744	0.214429	0.459077	0.943		GSE9988_LPS_VS_LPS_AND_ANTI_TREM1_MONOCYTE_UP	-0.331906	-0.886081	0.651116	1	0.999
GSE2706_R848_VS_R848_AND_LPS_8H_STIM_DC_DN	0.488328	1.25399	0.166994	0.463737	0.944		GSE22886_NAIVE_TCELL_VS_DC_DN	-0.348949	-0.884908	0.639752	1	0.999
GSE360_HIGH_DOSE_B_MALAYI_VS_M_TUBERCULOSIS_MAC_DN	0.580192	1.25351	0.176	0.463739	0.944		GSE5589_WT_VS_IL6_KO_LPS_AND_IL6_STIM_MACROPHAGE_45MIN_UP	-0.338062	-0.884895	0.635271	1	0.999
GSE43260_BTLA_POS_VS_NEG_INTRATUMORAL_CD8_TCELL_DN	0.385123	1.25286	0.22973	0.464178	0.944		GSE23114_PERITONEAL_CAVITY_B1A_BCELL_VS_SPLEEN_BCELL_DN	-0.293801	-0.883444	0.579775	1	0.999
GSE2706_R848_VS_R848_AND_LPS_2H_STIM_DC_DN	0.488229	1.25428	0.180162	0.464286	0.944		GSE10325_CD4_TCELL_VS_MYELOID_DN	-0.329359	-0.883431	0.635992	1	0.999
GSE23502_BM_VS_COLON_TUMOR_HDC_KO_MYELOID_DERIVED_SUPPRESSOR_CELL_DN	0.504361	1.2543	0.203008	0.465369	0.944		GSE42021_TREG_PLN_VS_CD24HI_TREG_THYMUS_UP	-0.375689	-0.883084	0.577154	1	0.999
GSE43863_DAY6_EFF_VS_DAY150_MEM_TFH_CD4_TCELL_UP	0.461575	1.25125	0.18107	0.46708	0.945		GSE360_HIGH_DOSE_B_MALAYI_VS_M_TUBERCULOSIS_DC_UP	-0.30066	-0.881201	0.634694	1	0.999
GSE31082_CD4_VS_CD8_SP_THYMOCYTE_DN	0.527887	1.25073	0.234165	0.467191	0.946		GSE17721_CTRL_VS_PAM3CSK4_8H_BMDC_DN	-0.28053	-0.880918	0.633684	1	0.999
GSE40274_GATA1_VS_FOXP3_AND_GATA1_TRANSDUCED_ACTIVATED_CD4_TCELL_UP	0.450522	1.2476	0.214008	0.472664	0.95		GSE28449_WT_VS_LRF_KO_GERMINAL_CENTER_BCELL_DN	-0.333295	-0.879078	0.702479	1	0.999
GSE11961_MARGINAL_ZONE_BCELL_VS_GERMINAL_CENTER_BCELL_DAY7_DN	0.448332	1.24795	0.226306	0.472957	0.95		GSE12366_GC_VS_NAIVE_BCELL_DN	-0.274537	-0.876998	0.628514	1	1
GSE7831_UNSTIM_VS_CPG_STIM_PDC_4H_DN	0.506485	1.24654	0.237817	0.474149	0.95		GSE9988_ANTI_TREM1_AND_LPS_VS_CTRL_TREATED_MONOCYTES_UP	-0.379226	-0.876169	0.558648	1	1
GSE23568_CTRL_TRANSDUCED_VS_WT_CD8_TCELL_DN	0.486814	1.24557	0.234848	0.475358	0.95		GSE9006_HEALTHY_VS_TYPE_1_DIABETES_PBMC_AT_DX_UP	-0.376574	-0.874587	0.633266	1	1
GSE32901_NAIVE_VS_TH17_NEG_CD4_TCELL_UP	0.514654	1.24475	0.216573	0.476259	0.95		GSE3920_UNTREATED_VS_IFNA_TREATED_ENDOTHELIAL_CELL_DN	-0.286463	-0.873454	0.678937	1	1
GSE2706_UNSTIM_VS_2H_LPS_DC_DN	0.477356	1.24363	0.258517	0.476585	0.95		GSE360_L_DONOVANI_VS_M_TUBERCULOSIS_DC_UP	-0.320194	-0.872512	0.704312	1	1
GSE17721_LPS_VS_GARDIQUIMOD_8H_BMDC_UP	0.444843	1.24385	0.162745	0.477246	0.95		GSE29618_MONOCYTE_VS_PDC_DAY7_FLU_VACCINE_UP	-0.365701	-0.872244	0.618474	1	1
GSE23398_WT_VS_IL2_KO_CD4_TCELL_SCURFY_MOUSE_UP	0.450636	1.2428	0.194389	0.477479	0.95		GSE7219_WT_VS_NIK_NFKB2_KO_LPS_AND_ANTI_CD40_STIM_DC_DN	-0.276307	-0.870029	0.687873	1	1
GSE37534_UNTREATED_VS_GW1929_TREATED_CD4_TCELL_PPARG1_AND_FOXP3_TRASDUCED_UP	0.468377	1.24052	0.224409	0.48171	0.95		GSE17721_0.5H_VS_24H_CPG_BMDC_UP	-0.32516	-0.867258	0.662768	1	1
GSE19198_6H_VS_24H_IL21_TREATED_TCELL_UP	0.499202	1.2394	0.184109	0.483227	0.95		GSE22935_WT_VS_MYD88_KO_MACROPHAGE_48H_MBOVIS_BCG_STIM_DN	-0.302235	-0.866148	0.652525	1	1
GSE22935_WT_VS_MYD88_KO_MACROPHAGE_12H_MBOVIS_BCG_STIM_DN	0.460907	1.23857	0.195695	0.484166	0.95		GSE22886_NAIVE_CD8_TCELL_VS_NKCELL_DN	-0.291683	-0.865514	0.63786	1	1
GSE3337_CTRL_VS_4H_IFNG_IN_CD8POS_DC_DN	0.37937	1.23655	0.195736	0.486481	0.95		GSE3982_DC_VS_BCELL_DN	-0.301971	-0.864705	0.672131	1	1
GSE43863_NAIVE_VS_TH1_EFF_CD4_TCELL_D6_LCMV_DN	0.484455	1.23695	0.197531	0.486778	0.95		GSE29618_MONOCYTE_VS_MDC_DAY7_FLU_VACCINE_DN	-0.283402	-0.860331	0.665323	1	1
GSE8835_CD4_VS_CD8_TCELL_CLL_PATIENT_UP	0.450904	1.23481	0.181118	0.487282	0.95		GSE24142_DN2_VS_DN3_THYMOCYTE_FETAL_DN	-0.328642	-0.860198	0.709205	1	1
GSE14350_IL2RB_KO_VS_WT_TEFF_UP	0.43224	1.23509	0.210019	0.487773	0.95		GSE7764_IL15_NK_CELL_24H_VS_SPLENOCYTE_DN	-0.281683	-0.859664	0.652083	1	1
GSE29949_MICROGLIA_BRAIN_VS_CD8_NEG_DC_SPLEEN_UP	0.462649	1.23542	0.161479	0.488113	0.95		GSE43955_1H_VS_60H_ACT_CD4_TCELL_UP	-0.314065	-0.859646	0.656189	1	1
GSE43955_1H_VS_42H_ACT_CD4_TCELL_WITH_TGFB_IL6_UP	0.491393	1.2329	0.208494	0.490765	0.953		GSE17974_IL4_AND_ANTI_IL12_VS_UNTREATED_24H_ACT_CD4_TCELL_UP	-0.351697	-0.859404	0.697581	1	1
GOLDRATH_EFF_VS_MEMORY_CD8_TCELL_UP	0.480087	1.23236	0.183432	0.490922	0.953		GSE1925_CTRL_VS_IFNG_PRIMED_MACROPHAGE_DN	-0.336813	-0.856255	0.697917	1	1
GSE17721_PAM3CSK4_VS_CPG_6H_BMDC_DN	0.437876	1.22724	0.232246	0.493382	0.954		GSE20715_0H_VS_24H_OZONE_TLR4_KO_LUNG_DN	-0.340917	-0.856096	0.661258	1	1
GSE20366_TREG_VS_NAIVE_CD4_TCELL_DEC205_CONVERSION_UP	0.546764	1.22746	0.229675	0.493895	0.954		GSE21360_NAIVE_VS_PRIMARY_MEMORY_CD8_TCELL_DN	-0.345049	-0.853932	0.681818	1	1
GSE42088_UNINF_VS_LEISHMANIA_INF_DC_24H_DN	0.509796	1.22813	0.198039	0.494476	0.954		GSE37301_HEMATOPOIETIC_STEM_CELL_VS_COMMON_LYMPHOID_PROGENITOR_DN	-0.325424	-0.853824	0.695296	1	1
GSE16522_ANTI_CD3CD28_STIM_VS_UNSTIM_MEMORY_CD8_TCELL_DN	0.498792	1.2286	0.231969	0.494496	0.954		GSE1432_CTRL_VS_IFNG_24H_MICROGLIA_UP	-0.321439	-0.853675	0.653061	1	1
GSE29618_BCELL_VS_MDC_DAY7_FLU_VACCINE_UP	0.529798	1.22759	0.245211	0.494696	0.954		GSE19198_1H_VS_24H_IL21_TREATED_TCELL_UP	-0.326327	-0.853346	0.668687	1	1
GSE3982_NKCELL_VS_TH1_DN	0.487019	1.22933	0.18835	0.494973	0.954		GSE36891_UNSTIM_VS_POLYIC_TLR3_STIM_PERITONEAL_MACROPHAGE_UP	-0.400752	-0.852761	0.639113	1	1
GSE46606_IRF4HIGH_VS_IRF4MID_CD40L_IL2_IL5_DAY1_STIMULATED_BCELL_DN	0.508826	1.22864	0.208255	0.495523	0.954		GSE24726_WT_VS_E2_22_KO_PDC_DAY4_POST_DELETION_DN	-0.314863	-0.85233	0.648703	1	1
GSE41176_UNSTIM_VS_ANTI_IGM_STIM_TAK1_KO_BCELL_24H_DN	0.463597	1.22956	0.197211	0.495588	0.954		GSE36476_YOUNG_VS_OLD_DONOR_MEMORY_CD4_TCELL_40H_TSST_ACT_DN	-0.276102	-0.850396	0.646586	1	1
GSE6674_CPG_VS_CPG_AND_ANTI_IGM_STIM_BCELL_UP	0.453579	1.22979	0.209393	0.496144	0.954		GSE15930_NAIVE_VS_48H_IN_VITRO_STIM_CD8_TCELL_UP	-0.35805	-0.85032	0.698113	1	1
GSE25123_WT_VS_PPARG_KO_MACROPHAGE_ROSIGLITAZONE_STIM_DN	0.529688	1.22441	0.235741	0.496711	0.955		GSE43955_1H_VS_42H_ACT_CD4_TCELL_WITH_TGFB_IL6_DN	-0.300021	-0.849847	0.682	1	1
GSE17721_LPS_VS_PAM3CSK4_24H_BMDC_UP	0.472469	1.22373	0.212851	0.49719	0.955		GSE22886_NAIVE_BCELL_VS_NEUTROPHIL_DN	-0.350891	-0.848361	0.595573	1	1
GSE24972_WT_VS_IRF8_KO_SPLEEN_FOLLICULAR_BCELL_DN	0.436047	1.22454	0.198444	0.497527	0.955		GSE46606_UNSTIM_VS_CD40L_IL2_IL5_1DAY_STIMULATED_IRF4HIGH_SORTED_BCELL_DN	-0.361004	-0.848045	0.576846	1	1
GSE33513_TCF7_KO_VS_HET_EARLY_THYMIC_PROGENITOR_UP	0.467505	1.22475	0.195736	0.498168	0.955		GSE7852_THYMUS_VS_FAT_TREG_DN	-0.314021	-0.847549	0.669439	1	1
GSE10147_IL3_VS_IL3_AND_CPG_STIM_PDC_UP	0.512988	1.21993	0.237911	0.505347	0.958		GSE34156_NOD2_LIGAND_VS_TLR1_TLR2_LIGAND_24H_TREATED_MONOCYTE_UP	-0.346944	-0.847438	0.672131	1	1
GSE43863_DAY6_EFF_VS_DAY150_MEM_TH1_CD4_TCELL_UP	0.474488	1.21557	0.276191	0.505917	0.958		GSE17721_POLYIC_VS_PAM3CSK4_1H_BMDC_DN	-0.323973	-0.843012	0.688	1	1
GSE14415_INDUCED_VS_NATURAL_TREG_DN	0.418748	1.2192	0.17623	0.505981	0.958		GSE19923_HEB_KO_VS_HEB_AND_E2A_KO_DP_THYMOCYTE_DN	-0.308947	-0.842656	0.673428	1	1
GSE5455_HEALTHY_VS_TUMOR_BEARING_MOUSE_SPLEEN_MONOCYTE_UP	0.490914	1.21681	0.220039	0.506336	0.958		GSE3039_CD4_TCELL_VS_ALPHABETA_CD8_TCELL_DN	-0.307083	-0.841957	0.695565	1	1
GSE24634_TEFF_VS_TCONV_DAY7_IN_CULTURE_UP	0.519199	1.21494	0.262857	0.506463	0.958		GSE18281_PERIMEDULLARY_CORTICAL_REGION_VS_WHOLE_MEDULLA_THYMUS_UP	-0.276012	-0.841229	0.654224	1	1
GSE43955_TH0_VS_TGFB_IL6_TH17_ACT_CD4_TCELL_30H_DN	0.506196	1.21574	0.234469	0.506642	0.958		GSE28726_NAIVE_VS_ACTIVATED_VA24NEG_NKTCELL_DN	-0.303316	-0.839558	0.705521	1	1
GSE26669_CD4_VS_CD8_TCELL_IN_MLR_UP	0.49778	1.21619	0.240631	0.50673	0.958		GSE23321_EFFECTOR_MEMORY_VS_NAIVE_CD8_TCELL_UP	-0.337891	-0.837924	0.691358	1	1
GSE17721_0.5H_VS_4H_CPG_BMDC_DN	0.343404	1.21432	0.226923	0.506807	0.958		GSE3337_CTRL_VS_16H_IFNG_IN_CD8POS_DC_UP	-0.30792	-0.836788	0.679764	1	1
GSE23308_WT_VS_MINERALCORTICOID_REC_KO_MACROPHAGE_DN	0.505921	1.21833	0.259117	0.507034	0.958		GSE339_CD8POS_VS_CD4CD8DN_DC_DN	-0.260077	-0.832823	0.696721	1	1
GSE36476_YOUNG_VS_OLD_DONOR_MEMORY_CD4_TCELL_72H_TSST_ACT_UP	0.54495	1.21699	0.243762	0.507036	0.958		GSE22025_PROGESTERONE_VS_TGFB1_AND_PROGESTERONE_TREATED_CD4_TCELL_DN	-0.308633	-0.830161	0.707602	1	1
GSE14699_NAIVE_VS_ACT_CD8_TCELL_UP	0.522877	1.21782	0.243346	0.507283	0.958		GSE29617_CTRL_VS_DAY7_TIV_FLU_VACCINE_PBMC_2008_UP	-0.365108	-0.829131	0.653697	1	1
KAECH_DAY15_EFF_VS_MEMORY_CD8_TCELL_DN	0.427858	1.21728	0.279693	0.507449	0.958		GSE30962_ACUTE_VS_CHRONIC_LCMV_SECONDARY_INF_CD8_TCELL_UP	-0.30292	-0.828326	0.713996	1	1
GSE24142_EARLY_THYMIC_PROGENITOR_VS_DN3_THYMOCYTE_DN	0.463071	1.2115	0.248544	0.512072	0.958		GSE19941_UNSTIM_VS_LPS_AND_IL10_STIM_IL10_KO_NFKBP50_KO_MACROPHAGE_DN	-0.319753	-0.82801	0.702648	1	1
GSE22886_NAIVE_TCELL_VS_NKCELL_UP	0.503356	1.21024	0.28463	0.512759	0.958		GSE17721_LPS_VS_CPG_12H_BMDC_DN	-0.341207	-0.827465	0.706827	1	1
GSE33425_CD161_INT_VS_NEG_CD8_TCELL_DN	0.450007	1.21061	0.247637	0.512934	0.958		GSE25123_ROSIGLITAZONE_VS_IL4_AND_ROSIGLITAZONE_STIM_MACROPHAGE_DAY10_UP	-0.311711	-0.827117	0.671518	1	1
GSE13738_TCR_VS_BYSTANDER_ACTIVATED_CD4_TCELL_DN	0.3554	1.20843	0.222222	0.515986	0.959		GSE2706_R848_VS_R848_AND_LPS_8H_STIM_DC_UP	-0.327518	-0.826021	0.72561	1	1
GSE40274_XBP1_VS_FOXP3_AND_XBP1_TRANSDUCED_ACTIVATED_CD4_TCELL_UP	0.501402	1.20787	0.244618	0.516371	0.959		GSE4984_UNTREATED_VS_GALECTIN1_TREATED_DC_UP	-0.313578	-0.825171	0.669355	1	1
GSE16450_CTRL_VS_IFNA_6H_STIM_MATURE_NEURON_CELL_LINE_DN	0.488486	1.20206	0.266541	0.51892	0.959		GSE15930_STIM_VS_STIM_AND_IFNAB_72H_CD8_T_CELL_UP	-0.321827	-0.824886	0.721689	1	1
GSE11961_UNSTIM_VS_ANTI_IGM_AND_CD40_STIM_6H_FOLLICULAR_BCELL_DN	0.510326	1.20218	0.266284	0.519687	0.959		GSE16450_IMMATURE_VS_MATURE_NEURON_CELL_LINE_12H_IFNA_STIM_DN	-0.312133	-0.823533	0.700205	1	1
GSE22886_NAIVE_VS_MEMORY_TCELL_DN	0.372657	1.2025	0.231358	0.520042	0.959		GSE25123_WT_VS_PPARG_KO_MACROPHAGE_DN	-0.349201	-0.822531	0.72211	1	1
GSE1925_CTRL_VS_3H_IFNG_STIM_MACROPHAGE_UP	0.453404	1.20269	0.27451	0.520776	0.959		GSE36888_STAT5_AB_KNOCKIN_VS_WT_TCELL_IL2_TREATED_2H_DN	-0.359327	-0.821417	0.698225	1	1
GSE3565_CTRL_VS_LPS_INJECTED_SPLENOCYTES_DN	0.426001	1.20296	0.273921	0.521267	0.959		GSE15330_MEGAKARYOCYTE_ERYTHROID_VS_GRANULOCYTE_MONOCYTE_PROGENITOR_DN	-0.355915	-0.82115	0.697154	1	1
GSE16385_ROSIGLITAZONE_IL4_VS_IL4_ALONE_STIM_MACROPHAGE_12H_UP	0.460475	1.20411	0.259766	0.521826	0.959		GSE24574_BCL6_LOW_TFH_VS_TCONV_CD4_TCELL_UP	-0.334703	-0.81986	0.701403	1	1
GSE20715_0H_VS_24H_OZONE_TLR4_KO_LUNG_UP	0.52081	1.20039	0.273256	0.522011	0.96		GSE9988_LOW_LPS_VS_ANTI_TREM1_AND_LPS_MONOCYTE_UP	-0.315889	-0.819592	0.712551	1	1
GSE17186_NAIVE_VS_CD21LOW_TRANSITIONAL_BCELL_UP	0.452641	1.20444	0.24466	0.52219	0.959		GSE17721_ALL_VS_24H_PAM3CSK4_BMDC_UP	-0.283251	-0.819034	0.703922	1	1
GSE20715_0H_VS_48H_OZONE_LUNG_UP	0.550654	1.20301	0.305769	0.522261	0.959		GSE19198_CTRL_VS_IL21_TREATED_TCELL_6H_UP	-0.334247	-0.816683	0.683897	1	1
GSE9316_IL6_KO_VS_IFNG_KO_INVIVO_EXPANDED_CD4_TCELL_DN	0.482721	1.2047	0.22561	0.522742	0.959		GSE360_DC_VS_MAC_L_DONOVANI_UP	-0.319029	-0.816078	0.72837	1	1
GSE29949_DC_BRAIN_VS_MONOCYTE_BONE_MARROW_UP	0.424554	1.20316	0.266402	0.522968	0.959		GSE10325_LUPUS_CD4_TCELL_VS_LUPUS_MYELOID_DN	-0.335674	-0.815647	0.66998	1	1
GSE12392_CD8A_POS_VS_NEG_SPLEEN_DC_UP	0.419603	1.19936	0.221135	0.52329	0.96		GSE28726_NAIVE_CD4_TCELL_VS_NAIVE_NKTCELL_DN	-0.287489	-0.815309	0.706478	1	1
GSE41176_WT_VS_TAK1_KO_ANTI_IGM_STIM_BCELL_6H_DN	0.396425	1.19833	0.289941	0.523533	0.96		GSE20366_TREG_VS_NAIVE_CD4_TCELL_DN	-0.330935	-0.814441	0.699411	1	1
GSE17721_0.5H_VS_8H_CPG_BMDC_DN	0.441598	1.19844	0.239437	0.52431	0.96		GSE30962_ACUTE_VS_CHRONIC_LCMV_PRIMARY_INF_CD8_TCELL_UP	-0.299381	-0.814187	0.73029	1	1
GSE42088_UNINF_VS_LEISHMANIA_INF_DC_8H_UP	0.483353	1.196	0.210736	0.525433	0.96		GSE22886_DAY0_VS_DAY7_MONOCYTE_IN_CULTURE_UP	-0.306602	-0.813976	0.712245	1	1
GSE11386_NAIVE_VS_MEMORY_BCELL_DN	0.449759	1.1961	0.280943	0.526263	0.96		GSE36476_CTRL_VS_TSST_ACT_72H_MEMORY_CD4_TCELL_YOUNG_UP	-0.308798	-0.81397	0.713693	1	1
GSE20366_EX_VIVO_VS_DEC205_CONVERSION_NAIVE_CD4_TCELL_UP	0.480003	1.1961	0.257253	0.527359	0.96		GSE36888_UNTREATED_VS_IL2_TREATED_STAT5_AB_KNOCKIN_TCELL_17H_UP	-0.382945	-0.813116	0.721881	1	1
GSE15330_HSC_VS_LYMPHOID_PRIMED_MULTIPOTENT_PROGENITOR_UP	0.464116	1.19387	0.242972	0.528204	0.961		GSE3565_DUSP1_VS_WT_SPLENOCYTES_POST_LPS_INJECTION_DN	-0.338142	-0.812976	0.729387	1	1
GSE19888_CTRL_VS_TCELL_MEMBRANES_ACT_MAST_CELL_PRETREAT_A3R_INH_DN	0.461023	1.19423	0.254438	0.528494	0.961		GSE27859_MACROPHAGE_VS_CD11C_INT_F480_INT_DC_DN	-0.323461	-0.812764	0.740365	1	1
GSE19888_ADENOSINE_A3R_ACT_VS_TCELL_MEMBRANES_ACT_IN_MAST_CELL_UP	0.479316	1.19244	0.297665	0.530574	0.962		GSE19941_UNSTIM_VS_LPS_STIM_IL10_KO_MACROPHAGE_UP	-0.284249	-0.81109	0.747968	1	1
GSE36888_STAT5_AB_KNOCKIN_VS_WT_TCELL_IL2_TREATED_17H_UP	0.494973	1.188	0.2818	0.533135	0.963		GSE3039_CD4_TCELL_VS_B1_BCELL_DN	-0.285921	-0.810527	0.678501	1	1
GSE19825_CD24LOW_VS_IL2RA_HIGH_DAY3_EFF_CD8_TCELL_UP	0.416445	1.18801	0.266409	0.534209	0.963		GSE13522_WT_VS_IFNAR_KO_SKIN_UP	-0.33124	-0.809971	0.73499	1	1
GSE360_L_DONOVANI_VS_M_TUBERCULOSIS_DC_DN	0.471849	1.19012	0.268775	0.534797	0.962		GSE30971_WBP7_HET_VS_KO_MACROPHAGE_2H_LPS_STIM_UP	-0.322951	-0.808773	0.753086	1	1
GSE17721_CTRL_VS_POLYIC_12H_BMDC_DN	0.453685	1.18819	0.249489	0.534974	0.963		GSE3982_NEUTROPHIL_VS_CENT_MEMORY_CD4_TCELL_DN	-0.298433	-0.808476	0.737475	1	1
GSE22140_HEALTHY_VS_ARTHRITIC_GERMFREE_MOUSE_CD4_TCELL_UP	0.412704	1.18861	0.273453	0.535079	0.963		GSE24142_EARLY_THYMIC_PROGENITOR_VS_DN2_THYMOCYTE_FETAL_UP	-0.312992	-0.80796	0.741735	1	1
GSE22886_TH1_VS_TH2_48H_ACT_UP	0.449282	1.18883	0.240481	0.535682	0.963		GSE43955_TH0_VS_TGFB_IL6_IL23_TH17_ACT_CD4_TCELL_52H_UP	-0.302473	-0.807304	0.756487	1	1
GSE40274_CTRL_VS_FOXP3_AND_XBP1_TRANSDUCED_ACTIVATED_CD4_TCELL_DN	0.455355	1.18929	0.25947	0.535803	0.963		GSE23925_LIGHT_ZONE_VS_NAIVE_BCELL_UP	-0.339917	-0.80708	0.726141	1	1
GSE18203_CTRL_VS_INTRATUMORAL_CPG_INJ_MC38_TUMOR_DN	0.423931	1.18527	0.276265	0.538373	0.964		GSE16450_IMMATURE_VS_MATURE_NEURON_CELL_LINE_6H_IFNA_STIM_DN	-0.303638	-0.807005	0.755467	1	1
GSE13484_3H_UNSTIM_VS_YF17D_VACCINE_STIM_PBMC_DN	0.458895	1.18423	0.280318	0.538713	0.965		GSE360_DC_VS_MAC_M_TUBERCULOSIS_DN	-0.368579	-0.806554	0.738241	1	1
GSE26488_WT_VS_HDAC7_DELTAP_TG_OT2_THYMOCYTE_WITH_PEPTIDE_INJECTION_UP	0.451043	1.18452	0.311663	0.539129	0.965		GSE360_CTRL_VS_L_MAJOR_DC_UP	-0.273197	-0.804802	0.73428	1	1
GSE7831_UNSTIM_VS_CPG_STIM_PDC_1H_DN	0.508511	1.18133	0.299029	0.542072	0.966		GSE339_EX_VIVO_VS_IN_CULTURE_CD4CD8DN_DC_DN	-0.249788	-0.804259	0.701031	1	1
GSE37301_LYMPHOID_PRIMED_MPP_VS_RAG2_KO_NK_CELL_UP	0.457452	1.17847	0.263862	0.542283	0.967		GSE9960_GRAM_POS_VS_GRAM_NEG_AND_POS_SEPSIS_PBMC_DN	-0.347619	-0.800952	0.768421	1	1
GSE1460_INTRATHYMIC_T_PROGENITOR_VS_CD4_THYMOCYTE_DN	0.415313	1.17885	0.247582	0.542466	0.967		GSE39556_CD8A_DC_VS_NK_CELL_MOUSE_3H_POST_POLYIC_INJ_DN	-0.281682	-0.800623	0.702811	1	1
GSE22601_IMMATURE_CD4_SINGLE_POSITIVE_VS_CD8_SINGLE_POSITIVE_THYMOCYTE_UP	0.447447	1.18158	0.31286	0.542578	0.966		GSE37416_CTRL_VS_6H_F_TULARENSIS_LVS_NEUTROPHIL_DN	-0.302161	-0.799097	0.673597	1	1
GSE29618_BCELL_VS_MDC_UP	0.507007	1.17913	0.292776	0.542908	0.967		GSE13484_12H_UNSTIM_VS_YF17D_VACCINE_STIM_PBMC_DN	-0.293232	-0.797617	0.778706	1	1
GSE29949_DC_BRAIN_VS_MONOCYTE_BONE_MARROW_DN	0.486925	1.18166	0.241313	0.543497	0.966		GSE9006_1MONTH_VS_4MONTH_POST_TYPE_1_DIABETES_DX_PBMC_UP	-0.327309	-0.796946	0.756098	1	1
GSE19941_LPS_VS_LPS_AND_IL10_STIM_IL10_KO_MACROPHAGE_DN	0.473397	1.1793	0.264529	0.543632	0.967		GSE39152_CD103_NEG_VS_POS_MEMORY_CD8_TCELL_DN	-0.311658	-0.796524	0.752475	1	1
GSE5099_DAY3_VS_DAY7_MCSF_TREATED_MACROPHAGE_UP	0.427473	1.17961	0.275728	0.543981	0.967		GSE24574_BCL6_LOW_TFH_VS_NAIVE_CD4_TCELL_DN	-0.330105	-0.7954	0.774567	1	1
GSE9037_CTRL_VS_LPS_4H_STIM_IRAK4_KO_BMDM_DN	0.36218	1.17991	0.225681	0.544372	0.966		GSE29618_MONOCYTE_VS_MDC_DAY7_FLU_VACCINE_UP	-0.354198	-0.794247	0.699801	1	1
GSE24142_ADULT_VS_FETAL_DN2_THYMOCYTE_UP	0.378665	1.17704	0.239006	0.544747	0.968		GSE37301_MULTIPOTENT_PROGENITOR_VS_RAG2_KO_NK_CELL_DN	-0.279582	-0.793975	0.805726	1	1
GSE9650_NAIVE_VS_MEMORY_CD8_TCELL_UP	0.441508	1.17625	0.293666	0.545473	0.968		GSE21360_NAIVE_VS_PRIMARY_MEMORY_CD8_TCELL_UP	-0.301005	-0.792605	0.780127	1	1
GSE27241_CTRL_VS_DIGOXIN_TREATED_RORGT_KO_CD4_TCELL_IN_TH17_POLARIZING_CONDITIONS_DN	0.4043	1.17545	0.282258	0.546294	0.968		GSE10240_CTRL_VS_IL22_STIM_PRIMARY_BRONCHIAL_EPITHELIAL_CELLS_UP	-0.279624	-0.789452	0.752577	1	1
GSE17721_LPS_VS_PAM3CSK4_4H_BMDC_UP	0.429265	1.17359	0.316602	0.547273	0.968		GSE23308_CTRL_VS_CORTICOSTERONE_TREATED_MACROPHAGE_MINERALCORTICOID_REC_KO_DN	-0.293835	-0.789068	0.692771	1	1
GSE21379_WT_VS_SAP_KO_CD4_TCELL_DN	0.488989	1.17406	0.25947	0.547341	0.968		GSE43955_TH0_VS_TGFB_IL6_TH17_ACT_CD4_TCELL_10H_DN	-0.296617	-0.788644	0.785567	1	1
GSE45739_UNSTIM_VS_ACD3_ACD28_STIM_NRAS_KO_CD4_TCELL_UP	0.401536	1.17198	0.312261	0.547607	0.968		GSE43955_1H_VS_10H_ACT_CD4_TCELL_UP	-0.348512	-0.788577	0.747515	1	1
GSE40274_FOXP3_VS_FOXP3_AND_IRF4_TRANSDUCED_ACTIVATED_CD4_TCELL_UP	0.41372	1.1729	0.310811	0.547841	0.968		GSE3982_MAST_CELL_VS_MAC_DN	-0.273897	-0.788445	0.772358	1	1
GSE44732_UNSTIM_VS_IL27_STIM_IMATURE_DC_UP	0.418675	1.17422	0.277132	0.548093	0.968		GSE1791_CTRL_VS_NEUROMEDINU_IN_T_CELL_LINE_0.8H_UP	-0.279185	-0.786384	0.792453	1	1
GSE15930_STIM_VS_STIM_AND_IL12_72H_CD8_T_CELL_UP	0.372686	1.17201	0.231776	0.548615	0.968		GSE17721_CTRL_VS_LPS_2H_BMDC_DN	-0.298238	-0.785568	0.775148	1	1
GSE3982_EFF_MEMORY_CD4_TCELL_VS_TH1_DN	0.48127	1.17054	0.281947	0.549991	0.968		GSE17721_CTRL_VS_GARDIQUIMOD_4H_BMDC_DN	-0.296934	-0.785049	0.768	1	1
GSE6259_FLT3L_INDUCED_DEC205_POS_DC_VS_CD8_TCELL_DN	0.381903	1.16984	0.288235	0.550702	0.969		GSE6092_B_BURGDOFERI_VS_B_BURGDORFERI_AND_IFNG_STIM_ENDOTHELIAL_CELL_DN	-0.245454	-0.783713	0.763747	1	1
GSE360_L_DONOVANI_VS_B_MALAYI_HIGH_DOSE_MAC_UP	0.477014	1.16775	0.290874	0.55327	0.97		GSE37605_TREG_VS_TCONV_NOD_FOXP3_FUSION_GFP_DN	-0.351142	-0.782369	0.731161	1	1
GSE7852_TREG_VS_TCONV_FAT_UP	0.422527	1.16776	0.273603	0.55433	0.97		GSE369_SOCS3_KO_VS_WT_LIVER_POST_IL6_INJECTION_DN	-0.306813	-0.780064	0.757937	1	1
GSE32164_RESTING_DIFFERENTIATED_VS_CMYC_INHIBITED_MACROPHAGE_DN	0.417541	1.16668	0.325048	0.554624	0.97		GSE5542_UNTREATED_VS_IFNG_TREATED_EPITHELIAL_CELLS_24H_UP	-0.286592	-0.779832	0.762994	1	1
GSE28726_NAIVE_VS_ACTIVATED_CD4_TCELL_DN	0.462887	1.16607	0.296154	0.554953	0.97		GSE25123_CTRL_VS_IL4_STIM_MACROPHAGE_DN	-0.276958	-0.779072	0.751004	1	1
GSE17186_NAIVE_VS_CD21LOW_TRANSITIONAL_BCELL_CORD_BLOOD_DN	0.401411	1.16379	0.244576	0.555998	0.97		GSE17721_CTRL_VS_GARDIQUIMOD_8H_BMDC_DN	-0.297889	-0.77725	0.784708	1	1
GSE7460_TCONV_VS_TREG_LN_DN	0.46631	1.16427	0.326087	0.556	0.97		GSE22432_PDC_VS_TGFB1_TREATEDCOMMON_DC_PROGENITOR_DN	-0.271969	-0.777146	0.731006	1	1
GSE17721_CTRL_VS_CPG_12H_BMDC_DN	0.441176	1.16328	0.281496	0.55605	0.97		GSE27434_WT_VS_DNMT1_KO_TREG_DN	-0.342715	-0.774351	0.667347	1	1
GSE24142_EARLY_THYMIC_PROGENITOR_VS_DN2_THYMOCYTE_DN	0.497805	1.16458	0.321224	0.556328	0.97		GSE22025_UNTREATED_VS_TGFB1_TREATED_CD4_TCELL_UP	-0.288332	-0.773239	0.7666	1	1
GSE2770_IL12_AND_TGFB_ACT_VS_ACT_CD4_TCELL_2H_UP	0.47484	1.16202	0.259481	0.556735	0.97		GSE3982_CENT_MEMORY_CD4_TCELL_VS_NKCELL_DN	-0.298143	-0.773126	0.770325	1	1
GSE36527_CD62L_HIGH_VS_CD62L_LOW_TREG_CD69_NEG_KLRG1_NEG_UP	0.430503	1.1648	0.287379	0.556885	0.97		GSE22611_NOD2_VS_MUTANT_NOD2_TRANSDUCED_HEK293T_CELL_UP	-0.318848	-0.772645	0.822485	1	1
GSE2770_IL12_AND_TGFB_ACT_VS_ACT_CD4_TCELL_6H_DN	0.475054	1.16205	0.334638	0.557757	0.97		GSE22935_WT_VS_MYD88_KO_MACROPHAGE_24H_MBOVIS_BCG_STIM_DN	-0.304224	-0.772479	0.769388	1	1
GSE10273_HIGH_VS_LOW_IL7_TREATED_IRF4_8_NULL_PRE_BCELL_DN	0.403375	1.15604	0.255859	0.561903	0.972		GSE3039_ALPHAALPHA_CD8_TCELL_VS_B2_BCELL_DN	-0.326281	-0.772241	0.748016	1	1
GSE15624_CTRL_VS_3H_HALOFUGINONE_TREATED_CD4_TCELL_UP	0.391706	1.15637	0.29572	0.562206	0.972		GSE9006_HEALTHY_VS_TYPE_1_DIABETES_PBMC_AT_DX_DN	-0.345239	-0.770621	0.72211	1	1
GSE2770_UNTREATED_VS_IL4_TREATED_ACT_CD4_TCELL_6H_DN	0.379362	1.15524	0.285714	0.562653	0.972		GSE13484_UNSTIM_VS_12H_YF17D_VACCINE_STIM_PBMC_DN	-0.296475	-0.768183	0.71627	1	1
GSE17974_CTRL_VS_ACT_IL4_AND_ANTI_IL12_6H_CD4_TCELL_DN	0.456107	1.15654	0.279026	0.562893	0.972		GSE17721_LPS_VS_PAM3CSK4_6H_BMDC_UP	-0.281004	-0.767932	0.784553	1	1
GSE339_CD8POS_VS_CD4CD8DN_DC_UP	0.459176	1.15825	0.283203	0.563367	0.971		GSE17721_CPG_VS_GARDIQUIMOD_12H_BMDC_DN	-0.340838	-0.766367	0.742515	1	1
GSE3720_UNSTIM_VS_LPS_STIM_VD2_GAMMADELTA_TCELL_UP	0.463635	1.15663	0.325536	0.563741	0.972		GSE3982_NEUTROPHIL_VS_EFF_MEMORY_CD4_TCELL_UP	-0.319691	-0.765901	0.737575	1	1
GSE21670_UNTREATED_VS_TGFB_TREATED_STAT3_KO_CD4_TCELL_DN	0.420387	1.15849	0.307839	0.563858	0.971		GSE29949_MICROGLIA_BRAIN_VS_CD8_POS_DC_SPLEEN_DN	-0.294845	-0.765442	0.836777	1	1
GSE23568_ID3_TRANSDUCED_VS_ID3_KO_CD8_TCELL_DN	0.398317	1.15752	0.357143	0.563892	0.972		GSE17721_LPS_VS_CPG_1H_BMDC_DN	-0.320456	-0.763994	0.705757	1	1
GSE360_L_DONOVANI_VS_L_MAJOR_MAC_DN	0.449981	1.15185	0.27112	0.563987	0.974		GSE22886_DC_VS_MONOCYTE_UP	-0.297735	-0.762456	0.810309	1	1
GSE17721_CTRL_VS_POLYIC_8H_BMDC_DN	0.456865	1.1504	0.281853	0.564097	0.974		GSE21033_CTRL_VS_POLYIC_STIM_DC_24H_UP	-0.285764	-0.762124	0.798371	1	1
GSE7852_LN_VS_THYMUS_TREG_UP	0.431169	1.15134	0.292089	0.564097	0.974		GSE29164_DAY3_VS_DAY7_CD8_TCELL_AND_IL12_TREATED_MELANOMA_UP	-0.27823	-0.761892	0.800395	1	1
GSE3982_MEMORY_CD4_TCELL_VS_TH1_UP	0.377196	1.15218	0.293886	0.564245	0.974		GSE25085_FETAL_BM_VS_ADULT_BM_SP4_THYMIC_IMPLANT_DN	-0.328623	-0.76156	0.753036	1	1
GSE41867_DAY15_EFFECTOR_VS_DAY30_EXHAUSTED_CD8_TCELL_LCMV_CLONE13_UP	0.394869	1.15684	0.277445	0.564276	0.972		GSE42088_2H_VS_24H_LEISHMANIA_INF_DC_UP	-0.316834	-0.75915	0.746362	1	1
GSE3982_MAC_VS_TH2_DN	0.440289	1.15074	0.304609	0.564364	0.974		GSE22025_UNTREATED_VS_TGFB1_TREATED_CD4_TCELL_DN	-0.294982	-0.758567	0.824786	1	1
GSE32901_NAIVE_VS_TH1_CD4_TCELL_DN	0.504062	1.15385	0.312977	0.564588	0.972		GSE41867_DAY6_VS_DAY15_LCMV_ARMSTRONG_EFFECTOR_CD8_TCELL_UP	-0.300831	-0.758045	0.78882	1	1
GSE41867_NAIVE_VS_DAY8_LCMV_CLONE13_EFFECTOR_CD8_TCELL_UP	0.4708	1.15287	0.30572	0.564678	0.972		GSE2585_CTEC_VS_THYMIC_MACROPHAGE_UP	-0.347026	-0.757647	0.761134	1	1
GSE2935_UV_INACTIVATED_VS_LIVE_SENDAI_VIRUS_INF_MACROPHAGE_UP	0.475699	1.15235	0.287619	0.564859	0.973		GSE369_PRE_VS_POST_IL6_INJECTION_IFNG_KO_LIVER_DN	-0.300267	-0.753583	0.791753	1	1
GSE39152_BRAIN_VS_SPLEEN_CD103_NEG_MEMORY_CD8_TCELL_UP	0.339733	1.15299	0.311284	0.565485	0.972		GSE9988_LPS_VS_LPS_AND_ANTI_TREM1_MONOCYTE_DN	-0.317492	-0.753265	0.757396	1	1
GSE17721_4H_VS_24H_POLYIC_BMDC_UP	0.474724	1.1446	0.292829	0.565648	0.976		GSE7768_OVA_ALONE_VS_OVA_WITH_LPS_IMMUNIZED_MOUSE_WHOLE_SPLEEN_6H_DN	-0.270787	-0.753262	0.762195	1	1
GSE22886_CD4_TCELL_VS_BCELL_NAIVE_UP	0.467323	1.1454	0.354406	0.565866	0.976		GSE9650_EXHAUSTED_VS_MEMORY_CD8_TCELL_DN	-0.312825	-0.752914	0.75	1	1
GSE29618_BCELL_VS_MONOCYTE_DAY7_FLU_VACCINE_UP	0.48242	1.14496	0.36692	0.565925	0.976		GSE22886_NAIVE_VS_IGM_MEMORY_BCELL_DN	-0.263776	-0.752786	0.795547	1	1
GSE5589_LPS_VS_LPS_AND_IL10_STIM_IL10_KO_MACROPHAGE_45MIN_DN	0.417938	1.1455	0.344554	0.566686	0.976		GSE22611_UNSTIM_VS_2H_MDP_STIM_MUTANT_NOD2_TRANSDUCED_HEK293T_CELL_UP	-0.267046	-0.75161	0.809524	1	1
GSE34515_CD16_NEG_VS_POS_MONOCYTE_UP	0.428255	1.14551	0.289883	0.567683	0.976		GSE25088_IL4_VS_IL4_AND_ROSIGLITAZONE_STIM_MACROPHAGE_DAY10_UP	-0.311863	-0.751073	0.753968	1	1
GSE39864_WT_VS_GATA3_KO_TREG_UP	0.434665	1.14737	0.315682	0.567729	0.975		GSE12845_IGD_NEG_BLOOD_VS_DARKZONE_GC_TONSIL_BCELL_UP	-0.250016	-0.749079	0.773931	1	1
GSE22886_NAIVE_CD8_TCELL_VS_NKCELL_UP	0.521976	1.14589	0.35687	0.56794	0.976		GSE19401_NAIVE_VS_IMMUNIZED_MOUSE_PLN_FOLLICULAR_DC_UP	-0.302071	-0.748318	0.736735	1	1
GSE17721_CTRL_VS_CPG_8H_BMDC_DN	0.473109	1.14748	0.296443	0.568482	0.975		GSE20715_WT_VS_TLR4_KO_48H_OZONE_LUNG_UP	-0.241611	-0.74802	0.770459	1	1
GSE2706_R848_VS_LPS_2H_STIM_DC_DN	0.480386	1.14606	0.309665	0.568562	0.976		GSE19401_PAM2CSK4_VS_RETINOIC_ACID_AND_PAM2CSK4_STIM_FOLLICULAR_DC_DN	-0.3494	-0.747609	0.792683	1	1
GSE17721_PAM3CSK4_VS_CPG_4H_BMDC_DN	0.457079	1.1463	0.32874	0.569081	0.976		GSE42021_TCONV_PLN_VS_CD24LO_TCONV_THYMUS_DN	-0.286384	-0.747015	0.825902	1	1
GSE23114_PERITONEAL_CAVITY_B1A_BCELL_VS_SPLEEN_BCELL_IN_SLE2C1_MOUSE_DN	0.426713	1.14152	0.338614	0.569297	0.978		GSE2585_CTEC_VS_MTEC_THYMUS_UP	-0.301255	-0.746096	0.773092	1	1
GSE5679_CTRL_VS_PPARG_LIGAND_ROSIGLITAZONE_AND_RARA_AGONIST_AM580_TREATED_DC_UP	0.407419	1.14756	0.288845	0.569357	0.975		GSE5589_UNSTIM_VS_180MIN_LPS_STIM_MACROPHAGE_DN	-0.283613	-0.745862	0.776371	1	1
GOLDRATH_NAIVE_VS_EFF_CD8_TCELL_UP	0.429538	1.14194	0.350195	0.569369	0.977		GSE5589_LPS_VS_LPS_AND_IL10_STIM_IL10_KO_MACROPHAGE_180MIN_DN	-0.325472	-0.745252	0.771372	1	1
GSE37532_TREG_VS_TCONV_CD4_TCELL_FROM_LN_DN	0.370255	1.14103	0.310277	0.569391	0.978		GSE22025_UNTREATED_VS_TGFB1_AND_PROGESTERONE_TREATED_CD4_TCELL_DN	-0.285034	-0.744841	0.832653	1	1
GSE19401_UNSTIM_VS_RETINOIC_ACID_STIM_FOLLICULAR_DC_DN	0.46461	1.14233	0.378641	0.569521	0.976		GSE41176_WT_VS_TAK1_KO_ANTI_IGM_STIM_BCELL_6H_UP	-0.383538	-0.744418	0.742063	1	1
GSE7460_CTRL_VS_FOXP3_OVEREXPR_TCONV_1_DN	0.456506	1.14001	0.324111	0.570726	0.979		GSE17186_CD21LOW_VS_CD21HIGH_TRANSITIONAL_BCELL_CORD_BLOOD_DN	-0.284896	-0.743902	0.782241	1	1
GSE7219_WT_VS_NIK_NFKB2_KO_DC_UP	0.429108	1.13852	0.353057	0.572864	0.979		GSE15735_2H_VS_12H_HDAC_INHIBITOR_TREATED_CD4_TCELL_DN	-0.250224	-0.742538	0.814229	1	1
GSE22886_NAIVE_BCELL_VS_DC_UP	0.475003	1.13798	0.317829	0.573007	0.979		GSE9037_WT_VS_IRAK4_KO_LPS_4H_STIM_BMDM_UP	-0.2388	-0.740893	0.737903	1	1
GSE22886_NAIVE_BCELL_VS_MONOCYTE_UP	0.524588	1.13699	0.34585	0.574162	0.979		GSE45365_NK_CELL_VS_CD11B_DC_DN	-0.331822	-0.740216	0.74433	1	1
GSE43955_TH0_VS_TGFB_IL6_TH17_ACT_CD4_TCELL_42H_DN	0.426584	1.13415	0.284	0.57937	0.98		GSE36392_TYPE_2_MYELOID_VS_MAC_IL25_TREATED_LUNG_UP	-0.315336	-0.739831	0.824351	1	1
GSE22886_CD8_TCELL_VS_BCELL_NAIVE_UP	0.447891	1.13045	0.360687	0.584563	0.98		GSE20366_EX_VIVO_VS_HOMEOSTATIC_CONVERSION_NAIVE_CD4_TCELL_DN	-0.29372	-0.739564	0.802083	1	1
GSE46242_TH1_VS_ANERGIC_TH1_CD4_TCELL_WITH_EGR2_DELETED_UP	0.425045	1.12711	0.369352	0.584788	0.982		GSE41978_WT_VS_ID2_KO_KLRG1_LOW_EFFECTOR_CD8_TCELL_DN	-0.307229	-0.737264	0.829218	1	1
GSE27670_CTRL_VS_LMP1_TRANSDUCED_GC_BCELL_UP	0.428931	1.13062	0.300589	0.585239	0.98		GSE3982_BASOPHIL_VS_EFF_MEMORY_CD4_TCELL_UP	-0.285367	-0.736727	0.780041	1	1
GSE37301_COMMON_LYMPHOID_PROGENITOR_VS_GRAN_MONO_PROGENITOR_DN	0.474082	1.12735	0.353846	0.585281	0.982		GSE22140_GERMFREE_VS_SPF_MOUSE_CD4_TCELL_DN	-0.274566	-0.736057	0.76494	1	1
GSE31082_DN_VS_CD4_SP_THYMOCYTE_DN	0.392664	1.1264	0.324803	0.585315	0.982		GSE3982_MAC_VS_BASOPHIL_DN	-0.259618	-0.733693	0.802905	1	1
GSE15733_BM_VS_SPLEEN_MEMORY_CD4_TCELL_DN	0.458207	1.12182	0.32567	0.585954	0.984		GSE27670_CTRL_VS_LMP1_TRANSDUCED_GC_BCELL_DN	-0.309064	-0.731619	0.788934	1	1
GSE22140_GERMFREE_VS_SPF_ARTHRITIC_MOUSE_CD4_TCELL_UP	0.447719	1.13075	0.313492	0.585984	0.98		GSE8621_UNSTIM_VS_LPS_PRIMED_AND_LPS_STIM_MACROPHAGE_DN	-0.267623	-0.731611	0.818182	1	1
GSE18893_TCONV_VS_TREG_2H_TNF_STIM_DN	0.457556	1.12222	0.338	0.586124	0.984		GSE7764_NKCELL_VS_SPLENOCYTE_UP	-0.287791	-0.731263	0.787276	1	1
GSE37416_0H_VS_6H_F_TULARENSIS_LVS_NEUTROPHIL_DN	0.419326	1.12738	0.370998	0.586265	0.982		GSE25677_MPL_VS_MPL_AND_R848_STIM_BCELL_UP	-0.259838	-0.730876	0.788618	1	1
GSE42088_UNINF_VS_LEISHMANIA_INF_DC_4H_UP	0.425648	1.12069	0.337143	0.586341	0.984		GSE3982_DC_VS_MAC_LPS_STIM_DN	-0.315398	-0.730822	0.835317	1	1
GSE5679_PPARG_LIGAND_ROSIGLITAZONE_VS_RARA_AGONIST_AM580_TREATED_DC_DN	0.371069	1.12255	0.288577	0.586416	0.984		GSE34179_THPOK_KO_VS_WT_VA14I_NKTCELL_DN	-0.318494	-0.730104	0.812	1	1
GSE10240_IL22_VS_IL22_AND_IL17_STIM_PRIMARY_BRONCHIAL_EPITHELIAL_CELLS_UP	0.417164	1.12857	0.316602	0.586619	0.981		GSE19401_UNSTIM_VS_PAM2CSK4_STIM_FOLLICULAR_DC_UP	-0.326347	-0.730073	0.689938	1	1
GSE5589_UNSTIM_VS_45MIN_LPS_AND_IL10_STIM_MACROPHAGE_UP	0.352631	1.12533	0.322068	0.58663	0.984		GSE7568_CTRL_VS_24H_TGFB_TREATED_MACROPHAGES_WITH_IL4_AND_DEXAMETHASONE_UP	-0.287713	-0.729856	0.799603	1	1
GSE11057_CD4_CENT_MEM_VS_PBMC_UP	0.434124	1.12375	0.361328	0.586901	0.984		GSE11961_FOLLICULAR_BCELL_VS_GERMINAL_CENTER_BCELL_DAY40_DN	-0.256223	-0.729282	0.813142	1	1
GSE360_DC_VS_MAC_M_TUBERCULOSIS_UP	0.42236	1.12752	0.306324	0.586964	0.982		GSE17721_LPS_VS_PAM3CSK4_1H_BMDC_DN	-0.303167	-0.728406	0.813861	1	1
GSE360_CTRL_VS_L_MAJOR_MAC_UP	0.431235	1.12276	0.334008	0.587011	0.984		GSE25085_FETAL_LIVER_VS_FETAL_BM_SP4_THYMIC_IMPLANT_DN	-0.28931	-0.727831	0.798828	1	1
GSE43955_TH0_VS_TGFB_IL6_TH17_ACT_CD4_TCELL_60H_UP	0.473822	1.12321	0.345309	0.587022	0.984		GSE39556_UNTREATED_VS_3H_POLYIC_INJ_MOUSE_NK_CELL_DN	-0.288607	-0.72585	0.814741	1	1
GSE7460_CD8_TCELL_VS_CD4_TCELL_ACT_UP	0.453544	1.12083	0.369863	0.587065	0.984		GSE23502_BM_VS_COLON_TUMOR_MYELOID_DERIVED_SUPPRESSOR_CELL_DN	-0.30378	-0.725611	0.833667	1	1
GSE30083_SP2_VS_SP3_THYMOCYTE_UP	0.501576	1.12878	0.315789	0.58717	0.981		GSE22886_DC_VS_MONOCYTE_DN	-0.263804	-0.725534	0.782258	1	1
GSE40274_FOXP3_VS_FOXP3_AND_LEF1_TRANSDUCED_ACTIVATED_CD4_TCELL_UP	0.416074	1.12448	0.351351	0.587324	0.984		GSE39382_IL3_VS_IL3_IL33_TREATED_MAST_CELL_UP	-0.23557	-0.725044	0.797642	1	1
GSE1460_DP_VS_CD4_THYMOCYTE_DN	0.390867	1.12381	0.352251	0.587807	0.984		GSE27241_CTRL_VS_DIGOXIN_TREATED_CD4_TCELL_IN_TH17_POLARIZING_CONDITIONS_DN	-0.279706	-0.723262	0.827443	1	1
GSE22432_CONVENTIONAL_CDC_VS_PLASMACYTOID_PDC_DN	0.379541	1.12758	0.358382	0.587841	0.981		GSE7831_CPG_VS_INFLUENZA_STIM_PDC_1H_UP	-0.286157	-0.722631	0.761134	1	1
GSE29618_BCELL_VS_PDC_UP	0.470946	1.11912	0.380952	0.588823	0.984		GSE17721_CTRL_VS_GARDIQUIMOD_0.5H_BMDC_UP	-0.246965	-0.722117	0.766208	1	1
GSE28783_CTRL_ANTI_MIR_VS_UNTREATED_ATHEROSCLEROSIS_MACROPHAGE_DN	0.419578	1.11366	0.364	0.589123	0.984		GSE7852_TREG_VS_TCONV_FAT_DN	-0.273366	-0.720816	0.777083	1	1
GSE7764_NKCELL_VS_SPLENOCYTE_DN	0.524537	1.11268	0.400383	0.589213	0.984		GSE7460_FOXP3_MUT_VS_HET_ACT_TCONV_UP	-0.258367	-0.71864	0.832661	1	1
GSE37605_C57BL6_VS_NOD_FOXP3_IRES_GFP_TREG_DN	0.42659	1.11492	0.361538	0.589509	0.984		GSE30971_CTRL_VS_LPS_STIM_MACROPHAGE_WBP7_KO_4H_UP	-0.278098	-0.716596	0.825397	1	1
GSE2826_WT_VS_BTK_KO_BCELL_UP	0.435342	1.11723	0.362035	0.589729	0.984		GSE37301_HEMATOPOIETIC_STEM_CELL_VS_RAG2_KO_NK_CELL_DN	-0.260863	-0.714258	0.841237	1	1
GSE2770_UNTREATED_VS_IL12_TREATED_ACT_CD4_TCELL_48H_UP	0.400761	1.1138	0.373047	0.589818	0.984		GSE17721_0.5H_VS_8H_POLYIC_BMDC_DN	-0.254065	-0.712942	0.869835	1	1
GSE22601_IMMATURE_CD4_SINGLE_POSITIVE_VS_CD8_SINGLE_POSITIVE_THYMOCYTE_DN	0.358734	1.11196	0.380567	0.58984	0.984		GSE22033_UNTREATED_VS_ROSIGLITAZONE_TREATED_MEF_DN	-0.247496	-0.710479	0.822086	1	1
GSE29949_CD8_NEG_DC_SPLEEN_VS_MONOCYTE_BONE_MARROW_UP	0.338366	1.11282	0.307544	0.589897	0.984		GSE17974_0H_VS_1H_IN_VITRO_ACT_CD4_TCELL_DN	-0.277018	-0.710152	0.854251	1	1
GSE36891_UNSTIM_VS_POLYIC_TLR3_STIM_PERITONEAL_MACROPHAGE_DN	0.411022	1.11411	0.352823	0.590183	0.984		GSE3565_DUSP1_VS_WT_SPLENOCYTES_UP	-0.274015	-0.710008	0.791411	1	1
GSE40274_CTRL_VS_FOXP3_AND_LEF1_TRANSDUCED_ACTIVATED_CD4_TCELL_UP	0.473135	1.11795	0.4	0.590217	0.984		GSE3982_BASOPHIL_VS_TH2_UP	-0.249537	-0.708713	0.828283	1	1
GSE3039_ALPHABETA_CD8_TCELL_VS_B1_BCELL_DN	0.412861	1.11494	0.327968	0.590462	0.984		GSE46606_UNSTIM_VS_CD40L_IL2_IL5_DAY3_STIMULATED_BCELL_DN	-0.282868	-0.70867	0.847826	1	1
GSE17721_12H_VS_24H_LPS_BMDC_UP	0.466591	1.11588	0.363107	0.590575	0.984		GSE17580_UNINFECTED_VS_S_MANSONI_INF_TEFF_DN	-0.256567	-0.708335	0.811359	1	1
GSE22886_TCELL_VS_BCELL_NAIVE_UP	0.396825	1.11726	0.363985	0.590687	0.984		GSE2585_CD80_HIGH_VS_LOW_AIRE_KO_MTEC_UP	-0.290689	-0.707516	0.840237	1	1
GSE3720_UNSTIM_VS_PMA_STIM_VD2_GAMMADELTA_TCELL_UP	0.436546	1.11619	0.372549	0.590971	0.984		GSE40274_CTRL_VS_GATA1_TRANSDUCED_ACTIVATED_CD4_TCELL_UP	-0.249899	-0.707213	0.887295	1	1
GSE8685_IL2_ACT_IL2_STARVED_VS_IL15_ACT_IL2_STARVED_CD4_TCELL_UP	0.371452	1.11502	0.308448	0.591285	0.984		GSE24726_WT_VS_E2_2_KO_PDC_DAY6_POST_DELETION_DN	-0.291754	-0.706956	0.811088	1	1
GSE3982_EOSINOPHIL_VS_CENT_MEMORY_CD4_TCELL_DN	0.410043	1.1099	0.347826	0.592257	0.984		GSE6259_33D1_POS_VS_DEC205_POS_FLT3L_INDUCED_SPLENIC_DC_UP	-0.283357	-0.706264	0.804348	1	1
GSE45739_UNSTIM_VS_ACD3_ACD28_STIM_WT_CD4_TCELL_UP	0.421713	1.11021	0.367704	0.592667	0.984		KAECH_DAY15_EFF_VS_MEMORY_CD8_TCELL_UP	-0.243003	-0.704303	0.85084	1	1
GSE7460_WT_VS_FOXP3_HET_ACT_WITH_TGFB_TCONV_DN	0.417848	1.10787	0.32233	0.595637	0.986		GSE5589_WT_VS_IL10_KO_LPS_AND_IL10_STIM_MACROPHAGE_45MIN_UP	-0.261952	-0.704114	0.858921	1	1
GSE4984_UNTREATED_VS_GALECTIN1_TREATED_DC_DN	0.51401	1.10674	0.380497	0.596983	0.986		GSE15271_CXCR4_POS_VS_NEG_GC_BCELL_DN	-0.2358	-0.703372	0.869474	1	1
GSE32986_UNSTIM_VS_GMCSF_STIM_DC_DN	0.373958	1.10258	0.313462	0.599661	0.986		GSE2770_IL12_AND_TGFB_VS_IL4_TREATED_ACT_CD4_TCELL_6H_DN	-0.300353	-0.702181	0.833676	1	1
GSE22886_NAIVE_TCELL_VS_MONOCYTE_UP	0.470408	1.10273	0.414258	0.600342	0.986		GSE22611_NOD2_TRANSDUCED_VS_CTRL_HEK293T_STIMULATED_WITH_MDP_2H_UP	-0.276211	-0.701757	0.827038	1	1
GSE37533_UNTREATED_VS_PIOGLIZATONE_TREATED_CD4_TCELL_PPARG1_AND_FOXP3_TRASDUCED_UP	0.447319	1.1046	0.369524	0.600456	0.986		GSE1460_CD4_THYMOCYTE_VS_NAIVE_CD4_TCELL_ADULT_BLOOD_DN	-0.23053	-0.701752	0.833663	1	1
GSE411_UNSTIM_VS_100MIN_IL6_STIM_MACROPHAGE_DN	0.403687	1.10378	0.377358	0.601119	0.986		GSE43700_UNTREATED_VS_IL10_TREATED_PBMC_UP	-0.312494	-0.698079	0.853414	1	1
GSE16522_MEMORY_VS_NAIVE_CD8_TCELL_DN	0.344148	1.10279	0.328972	0.601247	0.986		GSE9988_LPS_VS_CTRL_TREATED_MONOCYTE_UP	-0.310408	-0.697878	0.749499	1	1
GSE3565_DUSP1_VS_WT_SPLENOCYTES_DN	0.418059	1.10323	0.367505	0.601295	0.986		GSE32255_WT_UNSTIM_VS_JMJD2D_KNOCKDOWN_4H_LPS_STIM_DC_UP	-0.208779	-0.696073	0.85	1	1
GSE17974_IL4_AND_ANTI_IL12_VS_UNTREATED_12H_ACT_CD4_TCELL_DN	0.439293	1.10125	0.361328	0.601565	0.986		GSE19923_E2A_KO_VS_HEB_AND_E2A_KO_DP_THYMOCYTE_UP	-0.260259	-0.695932	0.887949	1	1
GSE33424_CD161_HIGH_VS_INT_CD8_TCELL_DN	0.369351	1.09921	0.371869	0.602833	0.986		GSE19401_UNSTIM_VS_RETINOIC_ACID_AND_PAM2CSK4_STIM_FOLLICULAR_DC_DN	-0.283224	-0.69512	0.805941	1	1
GSE45881_CXCR6HI_VS_CXCR1LO_COLONIC_LAMINA_PROPRIA_DN	0.424739	1.09948	0.366667	0.603245	0.986		GSE29949_MICROGLIA_BRAIN_VS_MONOCYTE_BONE_MARROW_UP	-0.280124	-0.693808	0.868687	1	1
GSE360_CTRL_VS_T_GONDII_DC_DN	0.426834	1.09855	0.375969	0.603347	0.986		GSE9988_ANTI_TREM1_VS_LOW_LPS_MONOCYTE_DN	-0.303908	-0.693555	0.756646	1	1
GSE32164_RESTING_DIFFERENTIATED_VS_CMYC_INHIBITED_MACROPHAGE_UP	0.437963	1.09958	0.407767	0.604036	0.986		GSE3720_UNSTIM_VS_LPS_STIM_VD2_GAMMADELTA_TCELL_DN	-0.282879	-0.692976	0.834694	1	1
GSE28783_ANTI_MIR33_VS_CTRL_ATHEROSCLEROSIS_MACROPHAGE_DN	0.452588	1.09497	0.327309	0.606119	0.986		GSE21063_CTRL_VS_ANTI_IGM_STIM_BCELL_3H_UP	-0.265954	-0.692576	0.839104	1	1
GSE31082_DP_VS_CD4_SP_THYMOCYTE_DN	0.389119	1.09455	0.369919	0.606151	0.986		GSE19374_UNINF_VS_LISTERIA_INFECTED_MACROPHAGE_UP	-0.299267	-0.692541	0.87751	1	1
GSE17721_CPG_VS_GARDIQUIMOD_8H_BMDC_UP	0.377618	1.09514	0.372816	0.606747	0.986		GSE39152_SPLEEN_CD103_NEG_VS_BRAIN_CD103_POS_MEMORY_CD8_TCELL_DN	-0.267489	-0.691477	0.885417	1	1
GSE9650_EFFECTOR_VS_MEMORY_CD8_TCELL_UP	0.373655	1.09649	0.372816	0.606764	0.986		GSE24634_IL4_VS_CTRL_TREATED_NAIVE_CD4_TCELL_DAY5_UP	-0.256787	-0.690912	0.862423	1	1
GSE34156_UNTREATED_VS_6H_NOD2_LIGAND_TREATED_MONOCYTE_DN	0.342159	1.09336	0.341948	0.606795	0.986		GSE42021_TREG_PLN_VS_CD24INT_TREG_THYMUS_UP	-0.277075	-0.689129	0.771784	1	1
GSE46606_IRF4HIGH_VS_WT_CD40L_IL2_IL5_DAY3_STIMULATED_BCELL_DN	0.428473	1.09547	0.394477	0.607001	0.986		GSE37301_HEMATOPOIETIC_STEM_CELL_VS_COMMON_LYMPHOID_PROGENITOR_UP	-0.226697	-0.688308	0.913136	1	1
GSE24142_ADULT_VS_FETAL_EARLY_THYMIC_PROGENITOR_DN	0.365138	1.0936	0.343511	0.607314	0.986		GSE1448_CTRL_VS_ANTI_VBETA5_DP_THYMOCYTE_UP	-0.201553	-0.687197	0.888235	1	1
GSE17721_0.5H_VS_24H_CPG_BMDC_DN	0.359592	1.09548	0.334608	0.607971	0.986		GSE1791_CTRL_VS_NEUROMEDINU_IN_T_CELL_LINE_6H_UP	-0.253566	-0.536539	0.946939	1	1
GSE22025_UNTREATED_VS_PROGESTERONE_TREATED_CD4_TCELL_UP	0.410939	1.09205	0.360845	0.608612	0.986		GSE3920_UNTREATED_VS_IFNA_TREATED_FIBROBLAST_UP	-0.2	-0.534989	0.943662	1	1
GSE20366_CD103_POS_VS_NEG_TREG_KLRG1NEG_DN	0.442303	1.08817	0.382353	0.610838	0.986		GSE22443_NAIVE_VS_ACT_AND_IL2_TREATED_CD8_TCELL_DN	-0.227701	-0.531346	0.993631	1	1
GSE14699_DELETIONAL_TOLERANCE_VS_ACTIVATED_CD8_TCELL_UP	0.327344	1.08829	0.34413	0.611554	0.986		GSE24634_TREG_VS_TCONV_POST_DAY3_IL4_CONVERSION_DN	-0.206935	-0.528204	0.953441	1	1
GSE23505_UNTREATED_VS_4DAY_IL6_IL1_TGFB_TREATED_CD4_TCELL_UP	0.407079	1.08994	0.371648	0.612032	0.986		GSE43955_1H_VS_20H_ACT_CD4_TCELL_WITH_TGFB_IL6_UP	-0.209536	-0.526953	0.961225	1	1
GSE14908_RESTING_VS_HDM_STIM_CD4_TCELL_NONATOPIC_PATIENT_DN	0.394314	1.08709	0.359841	0.612106	0.986		GSE339_CD4POS_VS_CD8POS_DC_UP	-0.193028	-0.526876	0.939024	1	1
GSE41087_WT_VS_FOXP3_MUT_ANTI_CD3_CD28_STIM_CD4_TCELL_UP	0.383449	1.08831	0.40873	0.612483	0.986		GSE17721_12H_VS_24H_GARDIQUIMOD_BMDC_UP	-0.200006	-0.524641	0.945455	1	1
GSE17721_LPS_VS_GARDIQUIMOD_4H_BMDC_UP	0.416239	1.08833	0.376426	0.613435	0.986		GOLDRATH_NAIVE_VS_MEMORY_CD8_TCELL_DN	-0.208645	-0.52209	0.936992	1	1
GSE15330_WT_VS_IKAROS_KO_HSC_UP	0.398966	1.08593	0.403579	0.613568	0.986		GSE23308_CTRL_VS_CORTICOSTERONE_TREATED_MACROPHAGE_DN	-0.201917	-0.516711	0.969697	1	1
GSE37301_PRO_BCELL_VS_CD4_TCELL_DN	0.431752	1.08847	0.410882	0.614164	0.986		GSE43955_TH0_VS_TGFB_IL6_TH17_ACT_CD4_TCELL_52H_UP	-0.211395	-0.516415	0.936214	1	1
GSE8921_UNSTIM_VS_TLR1_2_STIM_MONOCYTE_6H_DN	0.417467	1.08416	0.37911	0.614271	0.986		GSE40274_CTRL_VS_FOXP3_AND_PBX1_TRANSDUCED_ACTIVATED_CD4_TCELL_UP	-0.200956	-0.50906	0.972	1	1
GSE40274_FOXP3_VS_FOXP3_AND_PBX1_TRANSDUCED_ACTIVATED_CD4_TCELL_DN	0.321177	1.08459	0.386667	0.614381	0.986		GSE3039_NKT_CELL_VS_B2_BCELL_DN	-0.203074	-0.508889	0.961847	1	1
GSE20715_0H_VS_48H_OZONE_TLR4_KO_LUNG_DN	0.390741	1.08362	0.33908	0.614415	0.986		GSE6259_33D1_POS_DC_VS_CD4_TCELL_DN	-0.234432	-0.507835	0.950617	1	1
GSE15330_HSC_VS_GRANULOCYTE_MONOCYTE_PROGENITOR_IKAROS_KO_UP	0.432665	1.08464	0.409091	0.615255	0.986		GSE14769_UNSTIM_VS_240MIN_LPS_BMDM_DN	-0.189547	-0.503547	0.962227	1	1
GSE22432_MULTIPOTENT_PROGENITOR_VS_CDC_UP	0.434493	1.08259	0.409266	0.615454	0.986		GSE39556_UNTREATED_VS_3H_POLYIC_INJ_MOUSE_CD8A_DC_DN	-0.203657	-0.503353	0.977366	1	1
GSE3982_BCELL_VS_NKCELL_UP	0.453826	1.08107	0.410359	0.615715	0.986		GSE2770_IL12_ACT_VS_ACT_CD4_TCELL_2H_UP	-0.248664	-0.503307	0.965235	1	1
GSE37532_TREG_VS_TCONV_PPARG_KO_CD4_TCELL_FROM_VISCERAL_ADIPOSE_TISSUE_UP	0.45617	1.08058	0.421252	0.615838	0.986		GSE18281_MEDULLARY_THYMOCYTE_VS_WHOLE_MEDULLA_THYMUS_UP	-0.199952	-0.50153	0.974843	1	1
GSE37301_LYMPHOID_PRIMED_MPP_VS_GRAN_MONO_PROGENITOR_UP	0.454702	1.08125	0.388119	0.61637	0.986		GSE22611_NOD2_VS_CTRL_TRANSDUCED_HEK293T_CELL_UP	-0.203274	-0.500612	0.988	1	1
GSE32533_MIR17_KO_VS_MIR17_OVEREXPRESS_ACT_CD4_TCELL_DN	0.451101	1.08129	0.403442	0.617268	0.986		GSE17721_ALL_VS_24H_PAM3CSK4_BMDC_DN	-0.209276	-0.500221	0.963415	1	1
GSE3982_MAC_VS_EFF_MEMORY_CD4_TCELL_DN	0.436854	1.07693	0.404215	0.620698	0.986		GSE22229_RENAL_TRANSPLANT_IMMUNOSUPP_THERAPY_VS_HEALTHY_PBMC_UP	-0.214832	-0.494433	0.977823	1	1
GSE23502_WT_VS_HDC_KO_MYELOID_DERIVED_SUPPRESSOR_CELL_BM_UP	0.393666	1.0772	0.369231	0.621162	0.986		GSE15330_HSC_VS_MEGAKARYOCYTE_ERYTHROID_PROGENITOR_DN	-0.182453	-0.493514	0.991886	1	1
GSE17721_CTRL_VS_CPG_6H_BMDC_DN	0.289506	1.07753	0.378378	0.621402	0.986		GSE22886_NAIVE_CD8_TCELL_VS_MONOCYTE_DN	-0.183017	-0.489918	0.919192	1	1
GSE40068_CXCR5NEG_BCL6NEG_CD4_TCELL_VS_CXCR5POS_BCL6NEG_TFH_DN	0.31388	1.07089	0.371648	0.622717	0.986		GSE3565_CTRL_VS_LPS_INJECTED_SPLENOCYTES_UP	-0.173716	-0.487859	0.971545	1	1
KAECH_NAIVE_VS_DAY8_EFF_CD8_TCELL_UP	0.359946	1.07298	0.43301	0.623178	0.986		GSE42021_TCONV_PLN_VS_TREG_PRECURSORS_THYMUS_DN	-0.170356	-0.484871	0.97546	1	1
GSE13547_WT_VS_ZFX_KO_BCELL_UP	0.396829	1.07019	0.397233	0.6232	0.986		GSE5542_IFNA_VS_IFNA_AND_IFNG_TREATED_EPITHELIAL_CELLS_24H_UP	-0.206844	-0.475105	0.97541	1	1
GSE17721_LPS_VS_GARDIQUIMOD_12H_BMDC_UP	0.468115	1.0724	0.436782	0.62349	0.986		GSE46606_IRF4_KO_VS_WT_CD40L_IL2_IL5_1DAY_STIMULATED_BCELL_UP	-0.186671	-0.467571	0.98768	1	1
GSE33162_HDAC3_KO_VS_HDAC3_KO_4H_LPS_STIM_MACROPHAGE_DN	0.358247	1.07096	0.389002	0.623537	0.986		GSE22886_NAIVE_CD4_TCELL_VS_MONOCYTE_DN	-0.181176	-0.466236	0.940358	1	1
GSE43863_LY6C_INT_CXCR5POS_VS_LY6C_LOW_CXCR5NEG_EFFECTOR_CD4_TCELL_DN	0.371423	1.07181	0.393822	0.623776	0.986		GSE7568_IL4_TGFB_DEXAMETHASONE_VS_IL4_TGFB_TREATED_MACROPHAGE_DN	-0.201333	-0.465365	0.991735	1	1
GSE9601_NFKB_INHIBITOR_VS_PI3K_INHIBITOR_TREATED_HCMV_INF_MONOCYTE_DN	0.410022	1.0694	0.427711	0.623867	0.986		GSE40666_NAIVE_VS_EFFECTOR_CD8_TCELL_DN	-0.182896	-0.4607	0.992048	1	1
GSE35685_CD34POS_CD10NEG_CD62LPOS_VS_CD34POS_CD10POS_BONE_MARROW_DN	0.390452	1.0712	0.429719	0.624031	0.986		GSE24634_TEFF_VS_TCONV_DAY10_IN_CULTURE_DN	-0.172674	-0.45316	0.961847	1	1
GSE33424_CD161_HIGH_VS_NEG_CD8_TCELL_DN	0.383306	1.07301	0.384321	0.624064	0.986		GSE43955_TH0_VS_TGFB_IL6_TH17_ACT_CD4_TCELL_4H_UP	-0.184953	-0.448954	0.983806	1	1
GSE14415_INDUCED_TREG_VS_FOXP3_KO_INDUCED_TREG_IL2_CULTURE_UP	0.42158	1.07392	0.39798	0.624078	0.986		KAECH_NAIVE_VS_DAY15_EFF_CD8_TCELL_DN	-0.170801	-0.445277	0.978992	1	1
GSE5099_CLASSICAL_M1_VS_ALTERNATIVE_M2_MACROPHAGE_UP	0.369247	1.0734	0.362919	0.62424	0.986		GSE9988_ANTI_TREM1_VS_CTRL_TREATED_MONOCYTES_DN	-0.172911	-0.436461	0.97137	1	1
GSE10325_LUPUS_CD4_TCELL_VS_LUPUS_MYELOID_UP	0.443654	1.07413	0.424184	0.624604	0.986		GSE24634_TEFF_VS_TCONV_DAY7_IN_CULTURE_DN	-0.170395	-0.434044	0.969819	1	1
GSE2405_S_AUREUS_VS_A_PHAGOCYTOPHILUM_NEUTROPHIL_UP	0.32416	1.07416	0.40668	0.625501	0.986		GSE28726_ACT_CD4_TCELL_VS_ACT_NKTCELL_DN	-0.150288	-0.433555	0.995876	1	1
GSE6269_HEALTHY_VS_STAPH_PNEUMO_INF_PBMC_UP	0.422705	1.06145	0.43295	0.62881	0.987		GSE14769_UNSTIM_VS_40MIN_LPS_BMDM_DN	-0.185654	-0.432544	0.964072	1	1
GSE20152_HTNFA_OVERXPRESS_ANKLE_VS_CTRL_SPHK1_KO_ANKLE_UP	0.440639	1.06229	0.416996	0.628955	0.987		GSE22935_WT_VS_MYD88_KO_MACROPHAGE_UP	-0.183688	-0.431138	0.96701	1	1
GSE7509_DC_VS_MONOCYTE_DN	0.395009	1.06319	0.391919	0.629012	0.987		GSE21774_CD62L_POS_CD56_BRIGHT_VS_CD62L_NEG_CD56_DIM_NK_CELL_UP	-0.186529	-0.427505	0.98783	1	1
GSE2197_CPG_DNA_VS_UNTREATED_IN_DC_UP	0.42392	1.06629	0.444223	0.62908	0.986		GSE37301_HEMATOPOIETIC_STEM_CELL_VS_PRO_BCELL_UP	-0.16466	-0.41697	0.998054	1	1
GSE46606_UNSTIM_VS_CD40L_IL2_IL5_1DAY_STIMULATED_IRF4_KO_BCELL_UP	0.430417	1.06163	0.433134	0.629402	0.987		GSE27786_NKCELL_VS_NKTCELL_UP	-0.150002	-0.395146	0.997917	1	1
GSE30962_ACUTE_VS_CHRONIC_LCMV_PRIMARY_INF_CD8_TCELL_DN	0.438269	1.06335	0.427723	0.629608	0.987		GSE22886_NAIVE_BCELL_VS_MONOCYTE_DN	-0.127776	-0.370249	0.994024	1	1
GSE2770_IL12_VS_IL4_TREATED_ACT_CD4_TCELL_48H_DN	0.407085	1.06048	0.448743	0.629736	0.987		GSE34156_UNTREATED_VS_6H_TLR1_TLR2_LIGAND_TREATED_MONOCYTE_UP	-0.15048	-0.366903	0.991968	1	1
GSE20198_UNTREATED_VS_IFNA_TREATED_ACT_CD4_TCELL_UP	0.422729	1.06234	0.464217	0.629761	0.987		GSE36891_POLYIC_TLR3_VS_PAM_TLR2_STIM_PERITONEAL_MACROPHAGE_DN	-0.143222	-0.364534	0.99802	1	1
GSE19401_PLN_VS_PEYERS_PATCH_FOLLICULAR_DC_DN	0.440947	1.0645	0.445328	0.630006	0.986		GSE34156_NOD2_LIGAND_VS_TLR1_TLR2_LIGAND_6H_TREATED_MONOCYTE_DN	-0.155142	-0.35541	0.993902	1	1
GSE13411_NAIVE_VS_MEMORY_BCELL_DN	0.437489	1.06525	0.39313	0.630336	0.986		GSE25846_IL10_POS_VS_NEG_CD8_TCELL_DAY7_POST_CORONAVIRUS_BRAIN_UP	-0.159745	-0.354773	0.997972	1	1
GSE21670_STAT3_KO_VS_WT_CD4_TCELL_UP	0.41683	1.06344	0.438462	0.630352	0.987
GSE27786_BCELL_VS_NKCELL_DN	0.402459	1.06392	0.415354	0.630355	0.987
GSE7831_UNSTIM_VS_CPG_STIM_PDC_4H_UP	0.412832	1.06455	0.454369	0.63086	0.986
GSE3982_MEMORY_CD4_TCELL_VS_BCELL_DN	0.40035	1.05928	0.422091	0.631386	0.987
GSE42021_CD24INT_VS_CD24LOW_TCONV_THYMUS_UP	0.392121	1.05777	0.450704	0.631674	0.987
GSE25088_CTRL_VS_IL4_STIM_MACROPHAGE_DN	0.383304	1.05632	0.397338	0.632013	0.987
GSE2585_AIRE_KO_VS_WT_CD80_LOW_MTEC_UP	0.483116	1.05841	0.412698	0.632216	0.987
GSE13946_CTRL_VS_DSS_COLITIS_GD_TCELL_FROM_COLON_DN	0.383598	1.05114	0.406	0.632324	0.987
GSE2405_0H_VS_1.5H_A_PHAGOCYTOPHILUM_STIM_NEUTROPHIL_UP	0.378819	1.05657	0.407619	0.632399	0.987
GSE2706_R848_VS_LPS_8H_STIM_DC_DN	0.4495	1.05785	0.433265	0.632442	0.987
GSE40685_TREG_VS_FOXP3_KO_TREG_PRECURSOR_DN	0.39192	1.05693	0.44668	0.632551	0.987
GSE46606_DAY1_VS_DAY3_CD40L_IL2_IL5_STIMULATED_BCELL_DN	0.343328	1.0546	0.389535	0.63277	0.987
GSE26488_CTRL_VS_PEPTIDE_INJECTION_HDAC7_DELTAP_TG_OT2_THYMOCYTE_UP	0.390279	1.05163	0.388781	0.633196	0.987
GSE22886_NAIVE_CD4_TCELL_VS_MONOCYTE_UP	0.442429	1.05114	0.45977	0.633246	0.987
GOLDRATH_NAIVE_VS_EFF_CD8_TCELL_DN	0.435365	1.05523	0.45098	0.633337	0.987
GSE36826_WT_VS_IL1R_KO_SKIN_DN	0.370042	1.05469	0.441006	0.633531	0.987
GSE22886_TH1_VS_TH2_12H_ACT_UP	0.372323	1.05178	0.411178	0.63383	0.987
GSE19772_HCMV_INFL_VS_HCMV_INF_MONOCYTES_AND_PI3K_INHIBITION_DN	0.39498	1.04981	0.454198	0.633971	0.987
GSE28449_WT_VS_LRF_KO_GERMINAL_CENTER_BCELL_UP	0.401911	1.05294	0.393762	0.634324	0.987
GSE22229_RENAL_TRANSPLANT_VS_HEALTHY_PBMC_UP	0.480523	1.05179	0.470363	0.634738	0.987
GSE4748_CTRL_VS_CYANOBACTERIUM_LPSLIKE_STIM_DC_3H_DN	0.460689	1.05225	0.474104	0.634793	0.987
GSE15330_LYMPHOID_MULTIPOTENT_VS_GRANULOCYTE_MONOCYTE_PROGENITOR_IKAROS_KO_UP	0.308175	1.05301	0.40404	0.635125	0.987
GSE36392_TYPE_2_MYELOID_VS_EOSINOPHIL_IL25_TREATED_LUNG_DN	0.335566	1.04771	0.413926	0.635377	0.987
GSE43955_TH0_VS_TGFB_IL6_TH17_ACT_CD4_TCELL_20H_DN	0.368558	1.04778	0.389662	0.636166	0.987
GSE22886_TCELL_VS_BCELL_NAIVE_DN	0.434722	1.04791	0.433962	0.636868	0.987
GSE39152_SPLEEN_CD103_NEG_VS_BRAIN_CD103_POS_MEMORY_CD8_TCELL_UP	0.41328	1.04517	0.428287	0.637617	0.987
GSE24634_TREG_VS_TCONV_POST_DAY10_IL4_CONVERSION_UP	0.366183	1.04545	0.441683	0.63805	0.987
GSE36078_WT_VS_IL1R_KO_LUNG_DC_AFTER_AD5_T425A_HEXON_INF_UP	0.359826	1.04424	0.393574	0.638638	0.987
GSE24142_EARLY_THYMIC_PROGENITOR_VS_DN2_THYMOCYTE_FETAL_DN	0.469467	1.04553	0.460501	0.638814	0.987
GSE17186_NAIVE_VS_CD21LOW_TRANSITIONAL_BCELL_DN	0.428616	1.04335	0.456	0.639659	0.987
GSE16450_CTRL_VS_IFNA_12H_STIM_MATURE_NEURON_CELL_LINE_DN	0.387938	1.04172	0.47767	0.640238	0.987
GSE17721_LPS_VS_CPG_12H_BMDC_UP	0.387514	1.0421	0.445525	0.640416	0.987
GSE17721_PAM3CSK4_VS_GADIQUIMOD_12H_BMDC_DN	0.388789	1.04231	0.473896	0.640905	0.987
GSE17301_ACD3_ACD28_VS_ACD3_ACD28_AND_IFNA5_STIM_CD8_TCELL_DN	0.354864	1.03626	0.448077	0.641844	0.988
GSE17721_12H_VS_24H_PAM3CSK4_BMDC_UP	0.45636	1.03979	0.447154	0.642322	0.987
GSE43955_TH0_VS_TGFB_IL6_TH17_ACT_CD4_TCELL_42H_UP	0.449668	1.03629	0.464358	0.642715	0.988
GSE21063_WT_VS_NFATC1_KO_3H_ANTI_IGM_STIM_BCELL_DN	0.352226	1.03668	0.455285	0.642841	0.987
GSE3982_EFF_MEMORY_VS_CENT_MEMORY_CD4_TCELL_DN	0.357243	1.03711	0.414258	0.64291	0.987
GSE15659_CD45RA_NEG_CD4_TCELL_VS_RESTING_TREG_UP	0.364882	1.03992	0.42418	0.642978	0.987
GSE7852_TREG_VS_TCONV_LN_UP	0.413774	1.03716	0.489152	0.643743	0.987
GSE6259_FLT3L_INDUCED_33D1_POS_DC_VS_CD4_TCELL_UP	0.436703	1.0374	0.504799	0.644168	0.987
GSE13411_SWITCHED_MEMORY_BCELL_VS_PLASMA_CELL_UP	0.348707	1.03456	0.440154	0.64439	0.988
GSE27786_CD4_VS_CD8_TCELL_UP	0.419591	1.03772	0.429412	0.644513	0.987
GSE40277_GATA1_AND_SATB1_TRANSDUCED_VS_CTRL_CD4_TCELL_UP	0.380258	1.03783	0.451866	0.645205	0.987
GSE17186_CD21LOW_VS_CD21HIGH_TRANSITIONAL_BCELL_UP	0.386843	1.03308	0.429961	0.646362	0.988
GSE24634_NAIVE_CD4_TCELL_VS_DAY3_IL4_CONV_TREG_DN	0.370333	1.02698	0.466411	0.65314	0.99
GSE2706_UNSTIM_VS_2H_R848_DC_DN	0.43131	1.02716	0.490946	0.653715	0.99
GSE45365_WT_VS_IFNAR_KO_CD8A_DC_DN	0.37647	1.02845	0.458661	0.653938	0.99
GSE43955_1H_VS_60H_ACT_CD4_TCELL_DN	0.334341	1.02746	0.448276	0.65408	0.99
GSE25087_TREG_VS_TCONV_FETUS_UP	0.389439	1.02873	0.455621	0.654256	0.99
GSE19941_LPS_VS_LPS_AND_IL10_STIM_IL10_KO_NFKBP50_KO_MACROPHAGE_DN	0.37394	1.02778	0.477912	0.654335	0.99
GSE13306_TREG_VS_TCONV_UP	0.36985	1.02433	0.435701	0.654687	0.991
GSE26343_UNSTIM_VS_LPS_STIM_MACROPHAGE_UP	0.383914	1.02521	0.498008	0.654772	0.991
GSE39556_CD8A_DC_VS_NK_CELL_DN	0.433223	1.02547	0.478516	0.65523	0.991
GSE26290_CTRL_VS_AKT_INHIBITOR_TREATED_ANTI_CD3_AND_IL2_STIM_CD8_TCELL_DN	0.354829	1.02436	0.437624	0.655489	0.991
GSE22886_DAY1_VS_DAY7_MONOCYTE_IN_CULTURE_UP	0.382587	1.02186	0.475	0.655984	0.993
GSE35825_UNTREATED_VS_IFNA_STIM_MACROPHAGE_DN	0.338653	1.02186	0.434426	0.65689	0.993
GSE16451_CTRL_VS_WEST_EQUINE_ENC_VIRUS_MATURE_NEURON_CELL_LINE_DN	0.371614	1.01755	0.48728	0.657042	0.993
GSE23568_CTRL_TRANSDUCED_VS_WT_CD8_TCELL_UP	0.374251	1.02222	0.459883	0.65712	0.993
GSE6674_UNSTIM_VS_CPG_STIM_BCELL_UP	0.344115	1.01655	0.445545	0.657121	0.993
GSE24671_CTRL_VS_BAKIMULC_INFECTED_MOUSE_SPLENOCYTES_UP	0.394171	1.01703	0.486381	0.657149	0.993
GSE14699_NAIVE_VS_DELETIONAL_TOLERANCE_CD8_TCELL_DN	0.36896	1.02071	0.43222	0.657324	0.993
GSE17721_POLYIC_VS_CPG_8H_BMDC_UP	0.396991	1.02249	0.486274	0.657472	0.993
GSE22886_NAIVE_VS_IGM_MEMORY_BCELL_UP	0.393703	1.01591	0.457467	0.657537	0.993
GSE45739_NRAS_KO_VS_WT_UNSTIM_CD4_TCELL_UP	0.387652	1.01762	0.502994	0.657855	0.993
GSE17580_UNINFECTED_VS_S_MANSONI_INF_TREG_DN	0.477753	1.01943	0.498069	0.657987	0.993
GSE8921_UNSTIM_VS_TLR1_2_STIM_MONOCYTE_12H_DN	0.407518	1.01987	0.505814	0.65802	0.993
GSE28783_ANTI_MIR33_VS_UNTREATED_ATHEROSCLEROSIS_MACROPHAGE_UP	0.372388	1.01799	0.436647	0.658055	0.993
GSE4748_CTRL_VS_CYANOBACTERIUM_LPSLIKE_STIM_DC_3H_UP	0.293612	1.01877	0.417293	0.658322	0.993
GSE16385_UNTREATED_VS_12H_ROSIGLITAZONE_TREATED_MACROPHAGE_DN	0.447085	1.01819	0.484064	0.658587	0.993
GSE17721_PAM3CSK4_VS_GADIQUIMOD_6H_BMDC_DN	0.35602	1.01168	0.454545	0.6614	0.993
GSE24574_BCL6_HIGH_TFH_VS_TCONV_CD4_TCELL_DN	0.454326	1.01292	0.513026	0.661619	0.993
GSE32986_UNSTIM_VS_CURDLAN_LOWDOSE_STIM_DC_DN	0.321658	1.01185	0.488636	0.661994	0.993
GSE20727_ROS_INH_VS_ROS_INH_AND_DNFB_ALLERGEN_TREATED_DC_UP	0.427524	1.01225	0.521401	0.662025	0.993
GSE1925_CTRL_VS_IFNG_PRIMED_MACROPHAGE_24H_IFNG_STIM_UP	0.350741	1.01307	0.453094	0.662236	0.993
GSE43955_10H_VS_60H_ACT_CD4_TCELL_UP	0.38914	1.01062	0.491557	0.662667	0.994
GSE43955_TH0_VS_TGFB_IL6_TH17_ACT_CD4_TCELL_30H_UP	0.378682	1.00841	0.493124	0.662716	0.994
GSE21033_1H_VS_24H_POLYIC_STIM_DC_UP	0.359956	1.00995	0.465649	0.663126	0.994
GSE3982_BCELL_VS_TH1_DN	0.370768	1.00864	0.49323	0.663153	0.994
GSE5589_LPS_VS_LPS_AND_IL6_STIM_MACROPHAGE_45MIN_UP	0.401133	1.00889	0.517647	0.663558	0.994
GSE26495_NAIVE_VS_PD1LOW_CD8_TCELL_DN	0.426788	1.00895	0.518375	0.664341	0.994
GSE19198_1H_VS_24H_IL21_TREATED_TCELL_DN	0.385935	1.00547	0.538462	0.664849	0.995
GSE22886_NAIVE_CD4_TCELL_VS_DC_UP	0.3975	1.00661	0.503759	0.665248	0.994
GSE3337_CTRL_VS_16H_IFNG_IN_CD8POS_DC_DN	0.39336	1.00561	0.534654	0.665494	0.995
GSE40274_CTRL_VS_FOXP3_AND_IRF4_TRANSDUCED_ACTIVATED_CD4_TCELL_UP	0.34743	1.00565	0.465209	0.666319	0.995
GSE24634_IL4_VS_CTRL_TREATED_NAIVE_CD4_TCELL_DAY7_DN	0.374068	1.00353	0.487179	0.666838	0.996
GSE16450_IMMATURE_VS_MATURE_NEURON_CELL_LINE_DN	0.438796	1.00366	0.522177	0.667479	0.996
GSE36888_UNTREATED_VS_IL2_TREATED_TCELL_6H_UP	0.412276	1.00236	0.535783	0.668089	0.996
GSE30083_SP2_VS_SP4_THYMOCYTE_DN	0.334109	1.00141	0.517857	0.669109	0.996
GSE8921_UNSTIM_VS_TLR1_2_STIM_MONOCYTE_24H_UP	0.371032	0.994559	0.537109	0.670338	0.997
GSE360_T_GONDII_VS_B_MALAYI_LOW_DOSE_MAC_DN	0.375457	0.994748	0.496154	0.670856	0.997
GSE9650_EFFECTOR_VS_EXHAUSTED_CD8_TCELL_DN	0.359164	1.00013	0.475096	0.67091	0.996
GSE16697_CD4_TCELL_VS_TFH_CD4_TCELL_DN	0.310243	0.998486	0.467054	0.671498	0.996
GSE40274_CTRL_VS_FOXP3_TRANSDUCED_ACTIVATED_CD4_TCELL_DN	0.328203	0.994773	0.508841	0.671684	0.997
GSE5455_HEALTHY_VS_TUMOR_BEARING_MOUSE_SPLEEN_MONOCYTE_24H_INCUBATION_DN	0.375007	0.998704	0.505837	0.671869	0.996
GSE39110_UNTREATED_VS_IL2_TREATED_CD8_TCELL_DAY6_POST_IMMUNIZATION_DN	0.383225	0.993222	0.547573	0.671959	0.997
GSE360_T_GONDII_VS_M_TUBERCULOSIS_DC_DN	0.405139	0.999091	0.529528	0.671968	0.996
GSE28726_NAIVE_VS_ACTIVATED_VA24NEG_NKTCELL_UP	0.373331	0.997804	0.509615	0.672094	0.997
GSE3982_CENT_MEMORY_CD4_TCELL_VS_TH2_DN	0.330618	0.994879	0.458647	0.672374	0.997
GSE19888_ADENOSINE_A3R_INH_VS_INH_PRETREAT_AND_ACT_WITH_TCELL_MEMBRANES_MAST_CELL_UP	0.365531	0.994969	0.517308	0.673109	0.997
KAECH_DAY8_EFF_VS_DAY15_EFF_CD8_TCELL_DN	0.392503	0.996675	0.539961	0.673306	0.997
GSE22886_NAIVE_CD8_TCELL_VS_MONOCYTE_UP	0.432352	0.996154	0.514286	0.673363	0.997
GSE43863_DAY6_EFF_VS_DAY150_MEM_LY6C_INT_CXCR5POS_CD4_TCELL_UP	0.41249	0.995165	0.521988	0.673568	0.997
GSE369_PRE_VS_POST_IL6_INJECTION_IFNG_WT_LIVER_DN	0.340163	0.995519	0.483495	0.673729	0.997
GSE26928_EFF_MEMORY_VS_CXCR5_POS_CD4_TCELL_UP	0.420354	0.991409	0.509506	0.673862	0.997
GSE42724_NAIVE_VS_MEMORY_BCELL_UP	0.377778	0.990773	0.520875	0.67417	0.997
GSE10325_LUPUS_CD4_TCELL_VS_LUPUS_BCELL_UP	0.376098	0.991522	0.510516	0.674512	0.997
GSE29164_UNTREATED_VS_CD8_TCELL_TREATED_MELANOMA_DAY3_DN	0.400867	0.971658	0.544555	0.677505	0.998
GSE10273_HIGH_IL7_VS_HIGH_IL7_AND_IRF4_IN_IRF4_8_NULL_PRE_BCELL_DN	0.357802	0.970607	0.500956	0.677686	0.998
GSE8921_UNSTIM_0H_VS_TLR1_2_STIM_MONOCYTE_6H_DN	0.350005	0.959464	0.541748	0.677774	0.998
GSE21670_STAT3_KO_VS_WT_CD4_TCELL_DN	0.412735	0.959758	0.554241	0.678041	0.998
GSE17721_PAM3CSK4_VS_GADIQUIMOD_24H_BMDC_DN	0.334401	0.971754	0.493097	0.678146	0.998
GSE19512_NAUTRAL_VS_INDUCED_TREG_DN	0.332663	0.970784	0.504032	0.678168	0.998
GSE7348_UNSTIM_VS_LPS_STIM_MACROPHAGE_DN	0.306767	0.968071	0.54	0.678342	0.998
GSE15735_2H_VS_12H_HDAC_INHIBITOR_TREATED_CD4_TCELL_UP	0.384445	0.966729	0.559223	0.678353	0.998
GSE22025_TGFB1_VS_TGFB1_AND_PROGESTERONE_TREATED_CD4_TCELL_UP	0.401266	0.961353	0.570866	0.678362	0.998
GSE17721_CPG_VS_GARDIQUIMOD_12H_BMDC_UP	0.360172	0.968909	0.535573	0.678456	0.998
GSE17974_IL4_AND_ANTI_IL12_VS_UNTREATED_6H_ACT_CD4_TCELL_DN	0.342174	0.96969	0.534615	0.678586	0.998
GSE22886_NAIVE_BCELL_VS_NEUTROPHIL_UP	0.410984	0.980518	0.516966	0.67862	0.998
GSE37605_FOXP3_FUSION_GFP_VS_IRES_GFP_TREG_C57BL6_DN	0.363411	0.982392	0.507634	0.678686	0.998
GSE37416_12H_VS_48H_F_TULARENSIS_LVS_NEUTROPHIL_UP	0.326173	0.969199	0.515625	0.678692	0.998
GSE24142_DN2_VS_DN3_THYMOCYTE_ADULT_DN	0.382097	0.959797	0.515209	0.678793	0.998
GSE40666_WT_VS_STAT1_KO_CD8_TCELL_DN	0.347202	0.963324	0.544401	0.678859	0.998
GSE2128_CTRL_VS_MIMETOPE_NEGATIVE_SELECTION_DP_THYMOCYTE_C57BL6_UP	0.363117	0.971829	0.540698	0.67886	0.998
GSE22282_HYPOXIA_VS_NORMOXIA_MYELOID_DC_UP	0.403712	0.9669	0.530693	0.678901	0.998
GSE3982_MAST_CELL_VS_BASOPHIL_DN	0.313459	0.965955	0.597276	0.678993	0.998
GSE360_T_GONDII_VS_M_TUBERCULOSIS_MAC_DN	0.422835	0.960109	0.561616	0.678998	0.998
GSE40274_FOXP3_VS_FOXP3_AND_XBP1_TRANSDUCED_ACTIVATED_CD4_TCELL_DN	0.397066	0.972621	0.555992	0.679024	0.998
GSE24574_BCL6_LOW_TFH_VS_NAIVE_CD4_TCELL_UP	0.405661	0.961395	0.587174	0.6791	0.998
GSE32164_ALTERNATIVELY_ACT_M2_VS_CMYC_INHIBITED_MACROPHAGE_UP	0.341448	0.968082	0.561644	0.679147	0.998
GSE24574_BCL6_HIGH_TFH_VS_TFH_CD4_TCELL_DN	0.328893	0.963542	0.561538	0.679278	0.998
GSE3982_NEUTROPHIL_VS_BCELL_UP	0.337057	0.962151	0.516	0.679281	0.998
GSE6259_FLT3L_INDUCED_VS_WT_SPLENIC_DC_33D1_POS_UP	0.399726	0.961703	0.56213	0.67936	0.998
GSE37301_HEMATOPOIETIC_STEM_CELL_VS_GRAN_MONO_PROGENITOR_DN	0.386817	0.976791	0.514451	0.679374	0.998
GSE42724_NAIVE_VS_B1_BCELL_UP	0.327293	0.976378	0.492872	0.679392	0.998
GSE18281_PERIMEDULLARY_CORTICAL_REGION_VS_WHOLE_CORTEX_THYMUS_UP	0.28816	0.97961	0.5	0.679425	0.998
GSE19923_WT_VS_HEB_KO_DP_THYMOCYTE_UP	0.320096	0.987015	0.527027	0.679447	0.998
GSE4984_UNTREATED_VS_VEHICLE_CTRL_TREATED_DC_UP	0.375433	0.980552	0.518375	0.679453	0.998
GSE41176_UNSTIM_VS_ANTI_IGM_STIM_BCELL_3H_UP	0.421978	0.96027	0.537572	0.679475	0.998
GSE46606_IRF4HIGH_VS_IRF4MID_CD40L_IL2_IL5_DAY3_STIMULATED_BCELL_DN	0.322204	0.97195	0.530938	0.679477	0.998
GSE43955_TH0_VS_TGFB_IL6_TH17_ACT_CD4_TCELL_1H_UP	0.34632	0.982409	0.48622	0.67951	0.998
GSE24210_CTRL_VS_IL35_TREATED_TCONV_CD4_TCELL_UP	0.33073	0.987424	0.525292	0.679513	0.998
GSE9509_LPS_VS_LPS_AND_IL10_STIM_IL10_KO_MACROPHAGE_20MIN_DN	0.364176	0.981454	0.528226	0.67958	0.998
GSE36392_TYPE_2_MYELOID_VS_NEUTROPHIL_IL25_TREATED_LUNG_UP	0.336137	0.972746	0.481696	0.679626	0.998
GSE40274_FOXP3_VS_FOXP3_AND_EOS_TRANSDUCED_ACTIVATED_CD4_TCELL_UP	0.357203	0.979022	0.513834	0.679646	0.998
GSE17301_ACD3_ACD28_VS_ACD3_ACD28_AND_IFNA2_STIM_CD8_TCELL_DN	0.324162	0.966923	0.529637	0.679701	0.998
GSE9650_NAIVE_VS_EFF_CD8_TCELL_UP	0.324594	0.962328	0.556622	0.679809	0.998
GSE43863_TH1_VS_LY6C_INT_CXCR5POS_MEMORY_CD4_TCELL_UP	0.410633	0.956146	0.549407	0.679927	0.998
GSE29164_DAY3_VS_DAY7_UNTREATED_MELANOMA_UP	0.372239	0.976924	0.537255	0.679964	0.998
GSE17721_PAM3CSK4_VS_GADIQUIMOD_16H_BMDC_UP	0.382981	0.96361	0.541825	0.679981	0.998
GSE24142_ADULT_VS_FETAL_DN3_THYMOCYTE_DN	0.412624	0.9825	0.551181	0.680195	0.998
GSE26488_CTRL_VS_PEPTIDE_INJECTION_OT2_THYMOCYTE_DN	0.389022	0.972874	0.542406	0.680264	0.998
GSE37532_TREG_VS_TCONV_PPARG_KO_CD4_TCELL_FROM_LN_DN	0.428943	0.980563	0.562738	0.6803	0.998
GSE1112_HY_CD8AB_VS_HY_CD8AA_THYMOCYTE_RTOC_CULTURE_UP	0.365639	0.953731	0.534161	0.680337	0.998
GSE360_L_MAJOR_VS_T_GONDII_MAC_UP	0.386433	0.957175	0.575581	0.680344	0.998
GSE36392_MAC_VS_NEUTROPHIL_IL25_TREATED_LUNG_DN	0.365895	0.963812	0.46875	0.680432	0.998
GSE9650_NAIVE_VS_EFF_CD8_TCELL_DN	0.351094	0.973177	0.524904	0.680501	0.998
GSE22886_NAIVE_CD8_TCELL_VS_DC_UP	0.37682	0.953153	0.560606	0.680531	0.998
GSE3982_MEMORY_CD4_TCELL_VS_BCELL_UP	0.368358	0.955407	0.523166	0.680542	0.998
GSE17721_POLYIC_VS_GARDIQUIMOD_2H_BMDC_DN	0.390927	0.977054	0.523327	0.680608	0.998
GSE3982_MAC_VS_EFF_MEMORY_CD4_TCELL_UP	0.354805	0.954912	0.524904	0.680622	0.998
GSE17721_LPS_VS_GARDIQUIMOD_24H_BMDC_DN	0.319943	0.956202	0.541176	0.680632	0.998
GSE36078_UNTREATED_VS_AD5_T425A_HEXON_INF_MOUSE_LUNG_DC_DN	0.409733	0.973483	0.587084	0.680753	0.998
GSE30971_WBP7_HET_VS_KO_MACROPHAGE_DN	0.397826	0.974866	0.539961	0.680782	0.998
GSE20500_CTRL_VS_RETINOIC_ACID_TREATED_CD4_TCELL_DN	0.37634	0.977412	0.515337	0.680819	0.998
GSE10325_LUPUS_CD4_TCELL_VS_LUPUS_BCELL_DN	0.366731	0.957322	0.543137	0.680915	0.998
GSE17721_0.5H_VS_12H_LPS_BMDC_DN	0.321487	0.953845	0.568273	0.680921	0.998
GSE13547_2H_VS_12_H_ANTI_IGM_STIM_ZFX_KO_BCELL_DN	0.393485	0.982526	0.537698	0.681024	0.998
KAECH_DAY8_EFF_VS_MEMORY_CD8_TCELL_UP	0.366321	0.964402	0.53125	0.681065	0.998
GSE40274_LEF1_VS_FOXP3_AND_LEF1_TRANSDUCED_ACTIVATED_CD4_TCELL_UP	0.378462	0.973748	0.550201	0.681089	0.998
GSE22443_NAIVE_VS_ACT_AND_IL2_TREATED_CD8_TCELL_UP	0.392944	0.977674	0.504762	0.681194	0.998
GSE3982_MAC_VS_NEUTROPHIL_DN	0.371706	0.975065	0.516	0.681211	0.998
GSE16450_IMMATURE_VS_MATURE_NEURON_CELL_LINE_6H_IFNA_STIM_UP	0.350399	0.963838	0.53831	0.681216	0.998
GSE17580_UNINFECTED_VS_S_MANSONI_INF_TREG_UP	0.372494	0.95418	0.55534	0.681225	0.998
GSE17974_CTRL_VS_ACT_IL4_AND_ANTI_IL12_2H_CD4_TCELL_DN	0.313967	0.956308	0.512524	0.681291	0.998
GSE1740_UNSTIM_VS_IFNA_STIMULATED_MCSF_DERIVED_MACROPHAGE_DN	0.372056	0.982757	0.475806	0.681497	0.998
GSE17721_CTRL_VS_GARDIQUIMOD_1H_BMDC_DN	0.343083	0.973851	0.483034	0.681778	0.998
GSE39152_BRAIN_VS_SPLEEN_CD103_NEG_MEMORY_CD8_TCELL_DN	0.290921	0.982779	0.506903	0.682329	0.998
GSE24634_TEFF_VS_TCONV_DAY5_IN_CULTURE_DN	0.316793	0.950399	0.549133	0.682877	0.998
GSE8621_UNSTIM_VS_LPS_PRIMED_AND_LPS_STIM_MACROPHAGE_UP	0.339787	0.984186	0.511811	0.683153	0.998
GSE3982_NEUTROPHIL_VS_CENT_MEMORY_CD4_TCELL_UP	0.29019	0.98279	0.532	0.683191	0.998
GSE40274_CTRL_VS_EOS_TRANSDUCED_ACTIVATED_CD4_TCELL_UP	0.364346	0.950649	0.575758	0.683239	0.998
GSE3982_BCELL_VS_CENT_MEMORY_CD4_TCELL_UP	0.364681	0.983196	0.533981	0.683256	0.998
GSE35825_UNTREATED_VS_IFNG_STIM_MACROPHAGE_UP	0.325586	0.950922	0.577651	0.683558	0.998
GSE16266_LPS_VS_HEATSHOCK_AND_LPS_STIM_MEF_UP	0.378299	0.983367	0.502901	0.68391	0.998
GSE42724_NAIVE_VS_MEMORY_BCELL_DN	0.331859	0.984232	0.490385	0.683942	0.998
GSE15930_STIM_VS_STIM_AND_IL12_48H_CD8_T_CELL_UP	0.326395	0.948911	0.573359	0.684751	0.998
GSE2770_UNTREATED_VS_TGFB_AND_IL4_TREATED_ACT_CD4_TCELL_48H_DN	0.284089	0.94333	0.547945	0.685052	0.998
GSE7831_1H_VS_4H_CPG_STIM_PDC_DN	0.42234	0.942366	0.611538	0.685131	0.999
GSE2585_CTEC_VS_THYMIC_DC_DN	0.339797	0.940127	0.576238	0.685155	0.999
GSE11057_PBMC_VS_MEM_CD4_TCELL_DN	0.399517	0.940519	0.546512	0.685264	0.999
GSE2826_XID_VS_BTK_KO_BCELL_UP	0.387848	0.947689	0.551923	0.685326	0.998
GSE14350_IL2RB_KO_VS_WT_TREG_DN	0.341421	0.945313	0.587242	0.685423	0.998
GSE25677_MPL_VS_R848_STIM_BCELL_UP	0.384679	0.947945	0.590099	0.685618	0.998
GSE31082_CD4_VS_CD8_SP_THYMOCYTE_UP	0.342923	0.943463	0.586873	0.685631	0.998
GSE3982_EOSINOPHIL_VS_NKCELL_DN	0.372834	0.9425	0.573674	0.685719	0.999
GSE15930_NAIVE_VS_72H_IN_VITRO_STIM_IL12_CD8_TCELL_DN	0.374403	0.945579	0.554702	0.685754	0.998
GSE36078_WT_VS_IL1R_KO_LUNG_DC_AFTER_AD5_INF_UP	0.338468	0.940654	0.574181	0.685852	0.999
GSE36078_WT_VS_IL1R_KO_LUNG_DC_AFTER_AD5_T425A_HEXON_INF_DN	0.321759	0.943693	0.533849	0.686049	0.998
GSE3982_EFF_MEMORY_CD4_TCELL_VS_NKCELL_UP	0.386505	0.940931	0.598039	0.686115	0.999
GSE17721_0.5H_VS_8H_GARDIQUIMOD_BMDC_DN	0.349835	0.945687	0.554455	0.686392	0.998
GSE41978_ID2_KO_VS_ID2_KO_AND_BIM_KO_KLRG1_LOW_EFFECTOR_CD8_TCELL_DN	0.32565	0.936821	0.515326	0.686393	0.999
GSE4984_LPS_VS_VEHICLE_CTRL_TREATED_DC_DN	0.340293	0.944385	0.55684	0.686407	0.998
GSE33374_CD8_ALPHAALPHA_VS_ALPHABETA_CD161_HIGH_TCELL_UP	0.34772	0.943953	0.581395	0.686437	0.998
GSE4590_PRE_BCELL_VS_VPREB_POS_LARGE_PRE_BCELL_UP	0.353158	0.941098	0.530303	0.686587	0.999
GSE43955_1H_VS_60H_ACT_CD4_TCELL_WITH_TGFB_IL6_UP	0.35281	0.946422	0.577519	0.686707	0.998
GSE17721_CTRL_VS_POLYIC_4H_BMDC_DN	0.38189	0.933169	0.580952	0.686716	1
GSE32986_UNSTIM_VS_CURDLAN_LOWDOSE_STIM_DC_UP	0.324582	0.93566	0.560928	0.686865	0.999
GSE11057_NAIVE_VS_MEMORY_CD4_TCELL_DN	0.293542	0.936067	0.520548	0.687014	0.999
GSE39110_DAY3_VS_DAY6_POST_IMMUNIZATION_CD8_TCELL_UP	0.367659	0.936873	0.566075	0.687063	0.999
GSE5589_UNSTIM_VS_180MIN_LPS_AND_IL10_STIM_MACROPHAGE_DN	0.347743	0.937802	0.590998	0.687073	0.999
GSE40277_EOS_AND_LEF1_TRANSDUCED_VS_CTRL_CD4_TCELL_UP	0.342312	0.945687	0.52505	0.687194	0.998
GSE22527_ANTI_CD3_INVIVO_VS_UNTREATED_MOUSE_TREG_UP	0.364945	0.938175	0.546939	0.687218	0.999
GSE30971_WBP7_HET_VS_KO_MACROPHAGE_4H_LPS_STIM_UP	0.461674	0.934036	0.576998	0.68738	0.999
GSE360_LOW_DOSE_B_MALAYI_VS_M_TUBERCULOSIS_MAC_DN	0.320263	0.938506	0.554475	0.687386	0.999
GOLDRATH_EFF_VS_MEMORY_CD8_TCELL_DN	0.378734	0.933222	0.589595	0.687432	1
GSE14415_INDUCED_TREG_VS_FOXP3_KO_INDUCED_TREG_DN	0.354907	0.932321	0.57	0.687493	1
GSE17721_LPS_VS_POLYIC_24H_BMDC_DN	0.37981	0.934391	0.573077	0.687542	0.999
GSE24574_BCL6_HIGH_VS_LOW_TFH_CD4_TCELL_UP	0.346016	0.936912	0.579439	0.687777	0.999
GSE7831_1H_VS_4H_INFLUENZA_STIM_PDC_DN	0.359475	0.933258	0.609037	0.688081	0.999
GSE25123_IL4_VS_IL4_AND_ROSIGLITAZONE_STIM_MACROPHAGE_DAY10_UP	0.326985	0.934506	0.619691	0.688122	0.999
GSE1460_INTRATHYMIC_T_PROGENITOR_VS_DP_THYMOCYTE_DN	0.371511	0.921586	0.644231	0.694322	1
GSE22886_UNSTIM_VS_IL2_STIM_NKCELL_UP	0.382292	0.926597	0.578544	0.694664	1
GSE28737_BCL6_HET_VS_BCL6_KO_FOLLICULAR_BCELL_DN	0.333779	0.920457	0.558416	0.694714	1
GSE369_PRE_VS_POST_IL6_INJECTION_IFNG_WT_LIVER_UP	0.390867	0.926995	0.606	0.694739	1
GSE12392_WT_VS_IFNB_KO_CD8A_POS_SPLEEN_DC_DN	0.389158	0.921756	0.59604	0.694851	1
GSE3039_B2_VS_B1_BCELL_UP	0.323781	0.927767	0.574427	0.69496	1
GSE360_L_MAJOR_VS_B_MALAYI_HIGH_DOSE_MAC_UP	0.367084	0.9272	0.544401	0.695113	1
GSE29618_BCELL_VS_PDC_DAY7_FLU_VACCINE_UP	0.368611	0.920688	0.609023	0.695127	1
GSE16450_IMMATURE_VS_MATURE_NEURON_CELL_LINE_12H_IFNA_STIM_UP	0.358243	0.925526	0.619048	0.695184	1
GSE29949_CD8_POS_DC_SPLEEN_VS_DC_BRAIN_UP	0.324263	0.925881	0.550193	0.695194	1
GSE3982_MAST_CELL_VS_BCELL_DN	0.345777	0.921851	0.58365	0.695436	1
GSE17721_CTRL_VS_LPS_8H_BMDC_DN	0.347683	0.921983	0.544379	0.69592	1
GSE19198_CTRL_VS_IL21_TREATED_TCELL_24H_UP	0.388369	0.918504	0.584493	0.69594	1
GSE24671_CTRL_VS_SENDAI_VIRUS_INFECTED_MOUSE_SPLENOCYTES_UP	0.342461	0.922118	0.615087	0.696489	1
GSE2128_C57BL6_VS_NOD_THYMOCYTE_DN	0.339267	0.922913	0.585462	0.69649	1
GSE11864_CSF1_PAM3CYS_VS_CSF1_IFNG_PAM3CYS_IN_MAC_DN	0.316597	0.918603	0.591876	0.696526	1
GSE18281_CORTICAL_VS_MEDULLARY_THYMOCYTE_DN	0.40285	0.923651	0.599606	0.696797	1
GSE37301_MULTIPOTENT_PROGENITOR_VS_PRO_BCELL_UP	0.321916	0.917472	0.63473	0.696816	1
GSE3982_MAC_VS_BCELL_UP	0.409746	0.922341	0.595483	0.696821	1
GSE17721_LPS_VS_GARDIQUIMOD_6H_BMDC_UP	0.334405	0.918843	0.602687	0.696832	1
GSE10240_IL22_VS_IL22_AND_IL17_STIM_PRIMARY_BRONCHIAL_EPITHELIAL_CELLS_DN	0.345113	0.916103	0.599206	0.696856	1
GSE13306_RA_VS_UNTREATED_MEM_CD4_TCELL_DN	0.443729	0.92406	0.574553	0.696953	1
GSE360_L_DONOVANI_VS_B_MALAYI_HIGH_DOSE_DC_UP	0.361165	0.916415	0.633466	0.696965	1
GSE32034_LY6C_HIGH_VS_LOW_MONOCYTE_UP	0.3555	0.923052	0.603516	0.697042	1
GSE45739_UNSTIM_VS_ACD3_ACD28_STIM_NRAS_KO_CD4_TCELL_DN	0.374802	0.916782	0.60274	0.697103	1
GSE21670_UNTREATED_VS_IL6_TREATED_STAT3_KO_CD4_TCELL_DN	0.364335	0.913712	0.598425	0.700454	1
GSE20715_0H_VS_48H_OZONE_TLR4_KO_LUNG_UP	0.354323	0.910768	0.641732	0.70246	1
GSE3039_ALPHAALPHA_VS_ALPHABETA_CD8_TCELL_DN	0.38927	0.908634	0.614203	0.702547	1
GSE360_CTRL_VS_B_MALAYI_HIGH_DOSE_MAC_DN	0.333371	0.911008	0.619503	0.70285	1
GSE43955_TH0_VS_TGFB_IL6_TH17_ACT_CD4_TCELL_52H_DN	0.327469	0.9092	0.602713	0.702998	1
GSE39110_UNTREATED_VS_IL2_TREATED_CD8_TCELL_DAY6_POST_IMMUNIZATION_UP	0.340032	0.909603	0.627151	0.703047	1
GSE32986_GMCSF_VS_GMCSF_AND_CURDLAN_LOWDOSE_STIM_DC_UP	0.312423	0.908754	0.59847	0.703051	1
GSE43955_TH0_VS_TGFB_IL6_IL23_TH17_ACT_CD4_TCELL_60H_UP	0.346183	0.907501	0.625969	0.703068	1
GSE37532_WT_VS_PPARG_KO_LN_TREG_UP	0.260081	0.911058	0.600783	0.703529	1
GSE22886_NAIVE_TCELL_VS_DC_UP	0.374104	0.90974	0.618042	0.70361	1
GSE12845_PRE_GC_VS_DARKZONE_GC_TONSIL_BCELL_UP	0.320553	0.907574	0.63035	0.703678	1
GSE3691_CONVENTIONAL_VS_PLASMACYTOID_DC_SPLEEN_UP	0.297148	0.906533	0.57529	0.703874	1
GSE21379_WT_VS_SAP_KO_TFH_CD4_TCELL_DN	0.389524	0.905962	0.626719	0.704091	1
GSE40274_FOXP3_VS_FOXP3_AND_SATB1_TRANSDUCED_ACTIVATED_CD4_TCELL_DN	0.315425	0.911133	0.62549	0.704186	1
GSE37301_HEMATOPOIETIC_STEM_CELL_VS_CD4_TCELL_UP	0.34715	0.905258	0.641905	0.704546	1
GSE36078_UNTREATED_VS_AD5_INF_MOUSE_LUNG_DC_UP	0.372296	0.903789	0.614801	0.70633	1
GSE40274_CTRL_VS_EOS_TRANSDUCED_ACTIVATED_CD4_TCELL_DN	0.385341	0.902913	0.642293	0.707015	1
GSE30153_LUPUS_VS_HEALTHY_DONOR_BCELL_DN	0.424996	0.901916	0.633528	0.707204	1
GSE17721_LPS_VS_CPG_4H_BMDC_UP	0.363244	0.901195	0.614786	0.707711	1
GSE17721_LPS_VS_CPG_24H_BMDC_DN	0.364125	0.901991	0.609709	0.707826	1
GSE36476_YOUNG_VS_OLD_DONOR_MEMORY_CD4_TCELL_72H_TSST_ACT_DN	0.379207	0.90022	0.628	0.707857	1
GSE27670_CTRL_VS_BLIMP1_TRANSDUCED_GC_BCELL_UP	0.325668	0.900483	0.648077	0.708126	1
GSE27786_NKCELL_VS_MONO_MAC_UP	0.317203	0.899287	0.62549	0.708728	1
GSE43863_DAY6_EFF_VS_DAY150_MEM_TFH_CD4_TCELL_DN	0.364437	0.897451	0.622137	0.71117	1
GSE22886_NAIVE_CD4_TCELL_VS_NEUTROPHIL_UP	0.373076	0.896967	0.582061	0.711243	1
GSE29949_MICROGLIA_BRAIN_VS_CD8_POS_DC_SPLEEN_UP	0.317175	0.893477	0.616698	0.714166	1
GSE360_L_DONOVANI_VS_B_MALAYI_LOW_DOSE_DC_UP	0.392241	0.894861	0.60119	0.71417	1
GSE11057_NAIVE_VS_EFF_MEMORY_CD4_TCELL_DN	0.3047	0.893961	0.600394	0.714189	1
GSE1112_OT1_VS_HY_CD8AB_THYMOCYTE_RTOC_CULTURE_UP	0.326724	0.892992	0.640535	0.714241	1
GSE22886_NAIVE_CD4_TCELL_VS_NKCELL_UP	0.372748	0.892097	0.646271	0.714329	1
GSE23568_ID3_KO_VS_WT_CD8_TCELL_DN	0.347457	0.892309	0.59501	0.714753	1
GSE8921_UNSTIM_VS_TLR1_2_STIM_MONOCYTE_12H_UP	0.35187	0.891375	0.655311	0.714886	1
GSE43863_DAY6_EFF_VS_DAY150_MEM_LY6C_INT_CXCR5POS_CD4_TCELL_DN	0.391557	0.893967	0.650763	0.714947	1
GSE36891_POLYIC_TLR3_VS_PAM_TLR2_STIM_PERITONEAL_MACROPHAGE_UP	0.406085	0.89	0.619231	0.716489	1
GSE21379_WT_VS_SAP_KO_CD4_TCELL_UP	0.356425	0.889006	0.645875	0.716795	1
GSE31622_WT_VS_KLF3_KO_BCELL_DN	0.383758	0.889077	0.682	0.717448	1
GSE3920_UNTREATED_VS_IFNG_TREATED_ENDOTHELIAL_CELL_UP	0.36485	0.887695	0.60241	0.718651	1
GSE25123_WT_VS_PPARG_KO_MACROPHAGE_IL4_STIM_DN	0.353444	0.885492	0.656863	0.72021	1
GSE29949_MICROGLIA_VS_DC_BRAIN_UP	0.326974	0.886315	0.61165	0.720379	1
GSE3982_MEMORY_CD4_TCELL_VS_TH2_UP	0.305776	0.88574	0.608949	0.720526	1
GSE5542_IFNA_VS_IFNA_AND_IFNG_TREATED_EPITHELIAL_CELLS_6H_DN	0.329822	0.883338	0.638835	0.723212	1
GSE11057_NAIVE_VS_CENT_MEMORY_CD4_TCELL_DN	0.283066	0.88191	0.593511	0.724925	1
GSE11961_MARGINAL_ZONE_BCELL_VS_MEMORY_BCELL_DAY40_DN	0.34448	0.881191	0.653543	0.72539	1
GSE16385_UNTREATED_VS_12H_IL4_TREATED_MACROPHAGE_UP	0.300389	0.879247	0.63586	0.727282	1
GSE38304_MYC_NEG_VS_POS_GC_BCELL_DN	0.315051	0.879425	0.655706	0.72778	1
GSE29615_CTRL_VS_LAIV_FLU_VACCINE_PBMC_UP	0.356888	0.87773	0.65251	0.729244	1
GSE36009_WT_VS_NLRP10_KO_DC_UP	0.321264	0.874166	0.62963	0.729401	1
GSE33162_UNTREATED_VS_4H_LPS_STIM_HDAC3_HET_MACROPHAGE_DN	0.266854	0.869664	0.649805	0.72952	1
GSE7219_WT_VS_NIK_NFKB2_KO_DC_DN	0.374125	0.874253	0.664694	0.730005	1
GSE13229_IMM_VS_MATURE_NKCELL_DN	0.362902	0.875154	0.630975	0.730046	1
GSE26488_WT_VS_VP16_TRANSGENIC_HDAC7_KO_DOUBLE_POSITIVE_THYMOCYTE_UP	0.307662	0.874658	0.653409	0.730156	1
GSE37532_TREG_VS_TCONV_PPARG_KO_CD4_TCELL_FROM_VISCERAL_ADIPOSE_TISSUE_DN	0.361709	0.869724	0.646947	0.730173	1
GSE46606_DAY1_VS_DAY3_CD40L_IL2_IL5_STIMULATED_IRF4MID_BCELL_UP	0.382811	0.87584	0.663386	0.730228	1
GSE43863_TH1_VS_LY6C_INT_CXCR5POS_MEMORY_CD4_TCELL_DN	0.375765	0.87622	0.642994	0.730316	1
GSE28408_LY6G_POS_VS_NEG_DC_DN	0.285156	0.875366	0.674419	0.730396	1
GSE24574_NAIVE_VS_TCONV_CD4_TCELL_DN	0.35457	0.868713	0.623301	0.73045	1
GSE2706_2H_VS_8H_R848_STIM_DC_DN	0.33223	0.876601	0.662722	0.730453	1
GSE7852_THYMUS_VS_FAT_TCONV_DN	0.361715	0.87078	0.66004	0.730615	1
GSE15330_HSC_VS_MEGAKARYOCYTE_ERYTHROID_PROGENITOR_IKAROS_KO_UP	0.335732	0.870321	0.667319	0.730654	1
GSE3400_UNTREATED_VS_IFNB_TREATED_MEF_DN	0.348002	0.86976	0.656189	0.730855	1
GSE17721_0.5H_VS_4H_LPS_BMDC_DN	0.337158	0.872689	0.66318	0.731091	1
GSE360_CTRL_VS_M_TUBERCULOSIS_DC_DN	0.307477	0.872211	0.620352	0.731136	1
GSE24574_NAIVE_VS_TCONV_CD4_TCELL_UP	0.305574	0.865272	0.667976	0.731224	1
GSE40274_CTRL_VS_IRF4_TRANSDUCED_ACTIVATED_CD4_TCELL_DN	0.383161	0.87082	0.658103	0.731304	1
GSE23505_IL6_IL1_IL23_VS_IL6_IL1_TGFB_TREATED_CD4_TCELL_UP	0.373241	0.865561	0.693798	0.731385	1
GSE32533_MIR17_KO_VS_MIR17_OVEREXPRESS_ACT_CD4_TCELL_UP	0.388166	0.867358	0.673745	0.731396	1
GSE15930_STIM_VS_STIM_AND_IL12_48H_CD8_T_CELL_DN	0.324482	0.86294	0.666008	0.731494	1
GSE7460_FOXP3_MUT_VS_WT_ACT_WITH_TGFB_TCONV_UP	0.371762	0.866414	0.64881	0.731496	1
GSE7460_CTRL_VS_TGFB_TREATED_ACT_FOXP3_MUT_TCONV_DN	0.310579	0.863305	0.677064	0.73158	1
GSE3982_MAST_CELL_VS_CENT_MEMORY_CD4_TCELL_DN	0.328581	0.87102	0.641221	0.731651	1
GSE6092_UNSTIM_VS_IFNG_STIM_ENDOTHELIAL_CELL_DN	0.339056	0.865781	0.666667	0.731764	1
GSE26488_HDAC7_KO_VS_VP16_TRANSGENIC_HDAC7_KO_DOUBLE_POSITIVE_THYMOCYTE_DN	0.297665	0.866681	0.654076	0.731777	1
GSE32986_CURDLAN_LOWDOSE_VS_GMCSF_AND_CURDLAN_LOWDOSE_STIM_DC_DN	0.363339	0.863574	0.677606	0.73189	1
GSE43863_TFH_VS_LY6C_INT_CXCR5POS_EFFECTOR_CD4_TCELL_DN	0.313066	0.871304	0.628968	0.731908	1
GSE12366_NAIVE_VS_MEMORY_BCELL_DN	0.305416	0.867396	0.639847	0.732081	1
GSE3720_UNSTIM_VS_LPS_STIM_VD1_GAMMADELTA_TCELL_UP	0.300692	0.860396	0.673228	0.732239	1
GSE33292_DN3_THYMOCYTE_VS_TCF1_KO_TCELL_LYMPHOMA_UP	0.339596	0.864127	0.669231	0.73235	1
GSE24142_ADULT_VS_FETAL_EARLY_THYMIC_PROGENITOR_UP	0.345744	0.860763	0.680233	0.732403	1
GSE11961_GERMINAL_CENTER_BCELL_DAY7_VS_MEMORY_BCELL_DAY40_DN	0.381911	0.858935	0.693837	0.732559	1
GSE25123_IL4_VS_IL4_AND_ROSIGLITAZONE_STIM_PPARG_KO_MACROPHAGE_DAY10_DN	0.417275	0.863603	0.64881	0.732581	1
GSE7831_UNSTIM_VS_CPG_STIM_PDC_1H_UP	0.32217	0.860991	0.662	0.732836	1
GSE36078_WT_VS_IL1R_KO_LUNG_DC_UP	0.332727	0.859095	0.648915	0.73298	1
GSE5589_LPS_AND_IL10_VS_LPS_AND_IL6_STIM_IL10_KO_MACROPHAGE_45MIN_UP	0.27919	0.856935	0.669922	0.7331	1
GSE3039_NKT_CELL_VS_B2_BCELL_UP	0.41945	0.861572	0.683398	0.733289	1
GSE16266_CTRL_VS_LPS_STIM_MEF_DN	0.350735	0.861084	0.677543	0.73344	1
GSE20715_0H_VS_24H_OZONE_LUNG_UP	0.347651	0.859153	0.680312	0.733634	1
GSE3920_IFNA_VS_IFNB_TREATED_ENDOTHELIAL_CELL_DN	0.357322	0.857905	0.704591	0.733668	1
GSE11961_MEMORY_BCELL_DAY7_VS_GERMINAL_CENTER_BCELL_DAY7_DN	0.332485	0.857453	0.654076	0.733704	1
GSE10325_CD4_TCELL_VS_BCELL_DN	0.332355	0.856997	0.646484	0.73374	1
GSE17721_LPS_VS_GARDIQUIMOD_2H_BMDC_UP	0.341085	0.851652	0.675248	0.734967	1
GSE17721_CPG_VS_GARDIQUIMOD_4H_BMDC_UP	0.332005	0.851696	0.714556	0.735635	1
GSE1791_CTRL_VS_NEUROMEDINU_IN_T_CELL_LINE_0.8H_DN	0.314037	0.851744	0.659363	0.736254	1
GSE3720_VD1_VS_VD2_GAMMADELTA_TCELL_DN	0.3337	0.85198	0.705653	0.736631	1
GSE33424_CD161_HIGH_VS_NEG_CD8_TCELL_UP	0.317057	0.852161	0.668605	0.737096	1
GSE19923_HEB_KO_VS_HEB_AND_E2A_KO_DP_THYMOCYTE_UP	0.353125	0.853424	0.678363	0.737817	1
GSE3039_ALPHAALPHA_CD8_TCELL_VS_B2_BCELL_UP	0.365348	0.852165	0.695146	0.737819	1
GSE17721_PAM3CSK4_VS_CPG_16H_BMDC_DN	0.280063	0.852932	0.671053	0.738044	1
GSE43955_1H_VS_10H_ACT_CD4_TCELL_WITH_TGFB_IL6_DN	0.337016	0.852388	0.721344	0.738231	1
GSE17721_CTRL_VS_POLYIC_24H_BMDC_DN	0.316837	0.853531	0.644101	0.738384	1
GSE2585_THYMIC_MACROPHAGE_VS_MTEC_UP	0.267457	0.848948	0.684615	0.738448	1
GSE17974_0H_VS_2H_IN_VITRO_ACT_CD4_TCELL_DN	0.344964	0.84898	0.685547	0.739132	1
GSE15930_STIM_VS_STIM_AND_IL12_24H_CD8_T_CELL_DN	0.339968	0.846029	0.684848	0.741951	1
GSE1448_ANTI_VALPHA2_VS_VBETA5_DP_THYMOCYTE_DN	0.369162	0.846203	0.715953	0.742353	1
GSE17721_CTRL_VS_LPS_12H_BMDC_UP	0.316539	0.844322	0.680162	0.743391	1
GSE9650_NAIVE_VS_EXHAUSTED_CD8_TCELL_DN	0.323859	0.844614	0.679688	0.743687	1
GSE21360_TERTIARY_VS_QUATERNARY_MEMORY_CD8_TCELL_DN	0.305105	0.843509	0.688109	0.74409	1
GSE20727_CTRL_VS_H2O2_TREATED_DC_DN	0.340259	0.831088	0.732177	0.749837	1
GSE28726_NAIVE_CD4_TCELL_VS_NAIVE_VA24NEG_NKTCELL_DN	0.281315	0.832383	0.714012	0.749916	1
GSE40666_NAIVE_VS_EFFECTOR_CD8_TCELL_WITH_IFNA_STIM_90MIN_UP	0.286828	0.831349	0.711423	0.750201	1
GSE17721_CTRL_VS_GARDIQUIMOD_24H_BMDC_DN	0.279571	0.83242	0.695985	0.750581	1
GSE37301_MULTIPOTENT_PROGENITOR_VS_GRAN_MONO_PROGENITOR_UP	0.275487	0.831578	0.707843	0.750587	1
GSE24210_RESTING_TREG_VS_TCONV_UP	0.274417	0.83802	0.645098	0.750815	1
GSE22935_UNSTIM_VS_24H_MBOVIS_BCG_STIM_MACROPHAGE_DN	0.320346	0.832523	0.664694	0.751114	1
GSE7460_FOXP3_MUT_VS_WT_ACT_WITH_TGFB_TCONV_DN	0.295967	0.833802	0.705534	0.751266	1
GSE36078_WT_VS_IL1R_KO_LUNG_DC_AFTER_AD5_INF_DN	0.372231	0.838105	0.713178	0.751405	1
GSE12366_GC_VS_MEMORY_BCELL_DN	0.260578	0.833129	0.692308	0.751562	1
GSE12003_MIR223_KO_VS_WT_BM_PROGENITOR_4D_CULTURE_UP	0.364656	0.838468	0.664706	0.751596	1
GSE22886_IGM_MEMORY_BCELL_VS_BLOOD_PLASMA_CELL_UP	0.341345	0.832557	0.720617	0.751786	1
GSE43955_1H_VS_20H_ACT_CD4_TCELL_WITH_TGFB_IL6_DN	0.312088	0.833803	0.727811	0.751996	1
GSE40666_UNTREATED_VS_IFNA_STIM_STAT1_KO_CD8_TCELL_90MIN_DN	0.289113	0.836835	0.746124	0.752074	1
GSE32986_UNSTIM_VS_CURDLAN_HIGHDOSE_STIM_DC_DN	0.320305	0.834581	0.63447	0.752154	1
GSE9650_EXHAUSTED_VS_MEMORY_CD8_TCELL_UP	0.305921	0.836302	0.745731	0.752284	1
GSE5679_RARA_AGONIST_AM580_VS_AM580_AND_ROSIGLITAZONE_TREATED_DC_DN	0.306036	0.829088	0.699411	0.752347	1
GSE17721_PAM3CSK4_VS_GADIQUIMOD_0.5H_BMDC_DN	0.300073	0.826858	0.698706	0.752525	1
GSE18893_TCONV_VS_TREG_24H_CULTURE_DN	0.332878	0.834717	0.732422	0.75263	1
GSE17974_0H_VS_4H_IN_VITRO_ACT_CD4_TCELL_DN	0.324653	0.83522	0.716832	0.752633	1
GSE4748_CYANOBACTERIUM_LPSLIKE_VS_LPS_AND_CYANOBACTERIUM_LPSLIKE_STIM_DC_3H_UP	0.330949	0.833849	0.721281	0.752648	1
GSE3982_MAST_CELL_VS_DC_DN	0.259337	0.827172	0.775	0.752725	1
GSE2585_THYMIC_MACROPHAGE_VS_MTEC_DN	0.33283	0.835607	0.729622	0.752764	1
GSE23114_PERITONEAL_CAVITY_B1A_BCELL_VS_SPLEEN_BCELL_IN_SLE2C1_MOUSE_UP	0.309514	0.827336	0.721774	0.753207	1
GSE28783_CTRL_ANTI_MIR_VS_UNTREATED_ATHEROSCLEROSIS_MACROPHAGE_UP	0.351986	0.827723	0.719921	0.753363	1
GSE17721_PAM3CSK4_VS_CPG_8H_BMDC_DN	0.284207	0.827912	0.694118	0.753744	1
GSE28737_WT_VS_BCL6_KO_FOLLICULAR_BCELL_UP	0.313965	0.825445	0.744422	0.754232	1
GSE25087_FETAL_VS_ADULT_TCONV_UP	0.300855	0.823893	0.738281	0.756088	1
GSE22886_CD4_TCELL_VS_BCELL_NAIVE_DN	0.338107	0.82072	0.677104	0.756917	1
GSE17721_LPS_VS_PAM3CSK4_2H_BMDC_UP	0.351752	0.821593	0.687117	0.756933	1
GSE24972_MARGINAL_ZONE_BCELL_VS_FOLLICULAR_BCELL_DN	0.326491	0.820908	0.770916	0.757327	1
GSE15330_HSC_VS_LYMPHOID_PRIMED_MULTIPOTENT_PROGENITOR_DN	0.281349	0.822642	0.700952	0.757376	1
GSE40068_CXCR5NEG_BCL6NEG_CD4_TCELL_VS_CXCR5POS_BCL6NEG_TFH_UP	0.297456	0.821721	0.703704	0.757483	1
GSE360_DC_VS_MAC_UP	0.313629	0.8219	0.703777	0.757962	1
GSE17721_PAM3CSK4_VS_CPG_2H_BMDC_DN	0.277993	0.819078	0.739563	0.75843	1
KAECH_NAIVE_VS_DAY8_EFF_CD8_TCELL_DN	0.317409	0.81939	0.675573	0.758694	1
GSE3982_MAC_VS_CENT_MEMORY_CD4_TCELL_UP	0.361042	0.817851	0.703704	0.759772	1
GSE3720_LPS_VS_PMA_STIM_VD1_GAMMADELTA_TCELL_UP	0.335295	0.816761	0.679317	0.76012	1
GSE24634_IL4_VS_CTRL_TREATED_NAIVE_CD4_TCELL_DAY10_UP	0.322488	0.817045	0.774951	0.760363	1
GSE14769_UNSTIM_VS_20MIN_LPS_BMDM_DN	0.340808	0.812112	0.697769	0.764526	1
GSE24142_DN2_VS_DN3_THYMOCYTE_DN	0.331009	0.812519	0.731429	0.76454	1
GSE40666_WT_VS_STAT4_KO_CD8_TCELL_WITH_IFNA_STIM_90MIN_DN	0.324971	0.812856	0.729839	0.764677	1
GSE2770_IL12_ACT_VS_ACT_CD4_TCELL_2H_DN	0.277969	0.813056	0.705882	0.765005	1
GSE43700_UNTREATED_VS_IL10_TREATED_PBMC_DN	0.360029	0.813162	0.747126	0.765553	1
GSE46606_IRF4_KO_VS_WT_UNSTIM_BCELL_DN	0.320254	0.810422	0.664717	0.766558	1
GSE360_HIGH_DOSE_B_MALAYI_VS_M_TUBERCULOSIS_MAC_UP	0.294986	0.809629	0.774951	0.76716	1
GSE29164_UNTREATED_VS_CD8_TCELL_AND_IL12_TREATED_MELANOMA_DAY7_DN	0.33179	0.808556	0.764113	0.767488	1
GSE13411_IGM_MEMORY_BCELL_VS_PLASMA_CELL_UP	0.320823	0.807847	0.737374	0.767874	1
GSE37416_CTRL_VS_24H_F_TULARENSIS_LVS_NEUTROPHIL_UP	0.282395	0.808647	0.740519	0.768027	1
GSE13946_CTRL_VS_DSS_COLITIS_GD_TCELL_FROM_COLON_UP	0.271509	0.806198	0.715706	0.770179	1
GSE19941_IL10_KO_VS_IL10_KO_AND_NFKBP50_KO_LPS_STIM_MACROPHAGE_DN	0.345857	0.805448	0.740385	0.770658	1
GSE22886_NEUTROPHIL_VS_MONOCYTE_UP	0.330776	0.80433	0.741414	0.771824	1
GSE22886_CD8_VS_CD4_NAIVE_TCELL_UP	0.339263	0.803298	0.704415	0.772873	1
GSE7852_LN_VS_FAT_TCONV_DN	0.319897	0.802106	0.764023	0.773402	1
GSE3982_DC_VS_TH2_DN	0.319601	0.80085	0.747082	0.773459	1
GSE9988_LOW_LPS_VS_VEHICLE_TREATED_MONOCYTE_UP	0.351712	0.801568	0.669276	0.77362	1
GSE17721_POLYIC_VS_CPG_4H_BMDC_DN	0.284841	0.801053	0.778626	0.773796	1
GSE17580_UNINFECTED_VS_S_MANSONI_INF_TEFF_UP	0.340992	0.802241	0.741996	0.773901	1
GSE17721_LPS_VS_GARDIQUIMOD_0.5H_BMDC_UP	0.297348	0.799842	0.766734	0.774444	1
GSE3720_LPS_VS_PMA_STIM_VD1_GAMMADELTA_TCELL_DN	0.304057	0.798386	0.746124	0.775358	1
GSE39820_CTRL_VS_IL1B_IL6_IL23A_CD4_TCELL_UP	0.321676	0.798532	0.738281	0.775843	1
GSE33292_WT_VS_TCF1_KO_DN3_THYMOCYTE_UP	0.303971	0.797594	0.735521	0.77603	1
GSE41176_UNSTIM_VS_ANTI_IGM_STIM_BCELL_1H_UP	0.355559	0.792591	0.699029	0.777161	1
GSE21360_NAIVE_VS_SECONDARY_MEMORY_CD8_TCELL_UP	0.286951	0.795428	0.737452	0.777553	1
GSE17186_CD21LOW_VS_CD21HIGH_TRANSITIONAL_BCELL_DN	0.243423	0.792669	0.797959	0.777707	1
GSE22935_UNSTIM_VS_24H_MBOVIS_BCG_STIM_MYD88_KO_MACROPHAGE_DN	0.310667	0.793797	0.755299	0.777983	1
GSE5679_RARA_AGONIST_AM580_VS_AM580_AND_ROSIGLITAZONE_TREATED_DC_UP	0.318455	0.795438	0.748016	0.778241	1
GSE37605_TREG_VS_TCONV_C57BL6_FOXP3_FUSION_GFP_DN	0.272862	0.792738	0.733607	0.778323	1
GSE41087_WT_VS_FOXP3_MUT_ANTI_CD3_CD28_STIM_CD4_TCELL_DN	0.306438	0.79404	0.73501	0.778359	1
GSE339_EX_VIVO_VS_IN_CULTURE_CD8POS_DC_DN	0.261447	0.794468	0.697446	0.77836	1
GSE43863_DAY6_EFF_VS_DAY150_MEM_TH1_CD4_TCELL_DN	0.32458	0.795754	0.76908	0.778413	1
GSE8921_3H_VS_24H_TLR1_2_STIM_MONOCYTE_DN	0.320496	0.793029	0.72379	0.778589	1
GSE40274_CTRL_VS_HELIOS_TRANSDUCED_ACTIVATED_CD4_TCELL_DN	0.354451	0.78915	0.738337	0.779017	1
GSE29949_CD8_POS_DC_SPLEEN_VS_MONOCYTE_BONE_MARROW_UP	0.295502	0.789456	0.794059	0.779164	1
GSE20152_SPHK1_KO_VS_WT_HTNFA_OVERXPRESS_ANKLE_UP	0.294597	0.789619	0.747591	0.779466	1
GSE43955_TGFB_IL6_VS_TGFB_IL6_IL23_TH17_ACT_CD4_TCELL_60H_DN	0.275416	0.790769	0.762646	0.779565	1
GSE17721_0.5H_VS_8H_LPS_BMDC_DN	0.256672	0.790199	0.756286	0.779818	1
GSE22886_CD8_VS_CD4_NAIVE_TCELL_DN	0.270185	0.789623	0.756286	0.780166	1
GSE26488_WT_VS_VP16_TRANSGENIC_HDAC7_KO_DOUBLE_POSITIVE_THYMOCYTE_DN	0.25575	0.787417	0.786408	0.781238	1
GSE7219_UNSTIM_VS_LPS_AND_ANTI_CD40_STIM_DC_UP	0.308683	0.786699	0.746615	0.781715	1
GSE17721_LPS_VS_CPG_6H_BMDC_UP	0.27028	0.785277	0.726733	0.782074	1
GSE40274_FOXP3_VS_FOXP3_AND_PBX1_TRANSDUCED_ACTIVATED_CD4_TCELL_UP	0.35342	0.785453	0.759766	0.782502	1
GSE26343_UNSTIM_VS_LPS_STIM_NFAT5_KO_MACROPHAGE_UP	0.304366	0.785778	0.713461	0.782624	1
GSE17721_LPS_VS_CPG_24H_BMDC_UP	0.292234	0.784238	0.765873	0.783123	1
GSE23114_WT_VS_SLE2C1_MOUSE_SPLEEN_B1A_BCELL_UP	0.278965	0.782311	0.735075	0.784884	1
GSE15930_STIM_VS_STIM_AND_TRICHOSTATINA_72H_CD8_T_CELL_DN	0.279828	0.781512	0.810309	0.785344	1
GSE16385_IFNG_TNF_VS_UNSTIM_MACROPHAGE_ROSIGLITAZONE_TREATED_DN	0.274527	0.781023	0.740602	0.7854	1
GSE8515_IL1_VS_IL6_4H_STIM_MAC_UP	0.319467	0.782316	0.695985	0.785587	1
GSE27241_CTRL_VS_DIGOXIN_TREATED_CD4_TCELL_IN_TH17_POLARIZING_CONDITIONS_UP	0.285552	0.780352	0.741245	0.785714	1
GSE37301_CD4_TCELL_VS_RAG2_KO_NK_CELL_UP	0.370012	0.778278	0.76381	0.786995	1
GSE9509_LPS_VS_LPS_AND_IL10_STIM_IL10_KO_MACROPHAGE_10MIN_DN	0.305037	0.778623	0.75	0.787175	1
GSE4590_LARGE_PRE_BCELL_VS_VPREB_POS_LARGE_PRE_BCELL_DN	0.323145	0.778907	0.706897	0.787366	1
GSE29164_UNTREATED_VS_CD8_TCELL_TREATED_MELANOMA_DAY7_UP	0.273972	0.777209	0.77176	0.78808	1
GSE13306_TREG_VS_TCONV_SPLEEN_UP	0.302928	0.776362	0.781132	0.788629	1
GSE19923_E2A_KO_VS_E2A_AND_HEB_KO_DP_THYMOCYTE_DN	0.285977	0.774972	0.786792	0.789495	1
GSE21063_WT_VS_NFATC1_KO_3H_ANTI_IGM_STIM_BCELL_UP	0.343602	0.774981	0.772994	0.790186	1
GSE360_L_MAJOR_VS_B_MALAYI_HIGH_DOSE_DC_UP	0.328834	0.772079	0.729622	0.791446	1
GSE360_LOW_DOSE_B_MALAYI_VS_M_TUBERCULOSIS_MAC_UP	0.294763	0.773316	0.777351	0.791547	1
GSE5589_LPS_AND_IL10_VS_LPS_AND_IL6_STIM_MACROPHAGE_45MIN_DN	0.297921	0.772699	0.778443	0.791814	1
GSE25087_TREG_VS_TCONV_ADULT_UP	0.292817	0.772162	0.735521	0.792035	1
GSE360_T_GONDII_VS_M_TUBERCULOSIS_MAC_UP	0.320743	0.77106	0.778431	0.79243	1
GSE9650_EFFECTOR_VS_MEMORY_CD8_TCELL_DN	0.264557	0.769508	0.767754	0.793583	1
GSE30083_SP3_VS_SP4_THYMOCYTE_DN	0.260258	0.768858	0.778203	0.793987	1
GSE40274_FOXP3_VS_FOXP3_AND_IRF4_TRANSDUCED_ACTIVATED_CD4_TCELL_DN	0.354095	0.769581	0.759542	0.794159	1
GSE41978_WT_VS_ID2_KO_AND_BIM_KO_KLRG1_LOW_EFFECTOR_CD8_TCELL_UP	0.283748	0.765492	0.846602	0.797577	1
GSE2405_HEAT_KILLED_LYSATE_VS_LIVE_A_PHAGOCYTOPHILUM_STIM_NEUTROPHIL_9H_UP	0.262596	0.765797	0.821218	0.797843	1
GSE13411_NAIVE_BCELL_VS_PLASMA_CELL_UP	0.268198	0.764821	0.790419	0.797968	1
GSE19941_UNSTIM_VS_LPS_AND_IL10_STIM_IL10_KO_MACROPHAGE_UP	0.33184	0.763796	0.821643	0.798268	1
GSE17721_CPG_VS_GARDIQUIMOD_6H_BMDC_UP	0.299955	0.763346	0.778431	0.798312	1
GSE6259_FLT3L_INDUCED_VS_WT_SPLENIC_DC_33D1_POS_DN	0.318634	0.765925	0.772177	0.798314	1
GSE17721_POLYIC_VS_CPG_16H_BMDC_UP	0.264789	0.763952	0.774951	0.798702	1
GSE26495_NAIVE_VS_PD1HIGH_CD8_TCELL_DN	0.292912	0.761306	0.740883	0.800831	1
GSE339_CD4POS_VS_CD4CD8DN_DC_UP	0.26001	0.759086	0.79771	0.80372	1
GSE26343_UNSTIM_VS_LPS_STIM_NFAT5_KO_MACROPHAGE_DN	0.281708	0.758169	0.716797	0.803764	1
GSE17721_PAM3CSK4_VS_GADIQUIMOD_8H_BMDC_DN	0.289319	0.758492	0.762089	0.803942	1
GSE2585_THYMIC_DC_VS_THYMIC_MACROPHAGE_DN	0.265205	0.754761	0.847656	0.808411	1
GSE22313_HEALTHY_VS_SLE_MOUSE_CD4_TCELL_DN	0.334876	0.752214	0.732	0.810623	1
GSE14308_TH2_VS_TH17_DN	0.274972	0.752856	0.745136	0.810861	1
GSE4748_CYANOBACTERIUM_LPSLIKE_VS_LPS_AND_CYANOBACTERIUM_LPSLIKE_STIM_DC_3H_DN	0.288911	0.752226	0.805169	0.811321	1
GSE9988_ANTI_TREM1_VS_VEHICLE_TREATED_MONOCYTES_DN	0.278801	0.751067	0.72147	0.811962	1
GSE8621_LPS_STIM_VS_LPS_PRIMED_AND_LPS_STIM_MACROPHAGE_DN	0.302267	0.748747	0.761811	0.814361	1
GSE5542_UNTREATED_VS_IFNA_TREATED_EPITHELIAL_CELLS_6H_UP	0.252667	0.748223	0.78327	0.814584	1
GSE21033_CTRL_VS_POLYIC_STIM_DC_12H_UP	0.319102	0.749011	0.780583	0.814736	1
GSE22886_NEUTROPHIL_VS_DC_UP	0.320815	0.746222	0.789784	0.81726	1
GSE36888_UNTREATED_VS_IL2_TREATED_STAT5_AB_KNOCKIN_TCELL_2H_DN	0.280166	0.744967	0.850379	0.81852	1
GSE27241_WT_VS_RORGT_KO_TH17_POLARIZED_CD4_TCELL_TREATED_WITH_DIGOXIN_DN	0.278284	0.743378	0.825	0.820365	1
GSE14415_INDUCED_TREG_VS_FOXP3_KO_INDUCED_TREG_IL2_CULTURE_DN	0.291729	0.742583	0.760456	0.82094	1
GSE21670_TGFB_VS_IL6_TREATED_STAT3_KO_CD4_TCELL_DN	0.287158	0.741191	0.843137	0.822494	1
GSE26912_TUMORICIDAL_VS_CTRL_MACROPHAGE_DN	0.29726	0.738123	0.760077	0.824149	1
GSE22025_PROGESTERONE_VS_TGFB1_AND_PROGESTERONE_TREATED_CD4_TCELL_UP	0.254412	0.738271	0.790291	0.824606	1
GSE14769_UNSTIM_VS_120MIN_LPS_BMDM_DN	0.295567	0.738965	0.796781	0.824865	1
GSE36009_UNSTIM_VS_LPS_STIM_NLRP10_KO_DC_UP	0.239395	0.739271	0.789575	0.82504	1
GSE17721_POLYIC_VS_GARDIQUIMOD_8H_BMDC_UP	0.309344	0.73842	0.802326	0.825064	1
GSE22886_IGM_MEMORY_BCELL_VS_BM_PLASMA_CELL_UP	0.310253	0.736185	0.771825	0.826807	1
GSE11864_CSF1_IFNG_VS_CSF1_PAM3CYS_IN_MAC_UP	0.274125	0.73541	0.785855	0.827245	1
GSE43863_NAIVE_VS_TFH_CD4_EFF_TCELL_D6_LCMV_DN	0.292026	0.734802	0.845238	0.82734	1
GSE2405_HEAT_KILLED_LYSATE_VS_LIVE_A_PHAGOCYTOPHILUM_STIM_NEUTROPHIL_9H_DN	0.312297	0.733388	0.765957	0.828295	1
GSE16697_CD4_TCELL_VS_TFH_CD4_TCELL_UP	0.235525	0.733488	0.830957	0.828874	1
GSE17721_0.5H_VS_24H_POLYIC_BMDC_DN	0.313801	0.732275	0.784314	0.829558	1
GSE13306_RA_VS_UNTREATED_MEM_CD4_TCELL_UP	0.260987	0.729143	0.858779	0.834175	1
GSE7460_CTRL_VS_TGFB_TREATED_ACT_TREG_DN	0.24933	0.728509	0.835271	0.834451	1
GSE3982_MAST_CELL_VS_NKCELL_DN	0.273868	0.727313	0.850485	0.835834	1
GSE360_L_MAJOR_VS_B_MALAYI_LOW_DOSE_MAC_UP	0.275824	0.726861	0.817289	0.835933	1
GSE37301_CD4_TCELL_VS_GRANULOCYTE_MONOCYTE_PROGENITOR_DN	0.263805	0.723874	0.863985	0.838018	1
GSE22886_DAY0_VS_DAY1_MONOCYTE_IN_CULTURE_DN	0.318273	0.722807	0.765049	0.838357	1
GSE1460_INTRATHYMIC_T_PROGENITOR_VS_DP_THYMOCYTE_UP	0.274724	0.723991	0.834677	0.838526	1
GSE20727_CTRL_VS_DNFB_ALLERGEN_TREATED_DC_UP	0.291077	0.722013	0.846899	0.83891	1
GSE22601_IMMATURE_CD4_SINGLE_POSITIVE_VS_DOUBLE_POSITIVE_THYMOCYTE_DN	0.246803	0.721575	0.851703	0.838931	1
GSE34205_HEALTHY_VS_FLU_INF_INFANT_PBMC_UP	0.310082	0.722867	0.865878	0.839007	1
GSE15930_STIM_VS_STIM_AND_TRICHOSTATINA_48H_CD8_T_CELL_UP	0.280727	0.724058	0.820359	0.839097	1
GSE32164_RESTING_DIFFERENTIATED_VS_ALTERNATIVELY_ACT_M2_MACROPHAGE_DN	0.242415	0.724466	0.837209	0.839234	1
GSE17721_0.5H_VS_12H_POLYIC_BMDC_DN	0.240445	0.716382	0.838323	0.839424	1
GSE5542_UNTREATED_VS_IFNG_TREATED_EPITHELIAL_CELLS_6H_DN	0.269878	0.716575	0.768031	0.839824	1
GSE36078_WT_VS_IL1R_KO_LUNG_DC_DN	0.281431	0.716904	0.835878	0.840029	1
GSE29949_CD8_POS_DC_SPLEEN_VS_MONOCYTE_BONE_MARROW_DN	0.292338	0.718182	0.824458	0.840141	1
GSE28737_WT_VS_BCL6_HET_FOLLICULAR_BCELL_DN	0.281432	0.717193	0.80814	0.840287	1
GSE22886_CD8_TCELL_VS_BCELL_NAIVE_DN	0.276387	0.718202	0.829703	0.840815	1
GSE34515_CD16_POS_MONOCYTE_VS_DC_DN	0.294679	0.714972	0.800781	0.840815	1
GSE43955_10H_VS_30H_ACT_CD4_TCELL_DN	0.235472	0.720078	0.882704	0.840881	1
GSE16450_CTRL_VS_IFNA_6H_STIM_IMMATURE_NEURON_CELL_LINE_UP	0.252109	0.717261	0.893617	0.840931	1
GSE17721_LPS_VS_POLYIC_6H_BMDC_UP	0.293437	0.71357	0.787402	0.840975	1
GSE17721_LPS_VS_POLYIC_2H_BMDC_UP	0.247742	0.714416	0.85389	0.841028	1
GSE1925_CTRL_VS_24H_IFNG_STIM_IFNG_PRIMED_MACROPHAGE_DN	0.28383	0.71221	0.854086	0.841047	1
GSE37301_COMMON_LYMPHOID_PROGENITOR_VS_RAG2_KO_NK_CELL_DN	0.269568	0.718528	0.878846	0.841106	1
GSE43955_10H_VS_30H_ACT_CD4_TCELL_WITH_TGFB_IL6_DN	0.260105	0.71893	0.861057	0.841224	1
GSE17721_0.5H_VS_4H_GARDIQUIMOD_BMDC_DN	0.208488	0.713702	0.842912	0.841401	1
GSE5679_PPARG_LIGAND_ROSIGLITAZONE_VS_ROSIGLITAZONE_AND_RARA_AGONIST_AM580_TREATED_DC_UP	0.286509	0.712791	0.815789	0.841418	1
GSE23308_WT_VS_MINERALCORTICOID_REC_KO_MACROPHAGE_CORTICOSTERONE_TREATED_DN	0.292931	0.719078	0.768627	0.841706	1
GSE39916_B_CELL_SPLEEN_VS_PLASMA_CELL_BONE_MARROW_DN	0.253165	0.712244	0.827977	0.841706	1
GSE2935_UV_INACTIVATED_VS_LIVE_SENDAI_VIRUS_INF_MACROPHAGE_DN	0.245001	0.71032	0.790262	0.843318	1
GSE43863_LY6C_INT_CXCR5POS_VS_LY6C_LOW_CXCR5NEG_EFFECTOR_CD4_TCELL_UP	0.291434	0.709159	0.865347	0.844394	1
GSE46606_DAY1_VS_DAY3_CD40L_IL2_IL5_STIMULATED_IRF4HIGH_BCELL_DN	0.231257	0.707337	0.870588	0.845714	1
GSE29618_BCELL_VS_PDC_DN	0.265623	0.706771	0.816248	0.845908	1
GSE17721_0.5H_VS_24H_LPS_BMDC_DN	0.276002	0.707627	0.844828	0.846002	1
GSE43955_1H_VS_60H_ACT_CD4_TCELL_WITH_TGFB_IL6_DN	0.295979	0.704801	0.796078	0.84856	1
GSE22886_IGG_IGA_MEMORY_BCELL_VS_BM_PLASMA_CELL_UP	0.272832	0.703617	0.808219	0.849696	1
GSE36888_UNTREATED_VS_IL2_TREATED_STAT5_AB_KNOCKIN_TCELL_2H_UP	0.315163	0.701665	0.797642	0.85049	1
GSE9960_GRAM_POS_VS_GRAM_NEG_AND_POS_SEPSIS_PBMC_UP	0.284177	0.700837	0.818533	0.851047	1
GSE26928_EFF_MEM_VS_CENTR_MEM_CD4_TCELL_UP	0.30628	0.702244	0.857143	0.851069	1
GSE28726_NAIVE_CD4_TCELL_VS_NAIVE_NKTCELL_UP	0.286343	0.701764	0.798113	0.85108	1
GSE33425_CD8_ALPHAALPHA_VS_ALPHABETA_CD161_HIGH_TCELL_UP	0.270429	0.698904	0.802682	0.853288	1
GSE24142_DN2_VS_DN3_THYMOCYTE_ADULT_UP	0.257324	0.698187	0.869903	0.853814	1
GSE6269_STAPH_AUREUS_VS_STREP_PNEUMO_INF_PBMC_DN	0.310238	0.697504	0.845261	0.85413	1
GSE30971_WBP7_HET_VS_KO_MACROPHAGE_2H_LPS_STIM_DN	0.282677	0.695754	0.802789	0.856135	1
GSE19401_UNSTIM_VS_RETINOIC_ACID_AND_PAM2CSK4_STIM_FOLLICULAR_DC_UP	0.23753	0.694816	0.88632	0.856895	1
GSE3982_EOSINOPHIL_VS_NEUTROPHIL_DN	0.247217	0.692901	0.82197	0.858975	1
GSE29949_MICROGLIA_VS_DC_BRAIN_DN	0.255192	0.691874	0.897486	0.859116	1
GSE39820_CTRL_VS_TGFBETA1_IL6_CD4_TCELL_UP	0.292817	0.692051	0.849095	0.859567	1
GSE29618_PDC_VS_MDC_DAY7_FLU_VACCINE_UP	0.246201	0.689753	0.848077	0.859635	1
GSE22025_UNTREATED_VS_PROGESTERONE_TREATED_CD4_TCELL_DN	0.251762	0.689203	0.886	0.859799	1
GSE17721_CPG_VS_GARDIQUIMOD_16H_BMDC_UP	0.25899	0.690955	0.835907	0.859832	1
GSE6269_FLU_VS_STAPH_AUREUS_INF_PBMC_UP	0.310142	0.690533	0.823762	0.859901	1
GSE28726_ACT_CD4_TCELL_VS_ACT_NKTCELL_UP	0.302005	0.690005	0.830339	0.860022	1
GSE29618_PDC_VS_MDC_UP	0.274483	0.6885	0.831703	0.860148	1
GSE6259_33D1_POS_DC_VS_CD4_TCELL_UP	0.222061	0.686685	0.858473	0.861506	1
GSE7348_LPS_VS_TOLERIZED_AND_LPS_STIM_MACROPHAGE_DN	0.217056	0.687062	0.848708	0.861695	1
GSE1460_CD4_THYMOCYTE_VS_NAIVE_CD4_TCELL_CORD_BLOOD_UP	0.213513	0.685648	0.863378	0.862497	1
GSE20484_MCSG_VS_CXCL4_MONOCYTE_DERIVED_MACROPHAGE_DN	0.218988	0.682201	0.862524	0.863373	1
GSE3337_CTRL_VS_4H_IFNG_IN_CD8POS_DC_UP	0.258855	0.683056	0.888031	0.863508	1
GSE22611_NOD2_TRANSD_VS_CTRL_TRANSD_HEK293_MDP_STIM_6H_DN	0.286586	0.682557	0.891089	0.863579	1
GSE5589_LPS_VS_LPS_AND_IL6_STIM_IL6_KO_MACROPHAGE_45MIN_UP	0.246928	0.683064	0.851272	0.864202	1
GSE14769_UNSTIM_VS_80MIN_LPS_BMDM_DN	0.288399	0.68367	0.823062	0.864698	1
GSE12845_IGD_POS_VS_NEG_BLOOD_BCELL_UP	0.253669	0.683175	0.902111	0.864726	1
GSE43955_1H_VS_20H_ACT_CD4_TCELL_UP	0.265159	0.680367	0.865347	0.864854	1
GSE15330_LYMPHOID_MULTIPOTENT_VS_MEGAKARYOCYTE_ERYTHROID_PROGENITOR_IKAROS_KO_DN	0.264935	0.680633	0.8	0.865095	1
GSE23502_WT_VS_HDC_KO_MYELOID_DERIVED_SUPPRESSOR_CELL_COLON_TUMOR_UP	0.281273	0.679658	0.84252	0.865203	1
GSE9988_LPS_VS_VEHICLE_TREATED_MONOCYTE_DN	0.253213	0.678928	0.822811	0.865535	1
GSE34392_ST2_KO_VS_WT_DAY8_LCMV_EFFECTOR_CD8_TCELL_DN	0.275796	0.678234	0.861723	0.865938	1
GSE43955_TH0_VS_TGFB_IL6_TH17_ACT_CD4_TCELL_10H_UP	0.238589	0.677314	0.919192	0.866511	1
GSE26495_PD1HIGH_VS_PD1LOW_CD8_TCELL_UP	0.294887	0.67542	0.869396	0.868654	1
GSE17721_LPS_VS_PAM3CSK4_12H_BMDC_UP	0.257936	0.671428	0.83908	0.872586	1
GSE28237_FOLLICULAR_VS_LATE_GC_BCELL_DN	0.252003	0.67172	0.866928	0.872925	1
GSE23505_UNTREATED_VS_4DAY_IL6_IL1_IL23_TREATED_CD4_TCELL_DN	0.241262	0.666152	0.885437	0.873905	1
GSE3920_UNTREATED_VS_IFNA_TREATED_ENDOTHELIAL_CELL_UP	0.244147	0.669865	0.89703	0.874274	1
GSE16450_CTRL_VS_IFNA_6H_STIM_MATURE_NEURON_CELL_LINE_UP	0.28904	0.66777	0.862136	0.874321	1
GSE22611_UNSTIM_VS_6H_MDP_STIM_NOD2_TRANSDUCED_HEK293T_CELL_DN	0.257641	0.666366	0.900585	0.874343	1
GSE37301_LYMPHOID_PRIMED_MPP_VS_COMMON_LYMPHOID_PROGENITOR_DN	0.238039	0.669079	0.838966	0.87466	1
GSE22601_DOUBLE_NEGATIVE_VS_CD4_SINGLE_POSITIVE_THYMOCYTE_DN	0.212614	0.666956	0.894531	0.874817	1
GSE339_CD4POS_VS_CD8POS_DC_IN_CULTURE_UP	0.224494	0.667895	0.891683	0.874879	1
GSE360_L_DONOVANI_VS_M_TUBERCULOSIS_MAC_UP	0.263642	0.666377	0.85743	0.875031	1
GSE41176_WT_VS_TAK1_KO_ANTI_IGM_STIM_BCELL_3H_DN	0.232302	0.668201	0.858871	0.875114	1
GSE3982_BASOPHIL_VS_TH2_DN	0.279179	0.663198	0.843444	0.876723	1
GSE7831_UNSTIM_VS_INFLUENZA_STIM_PDC_1H_DN	0.257696	0.662219	0.843564	0.876826	1
GSE37605_C57BL6_VS_NOD_FOXP3_FUSION_GFP_TREG_DN	0.298239	0.663326	0.792636	0.877235	1
GSE17721_CTRL_VS_CPG_0.5H_BMDC_UP	0.224299	0.66231	0.84507	0.877442	1
GSE7852_TREG_VS_TCONV_DN	0.23904	0.661311	0.900935	0.8775	1
GSE32034_LY6C_HIGH_VS_LOW_ROSIGLIZATONE_TREATED_MONOCYTE_DN	0.264448	0.660198	0.874	0.878495	1
GSE6674_ANTI_IGM_VS_CPG_STIM_BCELL_DN	0.286728	0.659424	0.893574	0.878914	1
GSE7764_IL15_TREATED_VS_CTRL_NK_CELL_24H_DN	0.294026	0.657633	0.858509	0.879296	1
GSE28130_ACTIVATED_VS_INDUCEED_TREG_DN	0.271761	0.658588	0.94027	0.87941	1
GSE13522_WT_VS_IFNAR_KO_SKIN_DN	0.227597	0.657842	0.902344	0.879705	1
GSE2128_CTRL_VS_MIMETOPE_NEGATIVE_SELECTION_DP_THYMOCYTE_NOD_UP	0.266463	0.656582	0.834646	0.880075	1
GSE39820_CTRL_VS_IL1B_IL6_CD4_TCELL_DN	0.221998	0.652759	0.933712	0.882893	1
GSE41978_WT_VS_ID2_KO_AND_BIM_KO_KLRG1_LOW_EFFECTOR_CD8_TCELL_DN	0.298906	0.653044	0.869823	0.88313	1
GSE2826_WT_VS_XID_BCELL_DN	0.223621	0.651743	0.862986	0.883623	1
GSE20366_CD103_POS_VS_CD103_KLRG1_DP_TREG_DN	0.245638	0.653106	0.957692	0.883764	1
GSE16385_ROSIGLITAZONE_IL4_VS_IFNG_TNF_STIM_MACROPHAGE_UP	0.220526	0.653542	0.913628	0.883811	1
GSE22140_HEALTHY_VS_ARTHRITIC_MOUSE_CD4_TCELL_UP	0.226029	0.650598	0.954274	0.884441	1
GSE360_HIGH_DOSE_B_MALAYI_VS_M_TUBERCULOSIS_DC_DN	0.245514	0.650049	0.85	0.884574	1
GSE17721_POLYIC_VS_GARDIQUIMOD_1H_BMDC_DN	0.249506	0.649518	0.891566	0.88463	1
GSE23321_CENTRAL_VS_EFFECTOR_MEMORY_CD8_TCELL_UP	0.226428	0.648903	0.874755	0.88479	1
GSE26290_WT_VS_PDK1_KO_ANTI_CD3_AND_IL2_STIM_CD8_TCELL_UP	0.229752	0.648225	0.886454	0.885025	1
GSE18804_SPLEEN_MACROPHAGE_VS_COLON_TUMORAL_MACROPHAGE_UP	0.253958	0.646679	0.878193	0.885698	1
GSE12845_IGD_POS_BLOOD_VS_NAIVE_TONSIL_BCELL_DN	0.251168	0.647023	0.886274	0.885933	1
GSE15330_MEGAKARYOCYTE_ERYTHROID_VS_GRANULOCYTE_MONOCYTE_PROGENITOR_UP	0.230378	0.644579	0.88694	0.887803	1
GSE13411_PLASMA_CELL_VS_MEMORY_BCELL_DN	0.26509	0.643197	0.837209	0.888324	1
GSE29618_MONOCYTE_VS_PDC_DN	0.271891	0.642594	0.883629	0.888447	1
GSE45739_UNSTIM_VS_ACD3_ACD28_STIM_WT_CD4_TCELL_DN	0.274024	0.643462	0.844231	0.888667	1
GSE23502_BM_VS_COLON_TUMOR_MYELOID_DERIVED_SUPPRESSOR_CELL_UP	0.265683	0.641401	0.870079	0.889409	1
GSE40273_GATA1_KO_VS_WT_TREG_DN	0.243288	0.640197	0.881092	0.889509	1
KAECH_DAY8_EFF_VS_MEMORY_CD8_TCELL_DN	0.223974	0.640715	0.863985	0.889603	1
GSE29949_MICROGLIA_BRAIN_VS_MONOCYTE_BONE_MARROW_DN	0.228619	0.639302	0.915851	0.889945	1
GSE17721_POLYIC_VS_GARDIQUIMOD_24H_BMDC_UP	0.268561	0.638314	0.872093	0.890609	1
GSE22886_NAIVE_CD4_TCELL_VS_NEUTROPHIL_DN	0.248623	0.633878	0.893281	0.89097	1
GSE32986_CURDLAN_LOWDOSE_VS_CURDLAN_HIGHDOSE_STIM_DC_DN	0.220342	0.634284	0.875	0.891098	1
GSE22886_NAIVE_BCELL_VS_BLOOD_PLASMA_CELL_UP	0.273372	0.634319	0.839216	0.891758	1
GSE43955_TGFB_IL6_VS_TGFB_IL6_IL23_TH17_ACT_CD4_TCELL_52H_DN	0.263529	0.636123	0.895146	0.892261	1
GSE17721_0.5H_VS_12H_GARDIQUIMOD_BMDC_DN	0.26384	0.635501	0.8577	0.892373	1
GSE9650_NAIVE_VS_MEMORY_CD8_TCELL_DN	0.238514	0.634358	0.8431	0.892411	1
GSE24142_EARLY_THYMIC_PROGENITOR_VS_DN3_THYMOCYTE_FETAL_DN	0.214937	0.634526	0.934132	0.892892	1
GSE40274_CTRL_VS_FOXP3_AND_EOS_TRANSDUCED_ACTIVATED_CD4_TCELL_UP	0.272304	0.636175	0.901381	0.892908	1
GSE2405_HEAT_KILLED_LYSATE_VS_LIVE_A_PHAGOCYTOPHILUM_STIM_NEUTROPHIL_24H_UP	0.241127	0.631254	0.916501	0.893609	1
GSE3039_ALPHAALPHA_VS_ALPHABETA_CD8_TCELL_UP	0.271575	0.630254	0.842942	0.894331	1
GSE360_CTRL_VS_M_TUBERCULOSIS_DC_UP	0.222242	0.627113	0.905138	0.89508	1
GSE4535_BM_DERIVED_DC_VS_FOLLICULAR_DC_UP	0.226444	0.629067	0.919021	0.895356	1
GSE24634_IL4_VS_CTRL_TREATED_NAIVE_CD4_TCELL_DAY10_DN	0.249735	0.62772	0.859406	0.895669	1
GSE2585_CTEC_VS_MTEC_THYMUS_DN	0.231398	0.627132	0.922131	0.895759	1
GSE17721_POLYIC_VS_GARDIQUIMOD_16H_BMDC_UP	0.225069	0.627861	0.903353	0.896198	1
GSE13547_CTRL_VS_ANTI_IGM_STIM_BCELL_12H_DN	0.23454	0.624277	0.926782	0.896653	1
GSE22886_NAIVE_BCELL_VS_BM_PLASMA_CELL_UP	0.253797	0.622771	0.843444	0.897087	1
GSE3982_EFF_MEMORY_VS_CENT_MEMORY_CD4_TCELL_UP	0.24291	0.624434	0.935922	0.897171	1
GSE5455_HEALTHY_VS_TUMOR_BEARING_MOUSE_SPLEEN_MONOCYTE_DN	0.245	0.624893	0.893069	0.897304	1
GSE11057_CD4_EFF_MEM_VS_PBMC_UP	0.214788	0.622862	0.83397	0.897668	1
GSE32986_CURDLAN_HIGHDOSE_VS_GMCSF_AND_CURDLAN_HIGHDOSE_STIM_DC_DN	0.246686	0.621454	0.819066	0.898044	1
GSE41176_UNSTIM_VS_ANTI_IGM_STIM_BCELL_6H_UP	0.237224	0.619167	0.90982	0.900145	1
GSE3982_DC_VS_EFF_MEMORY_CD4_TCELL_DN	0.230757	0.61647	0.94041	0.901977	1
GSE25677_MPL_VS_R848_STIM_BCELL_DN	0.241808	0.616708	0.873786	0.902374	1
GSE17721_CTRL_VS_CPG_4H_BMDC_DN	0.175768	0.614228	0.954455	0.903944	1
GSE9988_LOW_LPS_VS_CTRL_TREATED_MONOCYTE_UP	0.285856	0.613225	0.843327	0.904483	1
GSE36078_UNTREATED_VS_AD5_INF_MOUSE_LUNG_DC_DN	0.264424	0.610934	0.91954	0.906732	1
GSE4590_SMALL_VS_LARGE_PRE_BCELL_UP	0.224219	0.609469	0.930502	0.907941	1
GSE9988_LPS_VS_VEHICLE_TREATED_MONOCYTE_UP	0.264082	0.602976	0.869396	0.913801	1
KAECH_NAIVE_VS_MEMORY_CD8_TCELL_DN	0.228678	0.604119	0.872381	0.913835	1
GSE43955_10H_VS_30H_ACT_CD4_TCELL_UP	0.238181	0.603577	0.928571	0.913865	1
GSE10325_CD4_TCELL_VS_BCELL_UP	0.226374	0.602043	0.85575	0.914342	1
GSE23984_CTRL_VS_HYPOCALEMIC_VITAMIND_ANALOG_TCELL_UP	0.210184	0.598107	0.901186	0.91686	1
GSE3982_BCELL_VS_EFF_MEMORY_CD4_TCELL_UP	0.231974	0.598207	0.954183	0.917477	1
GSE17721_POLYIC_VS_PAM3CSK4_12H_BMDC_UP	0.248691	0.596825	0.901961	0.917679	1
GSE12392_WT_VS_IFNAR_KO_CD8A_NEG_SPLEEN_DC_UP	0.217976	0.598517	0.914062	0.917839	1
GSE40273_XBP1_KO_VS_WT_TREG_DN	0.230722	0.595747	0.944657	0.918194	1
GSE21380_TFH_VS_GERMINAL_CENTER_TFH_CD4_TCELL_UP	0.228583	0.594909	0.963391	0.918517	1
GSE39820_CTRL_VS_TGFBETA3_IL6_CD4_TCELL_UP	0.233588	0.589407	0.928287	0.921836	1
GSE3982_DC_VS_MAC_DN	0.269274	0.590768	0.942574	0.922449	1
GSE10463_CD40L_AND_VA347_VS_CD40L_IN_DC_UP	0.210596	0.589475	0.988349	0.922468	1
GSE22611_UNSTIM_VS_6H_MDP_STIM_MUTANT_NOD2_TRANSDUCED_HEK293T_CELL_UP	0.235205	0.590135	0.934334	0.92251	1
GSE28783_ANTI_MIR33_VS_UNTREATED_ATHEROSCLEROSIS_MACROPHAGE_DN	0.204242	0.586735	0.984405	0.924147	1
GSE41867_DAY8_EFFECTOR_VS_DAY30_MEMORY_CD8_TCELL_LCMV_ARMSTRONG_DN	0.222874	0.583225	0.936884	0.927238	1
GSE5589_LPS_VS_LPS_AND_IL10_STIM_MACROPHAGE_180MIN_UP	0.25558	0.5824	0.90099	0.927477	1
GSE19198_1H_VS_6H_IL21_TREATED_TCELL_DN	0.221439	0.581249	0.942346	0.928027	1
GSE30971_CTRL_VS_LPS_STIM_MACROPHAGE_WBP7_KO_2H_UP	0.24375	0.577379	0.940711	0.931489	1
GSE7831_CPG_VS_INFLUENZA_STIM_PDC_1H_DN	0.196794	0.571445	0.93083	0.93213	1
GSE3565_CTRL_VS_LPS_INJECTED_DUSP1_KO_SPLENOCYTES_UP	0.204733	0.572123	0.903101	0.932142	1
GSE40274_CTRL_VS_XBP1_TRANSDUCED_ACTIVATED_CD4_TCELL_UP	0.227957	0.575904	0.953815	0.932323	1
GSE22886_NAIVE_CD8_TCELL_VS_MEMORY_TCELL_UP	0.254059	0.572148	0.905039	0.932816	1
GSE24726_WT_VS_E2_2_KO_PDC_DN	0.220301	0.572366	0.949187	0.933268	1
GSE29949_CD8_NEG_DC_SPLEEN_VS_DC_BRAIN_DN	0.240882	0.572785	0.934236	0.933573	1
GSE18281_CORTEX_VS_MEDULLA_THYMUS_DN	0.183094	0.57284	0.967611	0.934198	1
GSE5542_UNTREATED_VS_IFNA_TREATED_EPITHELIAL_CELLS_24H_UP	0.20045	0.573416	0.935728	0.934216	1
GSE22443_IL2_VS_IL12_TREATED_ACT_CD8_TCELL_DN	0.210982	0.564441	0.919231	0.938456	1
GSE17301_CTRL_VS_48H_ACD3_ACD28_STIM_CD8_TCELL_DN	0.206092	0.561505	0.889961	0.94071	1
GSE43955_TH0_VS_TGFB_IL6_IL23_TH17_ACT_CD4_TCELL_52H_DN	0.212167	0.559744	0.930418	0.940966	1
GSE25088_IL4_VS_IL4_AND_ROSIGLITAZONE_STIM_MACROPHAGE_DAY10_DN	0.21322	0.560376	0.956947	0.941075	1
GSE29949_CD8_NEG_DC_SPLEEN_VS_CD8_POS_DC_SPLEEN_DN	0.223682	0.558304	0.944334	0.941693	1
GSE19888_CTRL_VS_A3R_INHIBITOR_TREATED_MAST_CELL_DN	0.247346	0.556653	0.924752	0.942641	1
GSE12392_WT_VS_IFNB_KO_CD8A_NEG_SPLEEN_DC_DN	0.216605	0.555204	0.932432	0.943352	1
GSE21063_CTRL_VS_ANTI_IGM_STIM_BCELL_NFATC1_KO_16H_UP	0.231084	0.550816	0.95499	0.946915	1
GSE34156_UNTREATED_VS_24H_NOD2_LIGAND_TREATED_MONOCYTE_DN	0.227955	0.54626	0.940945	0.94963	1
GSE29618_BCELL_VS_PDC_DAY7_FLU_VACCINE_DN	0.212541	0.545197	0.970986	0.949834	1
GSE21360_PRIMARY_VS_TERTIARY_MEMORY_CD8_TCELL_UP	0.199484	0.546409	0.940499	0.950237	1
GSE36527_CD69_NEG_VS_POS_TREG_CD62L_LOS_KLRG1_NEG_DN	0.17757	0.543426	0.969112	0.950762	1
GSE20366_TREG_VS_TCONV_DN	0.229296	0.540912	0.922156	0.952039	1
GSE2770_TGFB_AND_IL4_VS_IL12_TREATED_ACT_CD4_TCELL_48H_DN	0.183903	0.537549	0.97955	0.954249	1
GSE36888_UNTREATED_VS_IL2_TREATED_TCELL_17H_DN	0.250528	0.536571	0.901186	0.954286	1
GSE12366_PLASMA_CELL_VS_NAIVE_BCELL_DN	0.238155	0.52544	0.966403	0.962509	1
GSE28130_ACTIVATED_VS_INDUCEED_TREG_UP	0.219565	0.520453	0.98646	0.965394	1
GSE43955_1H_VS_42H_ACT_CD4_TCELL_UP	0.205168	0.511755	0.955513	0.970334	1
GSE37301_COMMON_LYMPHOID_PROGENITOR_VS_GRAN_MONO_PROGENITOR_UP	0.215687	0.510912	0.988189	0.970354	1
GSE9988_ANTI_TREM1_AND_LPS_VS_VEHICLE_TREATED_MONOCYTES_DN	0.17823	0.512335	0.947047	0.970693	1
GSE3982_EOSINOPHIL_VS_MAST_CELL_UP	0.197861	0.504619	0.980843	0.973507	1
GSE10240_CTRL_VS_IL17_STIM_PRIMARY_BRONCHIAL_EPITHELIAL_CELLS_DN	0.172492	0.500382	0.973077	0.973963	1
GSE5589_IL6_KO_VS_IL10_KO_LPS_AND_IL10_STIM_MACROPHAGE_45MIN_UP	0.217703	0.502377	0.952941	0.974121	1
GSE360_LOW_DOSE_B_MALAYI_VS_M_TUBERCULOSIS_DC_DN	0.190577	0.497283	0.984405	0.974504	1
GSE37301_MULTIPOTENT_PROGENITOR_VS_CD4_TCELL_UP	0.20322	0.500404	0.953488	0.974651	1
GSE36888_UNTREATED_VS_IL2_TREATED_STAT5_AB_KNOCKIN_TCELL_6H_UP	0.190106	0.497916	0.962745	0.974865	1
GSE43957_UNTREATED_VS_NACL_TREATED_ANTI_CD3_CD28_STIM_CD4_TCELL_DN	0.21344	0.493907	0.98374	0.975975	1
GSE44955_MCSF_VS_MCSF_AND_IL27_STIM_MACROPHAGE_UP	0.184445	0.485706	0.978218	0.978999	1
GSE21927_SPLEEN_C57BL6_VS_EL4_TUMOR_BALBC_MONOCYTES_UP	0.178497	0.486675	0.975096	0.979259	1
GSE37532_WT_VS_PPARG_KO_VISCERAL_ADIPOSE_TISSUE_TCONV_UP	0.176987	0.483178	0.972387	0.979652	1
GSE3982_DC_VS_NEUTROPHIL_LPS_STIM_DN	0.194168	0.473085	0.992218	0.984445	1
GSE22140_HEALTHY_VS_ARTHRITIC_GERMFREE_MOUSE_CD4_TCELL_DN	0.201812	0.471237	0.960552	0.984494	1
GSE360_L_MAJOR_VS_B_MALAYI_LOW_DOSE_DC_UP	0.207442	0.464775	0.988142	0.986768	1
GSE2770_TGFB_AND_IL4_VS_IL4_TREATED_ACT_CD4_TCELL_48H_UP	0.153226	0.453135	0.992172	0.990736	1
GSE25846_IL10_POS_VS_NEG_CD8_TCELL_DAY7_POST_CORONAVIRUS_BRAIN_DN	0.133021	0.444576	0.994106	0.991688	1
GSE9006_TYPE_1_DIABETES_AT_DX_VS_4MONTH_POST_DX_PBMC_UP	0.194624	0.445763	0.960938	0.991953	1
GSE25088_CTRL_VS_IL4_AND_ROSIGLITAZONE_STIM_MACROPHAGE_UP	0.167501	0.440424	0.994186	0.992301	1
GSE12366_PLASMA_CELL_VS_MEMORY_BCELL_DN	0.161253	0.446435	0.994	0.992423	1
GSE3982_MAC_VS_TH2_UP	0.183703	0.426836	0.99	0.993827	1
GSE3982_BCELL_VS_BASOPHIL_DN	0.168241	0.426885	0.99	0.994527	1
GSE37416_CTRL_VS_12H_F_TULARENSIS_LVS_NEUTROPHIL_UP	0.161297	0.421316	0.990099	0.994557	1
GSE43955_TH0_VS_TGFB_IL6_TH17_ACT_CD4_TCELL_20H_UP	0.183957	0.427191	0.988417	0.995178	1
GSE411_WT_VS_SOCS3_KO_MACROPHAGE_IL6_STIM_400MIN_UP	0.171051	0.398995	0.996032	0.996702	1
GSE14769_UNSTIM_VS_60MIN_LPS_BMDM_DN	0.173089	0.402404	0.972167	0.996889	1
GSE34515_CD16_NEG_MONOCYTE_VS_DC_UP	0.191958	0.403415	0.978723	0.997433	1
GSE360_DC_VS_MAC_L_DONOVANI_DN	0.170094	0.367736	0.990079	0.998248	1
GSE25123_WT_VS_PPARG_KO_MACROPHAGE_UP	0.159435	0.379442	0.994175	0.998661	1
GSE22886_IGG_IGA_MEMORY_BCELL_VS_BLOOD_PLASMA_CELL_UP	0.159071	0.368869	0.994264	0.998919	1
GSE24634_TREG_VS_TCONV_POST_DAY5_IL4_CONVERSION_DN	0.126837	0.340574	0.996071	0.999058	1

## Sheet: MGD vs. Normal
Upregulated in MGD phenotype								Upregulated in Normal phenotype
NAME	ES	NES	NOM p-val	FDR q-val	FWER p-val			NAME	ES	NES	NOM p-val	FDR q-val	FWER p-val
GSE42021_TREG_PLN_VS_CD24LO_TREG_THYMUS_DN	0.679468	1.90554	0.0220441	0.0319923	0.101			GSE42021_CD24HI_TREG_VS_CD24HI_TCONV_THYMUS_UP	-0.590686	-1.73614	0.015444	0.486526	0.465
GSE13484_UNSTIM_VS_YF17D_VACCINE_STIM_PBMC_DN	0.640704	1.91071	0	0.0321539	0.101			GSE3982_MAC_VS_CENT_MEMORY_CD4_TCELL_UP	-0.19411	-0.435426	0.95183	0.997362	1
GSE2770_TGFB_AND_IL4_ACT_VS_ACT_CD4_TCELL_2H_DN	0.71099	1.86443	0.00612245	0.0336793	0.156			GSE24634_TREG_VS_TCONV_POST_DAY10_IL4_CONVERSION_DN	-0.136875	-0.336907	0.990079	0.998391	1
GSE21546_UNSTIM_VS_ANTI_CD3_STIM_SAP1A_KO_AND_ELK1_KO_DP_THYMOCYTES_UP	0.657004	1.91367	0	0.034144	0.101			GSE9650_EXHAUSTED_VS_MEMORY_CD8_TCELL_DN	-0.191174	-0.449132	0.977688	0.998488	1
GSE16755_CTRL_VS_IFNA_TREATED_MAC_DN	0.647692	1.88975	0.018595	0.0349585	0.127			GSE19401_UNSTIM_VS_PAM2CSK4_STIM_FOLLICULAR_DC_UP	-0.205882	-0.43889	0.961538	0.999552	1
GSE33162_HDAC3_KO_VS_HDAC3_KO_MACROPHAGE_UP	0.750957	1.87957	0	0.0349898	0.138			GSE24726_WT_VS_E2_2_KO_PDC_DAY4_POST_DELETION_UP	-0.144689	-0.361356	0.99004	0.999999	1
GSE18791_UNSTIM_VS_NEWCATSLE_VIRUS_DC_6H_DN	0.714496	1.87561	0.0113636	0.0350084	0.147			GSE3982_BASOPHIL_VS_NKCELL_UP	-0.601406	-1.54563	0.0332681	1	0.771
GSE37533_PPARG1_FOXP3_VS_FOXP3_TRANSDUCED_CD4_TCELL_DN	0.661314	1.86467	0.0328542	0.035041	0.156			GSE21063_3H_VS_16H_ANTI_IGM_STIM_NFATC1_KOBCELL_UP	-0.691729	-1.45402	0.0704501	1	0.817
GSE22886_CTRL_VS_LPS_24H_DC_DN	0.679319	1.88377	0	0.0351027	0.138			GSE35685_CD34POS_CD38NEG_VS_CD34POS_CD10POS_BONE_MARROW_UP	-0.626366	-1.43129	0.0965092	1	0.818
GSE18791_CTRL_VS_NEWCASTLE_VIRUS_DC_10H_DN	0.639525	1.85381	0.0126316	0.0358427	0.171			GSE3982_DC_VS_TH1_UP	-0.511992	-1.3941	0.0757895	1	0.85
GSE6269_FLU_VS_STREP_PNEUMO_INF_PBMC_UP	0.707517	1.92636	0	0.0362244	0.092			GSE43260_BTLA_POS_VS_NEG_INTRATUMORAL_CD8_TCELL_UP	-0.524515	-1.39041	0.127103	1	0.85
GSE42021_CD24HI_VS_CD24LOW_TREG_THYMUS_DN	0.651726	1.91798	0.0166976	0.0363449	0.101			GSE5589_LPS_VS_LPS_AND_IL10_STIM_MACROPHAGE_180MIN_DN	-0.554073	-1.3637	0.0930233	1	0.863
GSE14000_UNSTIM_VS_4H_LPS_DC_DN	0.689888	1.86523	0.00628931	0.036521	0.156			GSE42088_UNINF_VS_LEISHMANIA_INF_DC_2H_DN	-0.598169	-1.31993	0.223507	1	0.88
GSE41978_ID2_KO_VS_BIM_KO_KLRG1_LOW_EFFECTOR_CD8_TCELL_UP	0.619643	1.89033	0.0123203	0.0369561	0.127			GSE45365_NK_CELL_VS_BCELL_MCMV_INFECTION_UP	-0.510151	-1.30656	0.140684	1	0.888
GSE2770_TGFB_AND_IL4_ACT_VS_ACT_CD4_TCELL_2H_UP	0.552591	1.84901	0	0.037049	0.178			GSE12392_CD8A_POS_VS_NEG_SPLEEN_IFNB_KO_DC_DN	-0.477964	-1.30563	0.190114	1	0.891
GSE42021_CD24INT_VS_CD24LOW_TREG_THYMUS_DN	0.63517	1.86709	0.0169851	0.0371159	0.153			GSE19512_NAUTRAL_VS_INDUCED_TREG_UP	-0.551749	-1.29341	0.0918367	1	0.894
GSE1925_CTRL_VS_24H_IFNG_STIM_MACROPHAGE_UP	0.748047	1.97099	0	0.0380405	0.059			GSE6269_FLU_VS_STAPH_AUREUS_INF_PBMC_DN	-0.576837	-1.25923	0.272908	1	0.923
GSE37534_UNTREATED_VS_ROSIGLITAZONE_TREATED_CD4_TCELL_PPARG1_AND_FOXP3_TRASDUCED_DN	0.683731	1.77929	0.0144628	0.0382024	0.354			GSE36888_STAT5_AB_KNOCKIN_VS_WT_TCELL_IL2_TREATED_17H_DN	-0.626868	-1.25244	0.34104	1	0.932
GSE24142_ADULT_VS_FETAL_DN3_THYMOCYTE_UP	0.54597	1.78632	0.0183673	0.0383826	0.332			GSE41978_WT_VS_BIM_KO_KLRG1_LOW_EFFECTOR_CD8_TCELL_UP	-0.527519	-1.25199	0.220676	1	0.932
GSE10325_MYELOID_VS_LUPUS_MYELOID_DN	0.622744	1.77545	0.0266393	0.0384133	0.359			GSE3982_BASOPHIL_VS_TH1_UP	-0.444902	-1.23489	0.232742	1	0.938
GSE40685_TREG_VS_FOXP3_KO_TREG_PRECURSOR_UP	0.634108	1.77262	0.0240481	0.038427	0.359			GSE3982_MAST_CELL_VS_CENT_MEMORY_CD4_TCELL_UP	-0.506033	-1.2224	0.290135	1	0.95
GSE37533_PPARG2_FOXP3_VS_FOXP3_TRANSDUCED_CD4_TCELL_DN	0.638082	1.92699	0.0244399	0.0384287	0.089			GSE22611_NOD2_VS_CTRL_TRANSDUCED_HEK293T_CELL_DN	-0.56523	-1.22093	0.3	1	0.95
GSE18791_CTRL_VS_NEWCASTLE_VIRUS_DC_4H_DN	0.712702	1.77985	0.0175781	0.0386801	0.354			GSE360_CTRL_VS_B_MALAYI_HIGH_DOSE_DC_DN	-0.457172	-1.17553	0.278656	1	0.964
GSE1432_CTRL_VS_IFNG_24H_MICROGLIA_DN	0.642434	1.78677	0.0186335	0.0387668	0.331			GSE20715_WT_VS_TLR4_KO_LUNG_UP	-0.512001	-1.17147	0.367188	1	0.964
GSE44649_WT_VS_MIR155_KO_NAIVE_CD8_TCELL_DN	0.711324	1.78285	0.00609756	0.0388039	0.34			GSE3982_DC_VS_NKCELL_UP	-0.360359	-1.16536	0.223062	1	0.971
GSE1925_CTRL_VS_IFNG_PRIMED_MACROPHAGE_3H_IFNG_STIM_UP	0.693955	1.77335	0	0.0388542	0.359			GSE10325_LUPUS_BCELL_VS_LUPUS_MYELOID_DN	-0.501199	-1.1646	0.414313	1	0.971
GSE21360_NAIVE_VS_QUATERNARY_MEMORY_CD8_TCELL_UP	0.711482	1.77565	0.00603622	0.0389425	0.359			GSE3982_DC_VS_EFF_MEMORY_CD4_TCELL_UP	-0.461525	-1.16208	0.328767	1	0.971
GSE14000_UNSTIM_VS_4H_LPS_DC_TRANSLATED_RNA_DN	0.666745	1.83956	0	0.0390632	0.193			GSE24142_DN2_VS_DN3_THYMOCYTE_UP	-0.414563	-1.15599	0.277674	1	0.971
GSE18791_CTRL_VS_NEWCASTLE_VIRUS_DC_12H_DN	0.65669	1.80305	0.0127119	0.0391318	0.294			GSE3982_MAC_VS_TH1_UP	-0.446772	-1.14966	0.272727	1	0.975
GSE17721_LPS_VS_CPG_16H_BMDC_UP	0.685706	1.78723	0	0.0391704	0.331			GSE4984_UNTREATED_VS_GALECTIN1_TREATED_DC_UP	-0.447848	-1.14404	0.350097	1	0.975
GSE22432_MULTIPOTENT_PROGENITOR_VS_PDC_UP	0.657862	1.81781	0	0.0392069	0.241			GSE22886_NAIVE_TCELL_VS_NEUTROPHIL_DN	-0.542143	-1.14248	0.368627	1	0.975
GSE22589_SIV_VS_HIV_AND_SIV_INFECTED_DC_UP	0.662259	1.77992	0	0.0394047	0.354			GSE9037_WT_VS_IRAK4_KO_LPS_4H_STIM_BMDM_DN	-0.350259	-1.12957	0.317857	1	0.975
GSE15930_STIM_VS_STIM_AND_IFNAB_72H_CD8_T_CELL_DN	0.649232	1.81985	0.00826446	0.0394538	0.235			GSE1432_CTRL_VS_IFNG_24H_MICROGLIA_UP	-0.447081	-1.12584	0.372624	1	0.976
GSE37533_PPARG1_FOXP3_VS_PPARG2_FOXP3_TRANSDUCED_CD4_TCELL_PIOGLITAZONE_TREATED_DN	0.667743	1.93065	0.0120482	0.0396655	0.087			GSE9988_ANTI_TREM1_VS_LOW_LPS_MONOCYTE_UP	-0.484507	-1.11477	0.375	1	0.976
GSE18791_CTRL_VS_NEWCASTLE_VIRUS_DC_6H_DN	0.724039	1.78806	0.0177515	0.039787	0.328			GSE17974_CTRL_VS_ACT_IL4_AND_ANTI_IL12_2H_CD4_TCELL_DN	-0.357698	-1.11254	0.339048	1	0.976
GSE21927_SPLEEN_C57BL6_VS_4T1_TUMOR_BALBC_MONOCYTES_DN	0.592692	1.78975	0.023622	0.0398342	0.326			GSE10325_BCELL_VS_MYELOID_DN	-0.445003	-1.10242	0.445946	1	0.976
GSE42724_NAIVE_BCELL_VS_PLASMABLAST_UP	0.736906	1.93498	0.00595238	0.0398521	0.077			GSE22935_UNSTIM_VS_24H_MBOVIS_BCG_STIM_MACROPHAGE_UP	-0.46051	-1.09994	0.34556	1	0.979
GSE19888_ADENOSINE_A3R_INH_VS_TCELL_MEMBRANES_ACT_MAST_CELL_UP	0.657463	1.80378	0.0350195	0.0399005	0.294			GSE36826_NORMAL_VS_STAPH_AUREUS_INF_IL1R_KO_SKIN_UP	-0.45944	-1.09884	0.350731	1	0.979
GSE37533_PPARG1_FOXP3_VS_FOXP3_TRANSDUCED_CD4_TCELL_PIOGLITAZONE_TREATED_UP	0.638593	1.80541	0.0323232	0.0403747	0.286			GSE11057_CD4_EFF_MEM_VS_PBMC_DN	-0.407339	-1.09823	0.323108	1	0.979
GSE17721_LPS_VS_GARDIQUIMOD_24H_BMDC_UP	0.674993	1.79054	0.00421053	0.0404731	0.323			GSE3982_EOSINOPHIL_VS_DC_DN	-0.442934	-1.09604	0.413043	1	0.979
GSE21546_ELK1_KO_VS_SAP1A_KO_AND_ELK1_KO_DP_THYMOCYTES_UP	0.670892	1.83415	0	0.0404926	0.21			GSE360_LOW_DOSE_B_MALAYI_VS_M_TUBERCULOSIS_DC_UP	-0.502713	-1.09591	0.413043	1	0.979
GSE21360_NAIVE_VS_QUATERNARY_MEMORY_CD8_TCELL_DN	0.715868	1.82089	0.00622407	0.0406191	0.235			GSE17974_CTRL_VS_ACT_IL4_AND_ANTI_IL12_1H_CD4_TCELL_DN	-0.416688	-1.09446	0.390057	1	0.979
GSE7548_NAIVE_VS_DAY7_PCC_IMMUNIZATION_CD4_TCELL_DN	0.641203	1.79591	0	0.0406903	0.318			GSE26727_WT_VS_KLF2_KO_LPS_STIM_MACROPHAGE_DN	-0.459188	-1.09182	0.423762	1	0.979
GSE1432_CTRL_VS_IFNG_6H_MICROGLIA_DN	0.640065	1.80637	0.0184805	0.0409618	0.281			GSE3039_CD4_TCELL_VS_ALPHAALPHA_CD8_TCELL_UP	-0.460164	-1.09166	0.375	1	0.979
GSE15930_STIM_VS_STIM_AND_TRICHOSTATINA_48H_CD8_T_CELL_DN	0.569768	1.79296	0.0192308	0.0409957	0.319			GSE6269_HEALTHY_VS_STAPH_PNEUMO_INF_PBMC_DN	-0.391265	-1.08305	0.366795	1	0.979
GSE360_L_DONOVANI_VS_T_GONDII_MAC_DN	0.660515	1.79698	0.00204918	0.0410133	0.314			GSE5589_WT_VS_IL6_KO_LPS_AND_IL10_STIM_MACROPHAGE_45MIN_DN	-0.368818	-1.07885	0.367886	1	0.979
GSE42021_CD24HI_VS_CD24LOW_TCONV_THYMUS_DN	0.578569	1.81101	0.0191083	0.0413249	0.27			GSE17974_0H_VS_2H_IN_VITRO_ACT_CD4_TCELL_DN	-0.421157	-1.06407	0.407477	1	0.979
GSE42021_TREG_PLN_VS_CD24INT_TREG_THYMUS_DN	0.650654	1.97924	0.0181818	0.0413913	0.05			GSE16385_UNTREATED_VS_12H_ROSIGLITAZONE_IFNG_TNF_TREATED_MACROPHAGE_UP	-0.474001	-1.06113	0.463796	1	0.983
GSE10325_BCELL_VS_LUPUS_BCELL_DN	0.633618	1.8277	0.00610998	0.0414837	0.217			GSE30971_CTRL_VS_LPS_STIM_MACROPHAGE_WBP7_HET_2H_DN	-0.436179	-1.05235	0.44084	1	0.986
GSE17721_LPS_VS_GARDIQUIMOD_16H_BMDC_UP	0.631562	1.76594	0	0.0417637	0.393			GSE29618_MONOCYTE_VS_MDC_UP	-0.464525	-1.05206	0.49323	1	0.986
GSE19401_UNSTIM_VS_PAM2CSK4_STIM_FOLLICULAR_DC_DN	0.599164	1.80685	0.0195695	0.0418072	0.277			GSE3982_DC_VS_TH2_UP	-0.419729	-1.05106	0.434524	1	0.986
GSE36527_CD69_NEG_VS_POS_TREG_CD62L_LOS_KLRG1_NEG_UP	0.60639	1.8209	0	0.0418572	0.235			GSE9006_HEALTHY_VS_TYPE_2_DIABETES_PBMC_AT_DX_DN	-0.448742	-1.04452	0.437624	1	0.986
GSE34006_WT_VS_A2AR_KO_TREG_DN	0.657105	1.76623	0.0201207	0.0422565	0.392			GSE24814_STAT5_KO_VS_WT_PRE_BCELL_UP	-0.374472	-1.04222	0.384306	1	0.986
GSE13485_DAY7_VS_DAY21_YF17D_VACCINE_PBMC_UP	0.727553	1.94733	0	0.0422722	0.077			GSE3982_EOSINOPHIL_VS_CENT_MEMORY_CD4_TCELL_UP	-0.478857	-1.03875	0.49177	1	0.987
GSE7348_UNSTIM_VS_TOLERIZED_AND_LPS_STIM_MACROPHAGE_DN	0.624803	1.82278	0.0121212	0.0422851	0.232			GSE3982_DC_VS_CENT_MEMORY_CD4_TCELL_UP	-0.385284	-1.03363	0.474747	1	0.987
GSE22589_HEALTHY_VS_HIV_INFECTED_DC_DN	0.604551	1.76326	0	0.0433103	0.404			GSE22935_24H_VS_48H_MBOVIS_BCG_STIM_MYD88_KO_MACROPHAGE_UP	-0.40799	-1.03211	0.494141	1	0.987
GSE18791_UNSTIM_VS_NEWCATSLE_VIRUS_DC_18H_DN	0.628837	1.75973	0	0.044466	0.412			GSE36476_CTRL_VS_TSST_ACT_40H_MEMORY_CD4_TCELL_OLD_UP	-0.351576	-1.03157	0.441118	1	0.987
GSE37534_UNTREATED_VS_PIOGLITAZONE_TREATED_CD4_TCELL_PPARG1_AND_FOXP3_TRASDUCED_DN	0.711548	1.95692	0	0.0451847	0.077			GSE360_HIGH_DOSE_B_MALAYI_VS_M_TUBERCULOSIS_DC_UP	-0.34771	-1.02827	0.483871	1	0.987
GSE9960_HEALTHY_VS_GRAM_POS_SEPSIS_PBMC_DN	0.663316	1.75551	0	0.0456425	0.421			GSE9988_LOW_LPS_VS_ANTI_TREM1_AND_LPS_MONOCYTE_DN	-0.473949	-1.02797	0.516966	1	0.987
GSE17721_4H_VS_24H_POLYIC_BMDC_UP	0.716805	1.75096	0	0.0470527	0.425			GSE26495_PD1HIGH_VS_PD1LOW_CD8_TCELL_DN	-0.408486	-1.02662	0.46875	1	0.987
GSE42021_TREG_VS_TCONV_PLN_UP	0.62141	1.98829	0.0124224	0.0476017	0.05			GSE3982_NKCELL_VS_TH2_UP	-0.319156	-1.01845	0.463654	1	0.991
GSE21546_UNSTIM_VS_ANTI_CD3_STIM_ELK1_KO_DP_THYMOCYTES_UP	0.660328	1.74015	0	0.0501018	0.449			GSE1432_6H_VS_24H_IFNG_MICROGLIA_UP	-0.403089	-1.01687	0.467167	1	0.991
GSE7509_UNSTIM_VS_IFNA_STIM_IMMATURE_DC_DN	0.676942	1.72978	0	0.050106	0.473			GSE21360_TERTIARY_VS_QUATERNARY_MEMORY_CD8_TCELL_UP	-0.447922	-1.01299	0.49503	1	0.991
GSE2770_IL12_AND_TGFB_VS_IL4_TREATED_ACT_CD4_TCELL_2H_UP	0.605501	1.73263	0.0214425	0.0503818	0.459			GSE22501_PERIPHERAL_BLOOD_VS_CORD_BLOOD_TREG_DN	-0.419684	-1.01007	0.439271	1	0.991
GSE44649_WT_VS_MIR155_KO_ACTIVATED_CD8_TCELL_UP	0.594521	1.73072	0.01417	0.0505085	0.465			GSE12198_CTRL_VS_LOW_IL2_STIM_NK_CELL_UP	-0.374218	-1.009	0.455373	1	0.991
GSE40666_UNTREATED_VS_IFNA_STIM_STAT1_KO_CD8_TCELL_90MIN_UP	0.680744	1.73415	0	0.0505639	0.459			GSE37605_TREG_VS_TCONV_NOD_FOXP3_FUSION_GFP_UP	-0.506064	-1.00817	0.469501	1	0.991
GSE41867_LCMV_ARMSTRONG_VS_CLONE13_DAY6_EFFECTOR_CD8_TCELL_UP	0.532728	1.73707	0.00990099	0.0505668	0.455			GSE23925_DARK_ZONE_VS_NAIVE_BCELL_DN	-0.422358	-1.00272	0.540161	1	0.991
GSE6269_FLU_VS_E_COLI_INF_PBMC_UP	0.628828	1.74056	0.00426439	0.0507409	0.449			GSE21379_WT_VS_SAP_KO_CD4_TCELL_UP	-0.438753	-1.002	0.525692	1	0.991
GSE11961_FOLLICULAR_BCELL_VS_MEMORY_BCELL_DAY7_UP	0.556608	1.73093	0	0.0510208	0.465			GSE42088_UNINF_VS_LEISHMANIA_INF_DC_4H_DN	-0.484232	-0.999837	0.506958	1	0.991
GSE13485_DAY1_VS_DAY3_YF17D_VACCINE_PBMC_DN	0.655351	1.74072	0.00385356	0.0511591	0.449			GSE3982_MAST_CELL_VS_MAC_DN	-0.380861	-0.99923	0.55814	1	0.991
GSE41978_ID2_KO_VS_ID2_KO_AND_BIM_KO_KLRG1_LOW_EFFECTOR_CD8_TCELL_DN	0.644199	1.73415	0.01341	0.051262	0.459			GSE37301_RAG2_KO_VS_RAG2_AND_ETS1_KO_NK_CELL_UP	-0.367606	-0.999216	0.487026	1	0.991
GSE22589_HEALTHY_VS_SIV_INFECTED_DC_DN	0.646994	1.74294	0	0.0515798	0.449			GSE8835_HEALTHY_VS_CLL_CD8_TCELL_DN	-0.438471	-0.996887	0.506098	1	0.991
GSE360_T_GONDII_VS_B_MALAYI_HIGH_DOSE_MAC_UP	0.6813	1.72378	0.0133333	0.0516357	0.495			GSE3982_CTRL_VS_LPS_48H_DC_UP	-0.344881	-0.996105	0.479769	1	0.991
GSE18281_SUBCAPSULAR_CORTICAL_REGION_VS_WHOLE_CORTEX_THYMUS_DN	0.770239	1.74101	0	0.0517943	0.449			GSE27786_BCELL_VS_CD4_TCELL_UP	-0.292317	-0.991941	0.512821	1	0.991
GSE1432_1H_VS_6H_IFNG_MICROGLIA_DN	0.584383	1.72383	0.0178218	0.0522848	0.495			GSE11057_NAIVE_CD4_VS_PBMC_CD4_TCELL_DN	-0.342775	-0.985207	0.509278	1	0.991
GSE17974_IL4_AND_ANTI_IL12_VS_UNTREATED_72H_ACT_CD4_TCELL_DN	0.741032	1.72404	0	0.0525847	0.492			GSE6269_E_COLI_VS_STAPH_AUREUS_INF_PBMC_DN	-0.460797	-0.982197	0.533465	1	0.991
GSE41867_DAY6_EFFECTOR_VS_DAY30_EXHAUSTED_CD8_TCELL_LCMV_CLONE13_UP	0.585588	1.70987	0	0.0532666	0.529			GSE3982_DC_VS_BCELL_UP	-0.390362	-0.976731	0.508097	1	0.991
GSE3982_CTRL_VS_LPS_48H_DC_DN	0.653021	1.71873	0	0.053317	0.504			GSE21063_WT_VS_NFATC1_KO_16H_ANTI_IGM_STIM_BCELL_UP	-0.373876	-0.974371	0.535783	1	0.996
GSE45739_UNSTIM_VS_ACD3_ACD28_STIM_NRAS_KO_CD4_TCELL_UP	0.594591	1.71628	0	0.0533406	0.516			GSE23321_CENTRAL_MEMORY_VS_NAIVE_CD8_TCELL_UP	-0.392613	-0.968819	0.488722	1	0.996
GSE6269_HEALTHY_VS_STAPH_AUREUS_INF_PBMC_UP	0.705591	1.71044	0.027668	0.053527	0.529			GSE17721_POLYIC_VS_PAM3CSK4_2H_BMDC_DN	-0.406721	-0.968086	0.551257	1	0.996
GSE13485_DAY1_VS_DAY7_YF17D_VACCINE_PBMC_DN	0.616846	1.71189	0.0179641	0.0537259	0.526			GSE15767_MED_VS_SCS_MAC_LN_UP	-0.428759	-0.959959	0.588595	1	0.996
GSE24142_EARLY_THYMIC_PROGENITOR_VS_DN3_THYMOCYTE_ADULT_DN	0.71388	1.71673	0.0126582	0.0538238	0.515			GSE37301_MULTIPOTENT_PROGENITOR_VS_RAG2_KO_NK_CELL_DN	-0.350714	-0.955821	0.510288	1	0.996
GSE14000_UNSTIM_VS_16H_LPS_DC_TRANSLATED_RNA_DN	0.65919	1.71921	0	0.0538573	0.504			GSE45365_NK_CELL_VS_CD8_TCELL_MCMV_INFECTION_UP	-0.322576	-0.954513	0.570577	1	0.996
GSE9960_GRAM_NEG_VS_GRAM_NEG_AND_POS_SEPSIS_PBMC_UP	0.691521	1.71079	0	0.0539912	0.529			GSE24142_EARLY_THYMIC_PROGENITOR_VS_DN3_THYMOCYTE_FETAL_UP	-0.367735	-0.949867	0.510638	1	0.996
GSE37532_VISCERAL_ADIPOSE_TISSUE_VS_LN_DERIVED_TREG_CD4_TCELL_UP	0.620469	1.71228	0	0.0542448	0.526			GSE29618_MONOCYTE_VS_PDC_UP	-0.389062	-0.947708	0.558185	1	0.996
GSE21033_CTRL_VS_POLYIC_STIM_DC_1H_DN	0.572702	1.71365	0.0108696	0.0545334	0.526			GSE22886_NAIVE_CD8_TCELL_VS_NEUTROPHIL_DN	-0.399087	-0.947679	0.557087	1	0.996
GSE13485_PRE_VS_POST_YF17D_VACCINATION_PBMC_DN	0.66466	1.71255	0.00606061	0.0548088	0.526			GSE36826_NORMAL_VS_STAPH_AUREUS_INF_SKIN_DN	-0.384611	-0.939373	0.623218	1	1
GSE17721_CTRL_VS_LPS_12H_BMDC_DN	0.616223	1.70395	0	0.0558952	0.535			GSE3039_CD4_TCELL_VS_B2_BCELL_DN	-0.379628	-0.938786	0.553271	1	1
GSE34205_HEALTHY_VS_FLU_INF_INFANT_PBMC_DN	0.595821	1.70147	0.0292276	0.0575423	0.546			GSE36891_UNSTIM_VS_POLYIC_TLR3_STIM_PERITONEAL_MACROPHAGE_UP	-0.443357	-0.936601	0.571949	1	1
GSE21546_WT_VS_SAP1A_KO_DP_THYMOCYTES_UP	0.682394	1.69531	0.0496894	0.0609815	0.556			GSE30971_CTRL_VS_LPS_STIM_MACROPHAGE_WBP7_KO_2H_DN	-0.380613	-0.935239	0.639279	1	1
GSE360_T_GONDII_VS_B_MALAYI_HIGH_DOSE_DC_UP	0.637918	1.69339	0	0.061479	0.56			GSE9006_1MONTH_VS_4MONTH_POST_TYPE_1_DIABETES_DX_PBMC_UP	-0.36815	-0.931404	0.574181	1	1
GSE3982_MAC_VS_TH1_DN	0.665165	1.6937	0.010352	0.0616671	0.56			GSE44732_UNSTIM_VS_IL27_STIM_IMATURE_DC_DN	-0.393752	-0.929767	0.586956	1	1
GSE26890_CXCR1_NEG_VS_POS_EFFECTOR_CD8_TCELL_UP	0.617747	1.68742	0.0142566	0.0626056	0.56			GSE17721_LPS_VS_CPG_6H_BMDC_DN	-0.350525	-0.923469	0.584314	1	1
GSE1740_MCSF_VS_MCSF_AND_IFNG_DAY2_DERIVED_MACROPHAGE_UP	0.62669	1.69075	0.01	0.0627769	0.56			GSE9988_ANTI_TREM1_VS_CTRL_TREATED_MONOCYTES_UP	-0.416971	-0.919646	0.554328	1	1
GSE24026_PD1_LIGATION_VS_CTRL_IN_ACT_TCELL_LINE_UP	0.558781	1.68657	0.010661	0.0627886	0.564			GSE29949_CD8_NEG_DC_SPLEEN_VS_CD8_POS_DC_SPLEEN_UP	-0.353357	-0.916039	0.585878	1	1
GSE34156_UNTREATED_VS_6H_NOD2_AND_TLR1_TLR2_LIGAND_TREATED_MONOCYTE_DN	0.594075	1.68782	0.0300188	0.0631065	0.56			GSE4748_CTRL_VS_LPS_AND_CYANOBACTERIUM_LPSLIKE_STIM_DC_3H_UP	-0.351144	-0.911789	0.573333	1	1
GSE5589_LPS_VS_LPS_AND_IL10_STIM_IL6_KO_MACROPHAGE_180MIN_UP	0.695457	1.98904	0	0.0631356	0.05			GSE3982_NEUTROPHIL_VS_NKCELL_UP	-0.32818	-0.908027	0.577603	1	1
GSE2770_UNTREATED_VS_IL4_TREATED_ACT_CD4_TCELL_2H_UP	0.656457	1.68879	0	0.0634446	0.56			GSE30971_WBP7_HET_VS_KO_MACROPHAGE_4H_LPS_STIM_DN	-0.430229	-0.904117	0.62253	1	1
GSE9601_UNTREATED_VS_PI3K_INHIBITOR_TREATED_HCMV_INF_MONOCYTE_UP	0.529143	1.68017	0.0189036	0.0667492	0.581			GSE5589_LPS_VS_LPS_AND_IL10_STIM_IL6_KO_MACROPHAGE_45MIN_DN	-0.300166	-0.903882	0.625709	1	1
GSE18791_CTRL_VS_NEWCASTLE_VIRUS_DC_8H_DN	0.639381	1.67561	0.00603622	0.0692232	0.589			GSE3982_EOSINOPHIL_VS_TH1_UP	-0.287114	-0.90201	0.632353	1	1
GSE3720_UNSTIM_VS_PMA_STIM_VD2_GAMMADELTA_TCELL_UP	0.645121	1.67101	0	0.070438	0.599			GSE13484_12H_VS_3H_YF17D_VACCINE_STIM_PBMC_DN	-0.335909	-0.900828	0.64657	1	1
GSE34156_NOD2_LIGAND_VS_TLR1_TLR2_LIGAND_6H_TREATED_MONOCYTE_UP	0.519927	1.67013	0.0258065	0.0704449	0.599			GSE29618_MONOCYTE_VS_MDC_DAY7_FLU_VACCINE_UP	-0.400465	-0.900371	0.587121	1	1
GSE27092_WT_VS_HDAC7_PHOSPHO_DEFICIENT_CD8_TCELL_DN	0.50851	1.67174	0.0262009	0.070506	0.599			GSE13485_PRE_VS_POST_YF17D_VACCINATION_PBMC_UP	-0.375533	-0.899373	0.600783	1	1
GSE36476_CTRL_VS_TSST_ACT_40H_MEMORY_CD4_TCELL_YOUNG_DN	0.694556	1.66157	0	0.0710259	0.615			GSE360_CTRL_VS_L_MAJOR_MAC_UP	-0.342375	-0.897824	0.60728	1	1
GSE18281_MEDULLARY_THYMOCYTE_VS_WHOLE_MEDULLA_THYMUS_DN	0.642583	1.66284	0.0207039	0.071121	0.612			GSE9988_ANTI_TREM1_VS_VEHICLE_TREATED_MONOCYTES_UP	-0.411048	-0.887607	0.576998	1	1
GSE18791_CTRL_VS_NEWCASTLE_VIRUS_DC_14H_DN	0.653052	1.67186	0	0.0711567	0.599			GSE24142_EARLY_THYMIC_PROGENITOR_VS_DN2_THYMOCYTE_ADULT_UP	-0.337013	-0.885183	0.642718	1	1
GSE28737_WT_VS_BCL6_HET_MARGINAL_ZONE_BCELL_DN	0.687006	1.66184	0.0382166	0.0713237	0.613			GSE36888_STAT5_AB_KNOCKIN_VS_WT_TCELL_IL2_TREATED_2H_UP	-0.361124	-0.884803	0.646825	1	1
GSE37534_GW1929_VS_PIOGLITAZONE_TREATED_CD4_TCELL_PPARG1_FOXP3_TRANSDUCED_UP	0.587321	1.66305	0.0309917	0.0714925	0.612			GSE22886_DAY0_VS_DAY1_MONOCYTE_IN_CULTURE_UP	-0.383959	-0.879967	0.67418	1	1
GSE26030_TH1_VS_TH17_DAY5_POST_POLARIZATION_UP	0.591968	1.67187	0.011811	0.07174	0.599			GSE29618_BCELL_VS_MONOCYTE_DN	-0.392004	-0.87629	0.582397	1	1
GSE34006_A2AR_KO_VS_A2AR_AGONIST_TREATED_TREG_UP	0.589924	1.66581	0.0245902	0.0719402	0.605			GSE17721_PAM3CSK4_VS_GADIQUIMOD_2H_BMDC_UP	-0.38405	-0.876077	0.629938	1	1
GSE42724_MEMORY_BCELL_VS_PLASMABLAST_UP	0.649735	1.66327	0.0211416	0.0719894	0.612			GSE21033_1H_VS_12H_POLYIC_STIM_DC_UP	-0.280315	-0.875396	0.659708	1	1
GSE13547_CTRL_VS_ANTI_IGM_STIM_BCELL_2H_UP	0.707894	1.65948	0	0.0721426	0.615			GSE42021_CD24LO_TREG_VS_CD24LO_TCONV_THYMUS_DN	-0.300347	-0.873497	0.61811	1	1
GSE28726_NAIVE_CD4_TCELL_VS_NAIVE_VA24NEG_NKTCELL_UP	0.62878	1.66609	0.0190275	0.0722773	0.605			GSE360_L_DONOVANI_VS_B_MALAYI_LOW_DOSE_MAC_UP	-0.380588	-0.871057	0.604463	1	1
GSE2706_UNSTIM_VS_8H_LPS_AND_R848_DC_DN	0.646524	1.66378	0	0.0723814	0.611			GSE369_PRE_VS_POST_IL6_INJECTION_SOCS3_KO_LIVER_UP	-0.348176	-0.869193	0.71345	1	1
GSE17721_LPS_VS_GARDIQUIMOD_8H_BMDC_UP	0.576436	1.65078	0.00623701	0.0750775	0.633			GSE40274_CTRL_VS_IRF4_TRANSDUCED_ACTIVATED_CD4_TCELL_UP	-0.34736	-0.868958	0.645291	1	1
GSE17721_LPS_VS_PAM3CSK4_4H_BMDC_UP	0.615717	1.65162	0.0104167	0.0751394	0.63			GSE360_DC_VS_MAC_T_GONDII_DN	-0.364018	-0.867652	0.674464	1	1
GSE17721_LPS_VS_POLYIC_12H_BMDC_DN	0.552818	1.65478	0.0143443	0.0752449	0.626			GSE29618_MONOCYTE_VS_PDC_DAY7_FLU_VACCINE_UP	-0.371511	-0.864547	0.601202	1	1
GSE42021_CD24INT_VS_CD24LOW_TCONV_THYMUS_DN	0.568488	1.65174	0.00595238	0.075612	0.63			GSE3982_BASOPHIL_VS_CENT_MEMORY_CD4_TCELL_UP	-0.36233	-0.86283	0.681725	1	1
GSE5142_CTRL_VS_HTERT_TRANSDUCED_CD8_TCELL_EARLY_PASSAGE_CLONE_UP	0.683825	1.64696	0.00214592	0.075616	0.639			GSE43700_UNTREATED_VS_IL10_TREATED_PBMC_UP	-0.41395	-0.862267	0.664729	1	1
GSE360_CTRL_VS_M_TUBERCULOSIS_MAC_DN	0.66205	1.65342	0.00628931	0.0758089	0.628			GSE19941_UNSTIM_VS_LPS_STIM_IL10_KO_MACROPHAGE_DN	-0.280656	-0.860839	0.717017	1	1
GSE22432_UNTREATED_VS_TGFB1_TREATED_COMMON_DC_PROGENITOR_UP	0.603464	1.64753	0	0.0759084	0.638			GSE11057_CD4_CENT_MEM_VS_PBMC_DN	-0.333845	-0.854741	0.713115	1	1
GSE42724_MEMORY_VS_B1_BCELL_DN	0.705588	1.65202	0	0.0759488	0.63			GSE3982_EOSINOPHIL_VS_NEUTROPHIL_DN	-0.301273	-0.854569	0.638171	1	1
GSE24634_IL4_VS_CTRL_TREATED_NAIVE_CD4_TCELL_DAY5_DN	0.614144	1.64557	0.00438597	0.0762999	0.644			GSE4748_CYANOBACTERIUM_LPSLIKE_VS_LPS_AND_CYANOBACTERIUM_LPSLIKE_STIM_DC_3H_DN	-0.329221	-0.852845	0.641732	1	1
GSE33425_CD8_ALPHAALPHA_VS_ALPHABETA_CD161_HIGH_TCELL_DN	0.70338	1.64467	0	0.076339	0.644			GSE17721_LPS_VS_CPG_12H_BMDC_DN	-0.36737	-0.850511	0.668016	1	1
GSE7348_UNSTIM_VS_LPS_STIM_MACROPHAGE_DN	0.535886	1.6484	0.026971	0.0763414	0.638			GSE36476_YOUNG_VS_OLD_DONOR_MEMORY_CD4_TCELL_40H_TSST_ACT_DN	-0.280407	-0.850121	0.600815	1	1
GSE17721_LPS_VS_PAM3CSK4_16H_BMDC_UP	0.60692	1.64765	0.00607287	0.0764325	0.638			GSE22935_WT_VS_MYD88_KO_MACROPHAGE_48H_MBOVIS_BCG_STIM_DN	-0.283397	-0.845905	0.688931	1	1
GSE14000_UNSTIM_VS_16H_LPS_DC_DN	0.665467	1.64303	0	0.0765997	0.646			GSE22611_UNSTIM_VS_6H_MDP_STIM_MUTANT_NOD2_TRANSDUCED_HEK293T_CELL_DN	-0.393539	-0.843	0.70021	1	1
GSE14415_NATURAL_TREG_VS_TCONV_UP	0.568239	1.64315	0	0.0770453	0.646			GSE1112_HY_CD8AB_VS_HY_CD8AA_THYMOCYTE_RTOC_CULTURE_DN	-0.382437	-0.840357	0.666016	1	1
KAECH_NAIVE_VS_DAY15_EFF_CD8_TCELL_UP	0.611578	1.64145	0.0168421	0.0772562	0.653			GSE2826_WT_VS_XID_BCELL_DN	-0.287049	-0.839278	0.578035	1	1
GSE29949_DC_BRAIN_VS_MONOCYTE_BONE_MARROW_UP	0.621829	1.64013	0.0243902	0.0777143	0.653			GSE18281_PERIMEDULLARY_CORTICAL_REGION_VS_WHOLE_MEDULLA_THYMUS_UP	-0.278781	-0.83836	0.677704	1	1
GSE25088_IL4_VS_IL4_AND_ROSIGLITAZONE_STIM_STAT6_KO_MACROPHAGE_DAY10_DN	0.510381	1.63294	0.00804829	0.0778783	0.667			GSE26727_WT_VS_KLF2_KO_LPS_STIM_MACROPHAGE_UP	-0.298981	-0.836573	0.705426	1	1
GSE7218_IGM_VS_IGG_SIGNAL_THGOUGH_ANTIGEN_BCELL_DN	0.674755	1.63296	0	0.0784235	0.667			GSE17186_MEMORY_VS_CD21LOW_TRANSITIONAL_BCELL_UP	-0.340618	-0.835214	0.695825	1	1
GSE22935_WT_VS_MYD88_KO_MACROPHAGE_12H_MBOVIS_BCG_STIM_DN	0.57995	1.63501	0.00643777	0.0785892	0.663			GSE36392_TYPE_2_MYELOID_VS_MAC_IL25_TREATED_LUNG_UP	-0.343906	-0.835116	0.686627	1	1
GSE1791_CTRL_VS_NEUROMEDINU_IN_T_CELL_LINE_3H_UP	0.582127	1.6343	0.0446247	0.0786333	0.663			GSE17721_LPS_VS_GARDIQUIMOD_6H_BMDC_DN	-0.417554	-0.833822	0.695296	1	1
GSE45382_UNTREATED_VS_TGFB_TREATED_MACROPHAGES_DN	0.5805	1.63329	0.0244399	0.0788063	0.667			GSE360_T_GONDII_VS_B_MALAYI_LOW_DOSE_DC_DN	-0.330922	-0.833072	0.759842	1	1
GSE2770_UNTREATED_VS_ACT_CD4_TCELL_2H_UP	0.673686	1.63522	0	0.0790241	0.663			GSE2770_IL12_AND_TGFB_ACT_VS_ACT_CD4_TCELL_48H_UP	-0.281235	-0.831619	0.703319	1	1
GSE5589_WT_VS_IL10_KO_LPS_STIM_MACROPHAGE_180MIN_UP	0.654628	1.63535	0.0229645	0.0795334	0.663			GSE360_CTRL_VS_M_TUBERCULOSIS_DC_UP	-0.292373	-0.831229	0.659319	1	1
GSE33425_CD161_HIGH_VS_INT_CD8_TCELL_DN	0.657658	1.6356	0.0372671	0.0799353	0.663			GSE37416_CTRL_VS_6H_F_TULARENSIS_LVS_NEUTROPHIL_DN	-0.307076	-0.822759	0.662239	1	1
GSE38681_WT_VS_LYL1_KO_LYMPHOID_PRIMED_MULTIPOTENT_PROGENITOR_DN	0.589239	1.63663	0.0317797	0.0801395	0.663			GSE26488_WT_VS_VP16_TRANSGENIC_HDAC7_KO_DOUBLE_POSITIVE_THYMOCYTE_DN	-0.266056	-0.819494	0.727955	1	1
GSE2706_2H_VS_8H_LPS_STIM_DC_DN	0.677222	1.63606	0.00652174	0.0802393	0.663			GSE41176_WT_VS_TAK1_KO_UNSTIM_BCELL_UP	-0.280319	-0.815962	0.723077	1	1
GSE43863_NAIVE_VS_MEMORY_TH1_CD4_TCELL_D150_LCMV_UP	0.631238	1.62378	0.0196507	0.0856796	0.682			GSE22886_NAIVE_BCELL_VS_NEUTROPHIL_DN	-0.358772	-0.81499	0.663951	1	1
GSE4590_PRE_BCELL_VS_LARGE_PRE_BCELL_UP	0.674619	1.62245	0	0.0860871	0.685			GSE30971_CTRL_VS_LPS_STIM_MACROPHAGE_WBP7_KO_4H_DN	-0.295208	-0.81498	0.747515	1	1
GSE26030_TH1_VS_TH17_DAY5_POST_POLARIZATION_DN	0.662768	1.62066	0	0.0872891	0.686			GSE37605_FOXP3_FUSION_GFP_VS_IRES_GFP_TREG_C57BL6_UP	-0.383593	-0.812201	0.685874	1	1
GSE21670_IL6_VS_TGFB_AND_IL6_TREATED_STAT3_KO_CD4_TCELL_DN	0.683078	1.61869	0.0063425	0.0886029	0.688			GSE3039_NKT_CELL_VS_ALPHAALPHA_CD8_TCELL_UP	-0.323139	-0.811736	0.698444	1	1
GSE7509_UNSTIM_VS_FCGRIIB_STIM_DC_DN	0.60751	1.61762	0.012474	0.0887004	0.688			GSE22501_PERIPHERAL_BLOOD_VS_CORD_BLOOD_TREG_UP	-0.339586	-0.809046	0.777563	1	1
GSE7768_OVA_ALONE_VS_OVA_WITH_MPL_IMMUNIZED_MOUSE_WHOLE_SPLEEN_6H_DN	0.533054	1.61697	0.0227273	0.0889845	0.688			GSE6674_UNSTIM_VS_PL2_3_STIM_BCELL_DN	-0.272585	-0.808591	0.813102	1	1
GSE42021_CD24HI_VS_CD24INT_TREG_THYMUS_DN	0.644055	1.9897	0.0245399	0.0919243	0.05			GSE21063_WT_VS_NFATC1_KO_16H_ANTI_IGM_STIM_BCELL_DN	-0.316126	-0.80454	0.80315	1	1
GSE7831_UNSTIM_VS_INFLUENZA_STIM_PDC_1H_UP	0.521004	1.61104	0.0185185	0.0926324	0.704			GSE3039_CD4_TCELL_VS_B2_BCELL_UP	-0.363177	-0.803225	0.658349	1	1
GSE14350_IL2RB_KO_VS_WT_TEFF_DN	0.70538	1.61136	0.00453515	0.0929935	0.704			GSE30971_WBP7_HET_VS_KO_MACROPHAGE_2H_LPS_STIM_UP	-0.31823	-0.802418	0.775238	1	1
GSE360_L_DONOVANI_VS_B_MALAYI_HIGH_DOSE_MAC_DN	0.552135	1.60964	0.0125261	0.0930798	0.715			GSE24574_BCL6_LOW_TFH_VS_TCONV_CD4_TCELL_UP	-0.343676	-0.800916	0.720833	1	1
GSE16522_MEMORY_VS_NAIVE_ANTI_CD3CD28_STIM_CD8_TCELL_DN	0.567138	1.61139	0	0.0935328	0.704			GSE19198_CTRL_VS_IL21_TREATED_TCELL_24H_DN	-0.295907	-0.794226	0.745491	1	1
GSE19888_CTRL_VS_TCELL_MEMBRANES_ACT_MAST_CELL_PRETREAT_A3R_INH_DN	0.615307	1.61139	0.00627615	0.0941538	0.704			GSE360_DC_VS_MAC_M_TUBERCULOSIS_DN	-0.388314	-0.793941	0.754202	1	1
GSE37301_HEMATOPOIETIC_STEM_CELL_VS_GRAN_MONO_PROGENITOR_UP	0.642025	1.60738	0.0398323	0.0945514	0.719			GSE45365_NK_CELL_VS_BCELL_UP	-0.352757	-0.790802	0.627599	1	1
GSE1432_1H_VS_24H_IFNG_MICROGLIA_DN	0.5569	1.60623	0.0483517	0.0949507	0.719			GSE3039_CD4_TCELL_VS_B1_BCELL_DN	-0.291548	-0.788613	0.665392	1	1
GSE6092_CTRL_VS_BORRELIA_BIRGDOFERI_INF_ENDOTHELIAL_CELL_DN	0.601097	1.59746	0.0227273	0.0969249	0.727			GSE1925_CTRL_VS_IFNG_PRIMED_MACROPHAGE_UP	-0.272389	-0.787833	0.796443	1	1
GSE2706_UNSTIM_VS_2H_LPS_DC_DN	0.617293	1.60382	0.0292276	0.0970847	0.724			GSE22886_NEUTROPHIL_VS_DC_UP	-0.332373	-0.78716	0.742747	1	1
GSE19888_ADENOSINE_A3R_INH_VS_ACT_WITH_INHIBITOR_PRETREATMENT_IN_MAST_CELL_UP	0.592707	1.59853	0.0520833	0.0972886	0.727			GSE29618_PDC_VS_MDC_DN	-0.272753	-0.785415	0.739216	1	1
GSE11961_UNSTIM_VS_ANTI_IGM_AND_CD40_STIM_6H_FOLLICULAR_BCELL_DN	0.716455	1.59784	0	0.0973354	0.727			GSE34156_UNTREATED_VS_6H_NOD2_LIGAND_TREATED_MONOCYTE_UP	-0.256175	-0.784421	0.791398	1	1
GSE33424_CD161_INT_VS_NEG_CD8_TCELL_UP	0.587081	1.59909	0.0140562	0.0974824	0.727			GSE39556_UNTREATED_VS_3H_POLYIC_INJ_MOUSE_NK_CELL_DN	-0.34022	-0.782541	0.72541	1	1
GSE3982_BCELL_VS_TH1_DN	0.619699	1.60057	0.00424628	0.0977367	0.727			GSE3982_EOSINOPHIL_VS_DC_UP	-0.315804	-0.780606	0.807087	1	1
GSE26669_CTRL_VS_COSTIM_BLOCK_MLR_CD8_TCELL_UP	0.643576	1.59947	0.0346939	0.0977631	0.727			GSE16450_IMMATURE_VS_MATURE_NEURON_CELL_LINE_6H_IFNA_STIM_DN	-0.327964	-0.780407	0.776536	1	1
GSE13485_CTRL_VS_DAY7_YF17D_VACCINE_PBMC_DN	0.594638	1.60169	0.043659	0.0978848	0.724			GSE9988_LPS_VS_LPS_AND_ANTI_TREM1_MONOCYTE_DN	-0.351985	-0.778052	0.787629	1	1
GSE13485_DAY3_VS_DAY7_YF17D_VACCINE_PBMC_DN	0.607384	1.60095	0.0257511	0.0978957	0.724			GSE9006_HEALTHY_VS_TYPE_1_DIABETES_PBMC_AT_DX_DN	-0.370435	-0.777648	0.7119	1	1
GSE6259_33D1_POS_DC_VS_CD4_TCELL_UP	0.552591	1.60217	0.00847458	0.0979134	0.724			GSE26030_UNSTIM_VS_RESTIM_TH1_DAY15_POST_POLARIZATION_DN	-0.301972	-0.776122	0.740883	1	1
GSE19888_ADENOSINE_A3R_ACT_VS_A3R_ACT_WITH_A3R_INH_PRETREATMENT_IN_MAST_CELL_DN	0.648336	1.59989	0.0250522	0.0980245	0.727			GSE24142_EARLY_THYMIC_PROGENITOR_VS_DN3_THYMOCYTE_UP	-0.305858	-0.774566	0.808824	1	1
GSE2770_TGFB_AND_IL4_VS_IL12_TREATED_ACT_CD4_TCELL_2H_DN	0.624386	1.59611	0	0.0980305	0.727			GSE3982_DC_VS_NEUTROPHIL_UP	-0.303609	-0.770668	0.724138	1	1
GSE43955_1H_VS_60H_ACT_CD4_TCELL_DN	0.537495	1.59483	0.00819672	0.0986644	0.73			GSE2405_HEAT_KILLED_LYSATE_VS_LIVE_A_PHAGOCYTOPHILUM_STIM_NEUTROPHIL_9H_UP	-0.270375	-0.77042	0.797642	1	1
GSE39382_IL3_VS_IL3_IL33_TREATED_MAST_CELL_DN	0.532876	1.59253	0.0219298	0.0988251	0.73			GSE13522_WT_VS_IFNAR_KO_SKIN_UP	-0.296364	-0.761661	0.736641	1	1
GSE36527_CD62L_HIGH_CD69_NEG_VS_CD62L_LOW_CD69_POS_TREG_KLRG1_NEG_DN	0.596844	1.59281	0.0105485	0.0990813	0.73			GSE15930_NAIVE_VS_48H_IN_VITRO_STIM_CD8_TCELL_UP	-0.322334	-0.76122	0.805882	1	1
GSE17186_MEMORY_VS_CD21HIGH_TRANSITIONAL_BCELL_DN	0.584649	1.59105	0.0161616	0.0991194	0.733			GSE23114_WT_VS_SLE2C1_MOUSE_SPLEEN_B1A_BCELL_UP	-0.288204	-0.760079	0.809145	1	1
GSE6566_STRONG_VS_WEAK_DC_STIMULATED_CD4_TCELL_UP	0.582634	1.59121	0	0.099585	0.733			GSE17721_LPS_VS_CPG_2H_BMDC_DN	-0.265021	-0.760051	0.827935	1	1
GSE339_CD8POS_VS_CD4CD8DN_DC_IN_CULTURE_UP	0.556693	1.59284	0.01875	0.0996487	0.73			GSE17721_POLYIC_VS_CPG_1H_BMDC_DN	-0.299076	-0.758623	0.781124	1	1
GSE22601_DOUBLE_NEGATIVE_VS_CD4_SINGLE_POSITIVE_THYMOCYTE_UP	0.554611	1.59315	0.0259481	0.0999724	0.73			GSE3982_EOSINOPHIL_VS_TH2_UP	-0.250978	-0.754611	0.793713	1	1
GSE18893_TCONV_VS_TREG_2H_CULTURE_DN	0.562467	1.58885	0.0210084	0.100438	0.733			GSE9650_GP33_VS_GP276_LCMV_SPECIFIC_EXHAUSTED_CD8_TCELL_UP	-0.322625	-0.754447	0.78119	1	1
GSE22140_GERMFREE_VS_SPF_ARTHRITIC_MOUSE_CD4_TCELL_DN	0.534504	1.58805	0.0231092	0.100704	0.733			GSE3982_MAST_CELL_VS_BCELL_UP	-0.307324	-0.752765	0.76779	1	1
GSE33374_CD8_ALPHAALPHA_VS_ALPHABETA_CD161_HIGH_TCELL_DN	0.6289	1.5873	0.010989	0.101237	0.733			GSE7768_OVA_WITH_LPS_VS_OVA_WITH_MPL_IMMUNIZED_MOUSE_WHOLE_SPLEEN_6H_DN	-0.26203	-0.752097	0.815631	1	1
GSE28726_NAIVE_VS_ACTIVATED_CD4_TCELL_UP	0.56497	1.58335	0.0244898	0.104925	0.737			GSE13484_UNSTIM_VS_12H_YF17D_VACCINE_STIM_PBMC_DN	-0.288332	-0.750813	0.767258	1	1
GSE17721_CTRL_VS_CPG_6H_BMDC_DN	0.458316	1.58102	0.0433839	0.105019	0.737			GSE41087_WT_VS_FOXP3_MUT_ANTI_CD3_CD28_STIM_CD4_TCELL_DN	-0.294502	-0.748576	0.808765	1	1
GSE41176_UNSTIM_VS_ANTI_IGM_STIM_BCELL_6H_DN	0.551217	1.58181	0.0101215	0.105234	0.737			GSE23984_CTRL_VS_HYPOCALEMIC_VITAMIND_ANALOG_TCELL_UP	-0.276332	-0.73792	0.726236	1	1
GSE10325_CD4_TCELL_VS_LUPUS_CD4_TCELL_DN	0.543042	1.58115	0.0307692	0.105415	0.737			GSE41176_UNSTIM_VS_ANTI_IGM_STIM_TAK1_KO_BCELL_24H_UP	-0.231026	-0.732502	0.840156	1	1
GSE17974_IL4_AND_ANTI_IL12_VS_UNTREATED_48H_ACT_CD4_TCELL_DN	0.555287	1.58186	0	0.105793	0.737			GSE11057_EFF_MEM_VS_CENT_MEM_CD4_TCELL_UP	-0.328535	-0.730927	0.832985	1	1
GSE40274_FOXP3_VS_FOXP3_AND_PBX1_TRANSDUCED_ACTIVATED_CD4_TCELL_DN	0.5168	1.57197	0.0241228	0.106748	0.739			GSE28783_ANTI_MIR33_VS_CTRL_ATHEROSCLEROSIS_MACROPHAGE_UP	-0.288302	-0.729227	0.826772	1	1
GSE37301_MULTIPOTENT_PROGENITOR_VS_GRAN_MONO_PROGENITOR_DN	0.501512	1.57237	0.0381356	0.10703	0.739			GSE6269_E_COLI_VS_STREP_PNEUMO_INF_PBMC_DN	-0.286299	-0.729081	0.856589	1	1
GSE43863_TFH_VS_LY6C_INT_CXCR5POS_MEMORY_CD4_TCELL_UP	0.586005	1.57313	0.0190678	0.107218	0.739			GSE43955_1H_VS_10H_ACT_CD4_TCELL_DN	-0.239115	-0.727672	0.869981	1	1
GSE28726_NAIVE_VS_ACTIVATED_VA24NEG_NKTCELL_UP	0.596883	1.5725	0.010352	0.107439	0.739			GSE41978_WT_VS_ID2_KO_KLRG1_LOW_EFFECTOR_CD8_TCELL_DN	-0.330551	-0.72524	0.820158	1	1
GSE11057_PBMC_VS_MEM_CD4_TCELL_DN	0.671192	1.57662	0.0496894	0.10764	0.738			GSE5589_LPS_VS_LPS_AND_IL10_STIM_IL10_KO_MACROPHAGE_180MIN_DN	-0.328877	-0.724269	0.762264	1	1
GSE20366_TREG_VS_NAIVE_CD4_TCELL_HOMEOSTATIC_CONVERSION_UP	0.673717	1.57314	0	0.107774	0.739			GSE2770_IL12_ACT_VS_ACT_CD4_TCELL_2H_DN	-0.253666	-0.719543	0.779835	1	1
GSE17721_0.5H_VS_4H_CPG_BMDC_DN	0.465616	1.57454	0.035343	0.107788	0.739			GSE43955_1H_VS_60H_ACT_CD4_TCELL_UP	-0.278678	-0.716342	0.84413	1	1
GSE21670_UNTREATED_VS_IL6_TREATED_CD4_TCELL_UP	0.631103	1.57497	0.0448718	0.10797	0.739			GSE2770_IL12_ACT_VS_ACT_CD4_TCELL_2H_UP	-0.367433	-0.7161	0.81409	1	1
GSE40443_INDUCED_VS_TOTAL_TREG_DN	0.534226	1.57359	0.00990099	0.108001	0.739			GSE45365_NK_CELL_VS_CD11B_DC_MCMV_INFECTION_DN	-0.266569	-0.714478	0.817505	1	1
GSE36476_CTRL_VS_TSST_ACT_16H_MEMORY_CD4_TCELL_OLD_DN	0.592133	1.5767	0.0106383	0.108159	0.738			GSE45382_UNTREATED_VS_TGFB_TREATED_MACROPHAGES_UP	-0.279377	-0.714389	0.82495	1	1
GSE36476_YOUNG_VS_OLD_DONOR_MEMORY_CD4_TCELL_72H_TSST_ACT_DN	0.694468	1.57523	0	0.108186	0.739			GSE17721_PAM3CSK4_VS_GADIQUIMOD_0.5H_BMDC_DN	-0.262374	-0.707377	0.906561	1	1
GSE6259_FLT3L_INDUCED_DEC205_POS_DC_VS_CD8_TCELL_DN	0.529245	1.56836	0.0299786	0.108664	0.747			GSE37605_TREG_VS_TCONV_NOD_FOXP3_FUSION_GFP_DN	-0.325087	-0.702958	0.879142	1	1
GSE13547_2H_VS_12_H_ANTI_IGM_STIM_ZFX_KO_BCELL_UP	0.603427	1.56867	0.00618557	0.108936	0.747			GSE21379_WT_VS_SAP_KO_TFH_CD4_TCELL_UP	-0.285418	-0.700843	0.847784	1	1
GSE39864_WT_VS_GATA3_KO_TREG_UP	0.580175	1.56924	0.0331263	0.109172	0.747			GSE9509_LPS_VS_LPS_AND_IL10_STIM_IL10_KO_MACROPHAGE_10MIN_UP	-0.328965	-0.700573	0.828063	1	1
GSE36826_WT_VS_IL1R_KO_SKIN_STAPH_AUREUS_INF_DN	0.593695	1.56751	0.0246914	0.109192	0.747			GSE360_L_DONOVANI_VS_T_GONDII_MAC_UP	-0.303093	-0.699856	0.820809	1	1
GSE17721_0.5H_VS_8H_GARDIQUIMOD_BMDC_DN	0.584016	1.56948	0.0444444	0.109549	0.747			GSE36826_NORMAL_VS_STAPH_AUREUS_INF_IL1R_KO_SKIN_DN	-0.268367	-0.698477	0.759519	1	1
GSE7852_TREG_VS_TCONV_UP	0.627962	1.56501	0.0105263	0.111453	0.748			GSE2770_TGFB_AND_IL4_VS_IL4_TREATED_ACT_CD4_TCELL_48H_UP	-0.24995	-0.694403	0.854871	1	1
GSE22196_HEALTHY_VS_OBESE_MOUSE_SKIN_GAMMADELTA_TCELL_UP	0.5836	1.56387	0.0101215	0.11208	0.751			GSE11057_PBMC_VS_MEM_CD4_TCELL_UP	-0.289187	-0.69345	0.866142	1	1
GSE3565_CTRL_VS_LPS_INJECTED_SPLENOCYTES_DN	0.608342	1.56296	0.012987	0.112272	0.751			GSE17974_0H_VS_1H_IN_VITRO_ACT_CD4_TCELL_DN	-0.283216	-0.692554	0.841699	1	1
GSE46242_TH1_VS_ANERGIC_TH1_CD4_TCELL_WITH_EGR2_DELETED_UP	0.640262	1.56205	0.0165289	0.112809	0.751			GSE29618_BCELL_VS_MONOCYTE_DAY7_FLU_VACCINE_DN	-0.298395	-0.692267	0.758964	1	1
GSE10325_LUPUS_CD4_TCELL_VS_LUPUS_MYELOID_UP	0.678258	1.56042	0.0334029	0.113871	0.751			GSE5542_UNTREATED_VS_IFNA_AND_IFNG_TREATED_EPITHELIAL_CELLS_6H_DN	-0.255912	-0.690141	0.834646	1	1
GSE24634_IL4_VS_CTRL_TREATED_NAIVE_CD4_TCELL_DAY3_DN	0.570234	1.55977	0.00829876	0.113912	0.751			GSE2197_IMMUNOSUPPRESSIVE_DNA_VS_UNTREATED_IN_DC_UP	-0.258245	-0.68755	0.89881	1	1
GSE11057_CD4_EFF_MEM_VS_PBMC_UP	0.567761	1.5587	0.0613497	0.114466	0.751			GSE22025_UNTREATED_VS_TGFB1_TREATED_CD4_TCELL_UP	-0.254808	-0.6872	0.874286	1	1
GSE33162_UNTREATED_VS_4H_LPS_STIM_HDAC3_HET_MACROPHAGE_DN	0.533738	1.55618	0.0221729	0.115551	0.753			GSE22229_RENAL_TRANSPLANT_IMMUNOSUPP_THERAPY_VS_HEALTHY_PBMC_DN	-0.286433	-0.687105	0.806653	1	1
GSE24142_EARLY_THYMIC_PROGENITOR_VS_DN3_THYMOCYTE_DN	0.620698	1.55646	0.0385439	0.115732	0.753			GSE1448_CTRL_VS_ANTI_VBETA5_DP_THYMOCYTE_UP	-0.223937	-0.686797	0.897436	1	1
GSE32164_ALTERNATIVELY_ACT_M2_VS_CMYC_INHIBITED_MACROPHAGE_DN	0.5963	1.55535	0.0104384	0.116018	0.753			GSE36826_WT_VS_IL1R_KO_SKIN_UP	-0.282091	-0.684552	0.865263	1	1
GSE17721_12H_VS_24H_LPS_BMDC_UP	0.650333	1.55658	0.00606061	0.116159	0.753			GSE19923_WT_VS_E2A_KO_DP_THYMOCYTE_UP	-0.238247	-0.681557	0.968017	1	1
GSE17301_ACD3_ACD28_VS_ACD3_ACD28_AND_IFNA2_STIM_CD8_TCELL_DN	0.546947	1.55433	0.0145228	0.116192	0.753			GSE18281_SUBCAPSULAR_VS_PERIMEDULLARY_CORTICAL_REGION_OF_THYMUS_UP	-0.244801	-0.67783	0.92616	1	1
GSE3982_MAC_VS_CENT_MEMORY_CD4_TCELL_DN	0.574254	1.55181	0	0.116487	0.753			GSE22033_UNTREATED_VS_ROSIGLITAZONE_TREATED_MEF_DN	-0.238086	-0.675196	0.919355	1	1
GSE31082_CD4_VS_CD8_SP_THYMOCYTE_DN	0.665111	1.55184	0.002079	0.116995	0.753			GSE9316_CD4_TCELL_BALBC_VS_TH17_ENRI_CD4_TCELL_SKG_PMA_IONO_STIM_FR4NEG_DN	-0.262389	-0.673698	0.851711	1	1
GSE1925_CTRL_VS_IFNG_PRIMED_MACROPHAGE_24H_IFNG_STIM_DN	0.519539	1.55201	0.0373444	0.117394	0.753			GSE39382_IL3_VS_IL3_IL33_TREATED_MAST_CELL_UP	-0.225742	-0.673636	0.842413	1	1
GSE24634_TEFF_VS_TCONV_DAY3_IN_CULTURE_UP	0.65132	1.55268	0	0.117399	0.753			GSE20715_0H_VS_24H_OZONE_TLR4_KO_LUNG_DN	-0.269014	-0.673368	0.831722	1	1
GSE3982_CENT_MEMORY_CD4_TCELL_VS_TH1_DN	0.665187	1.54795	0.0170213	0.118403	0.753			GSE45365_NK_CELL_VS_CD11B_DC_DN	-0.313049	-0.672435	0.78373	1	1
GSE36888_STAT5_AB_KNOCKIN_VS_WT_TCELL_IL2_TREATED_6H_UP	0.650502	1.54715	0.0295983	0.11865	0.753			GSE3982_DC_VS_BASOPHIL_UP	-0.312243	-0.669021	0.87251	1	1
GSE18791_UNSTIM_VS_NEWCATSLE_VIRUS_DC_10H_DN	0.618872	1.54955	0.018711	0.11868	0.753			GSE3039_B2_VS_B1_BCELL_UP	-0.248036	-0.667858	0.923529	1	1
GSE3982_MAST_CELL_VS_TH1_DN	0.614328	1.54798	0.0193548	0.118936	0.753			GSE13411_IGM_VS_SWITCHED_MEMORY_BCELL_DN	-0.259517	-0.667658	0.858824	1	1
GSE11057_EFF_MEM_VS_CENT_MEM_CD4_TCELL_DN	0.63928	1.54885	0	0.119004	0.753			GSE32423_MEMORY_VS_NAIVE_CD8_TCELL_IL7_IL4_UP	-0.279098	-0.666468	0.866412	1	1
GSE17721_LPS_VS_PAM3CSK4_24H_BMDC_UP	0.595389	1.54262	0.0105042	0.119152	0.757			GSE36888_UNTREATED_VS_IL2_TREATED_TCELL_17H_UP	-0.266666	-0.659154	0.87	1	1
GSE21670_TGFB_VS_TGFB_AND_IL6_TREATED_STAT3_KO_CD4_TCELL_DN	0.54873	1.5408	0.0648536	0.11932	0.757			GSE22196_HEALTHY_VS_OBESE_MOUSE_SKIN_GAMMADELTA_TCELL_DN	-0.289774	-0.658967	0.78672	1	1
GSE3720_UNSTIM_VS_LPS_STIM_VD2_GAMMADELTA_TCELL_UP	0.664161	1.54802	0.012959	0.119335	0.753			GSE19923_E2A_KO_VS_E2A_AND_HEB_KO_DP_THYMOCYTE_UP	-0.262895	-0.658295	0.878143	1	1
GSE2706_UNSTIM_VS_2H_LPS_AND_R848_DC_DN	0.588227	1.54114	0.0121212	0.119501	0.757			GSE3337_4H_VS_16H_IFNG_IN_CD8POS_DC_DN	-0.269384	-0.657869	0.870588	1	1
GSE10325_CD4_TCELL_VS_MYELOID_UP	0.632361	1.54282	0.0530786	0.119528	0.757			GSE17721_CTRL_VS_GARDIQUIMOD_0.5H_BMDC_UP	-0.237724	-0.655636	0.911469	1	1
GSE15330_HSC_VS_LYMPHOID_PRIMED_MULTIPOTENT_PROGENITOR_UP	0.58813	1.54322	0.0124224	0.119571	0.757			GSE40666_NAIVE_VS_EFFECTOR_CD8_TCELL_WITH_IFNA_STIM_90MIN_UP	-0.230397	-0.654316	0.942688	1	1
GSE1925_3H_VS_24H_IFNG_STIM_IFNG_PRIMED_MACROPHAGE_DN	0.459546	1.54533	0.0208333	0.119587	0.757			GSE9960_GRAM_POS_VS_GRAM_NEG_AND_POS_SEPSIS_PBMC_DN	-0.294118	-0.652424	0.853801	1	1
GSE5960_TH1_VS_ANERGIC_TH1_DN	0.569936	1.54438	0.0618763	0.11962	0.757			GSE22313_HEALTHY_VS_SLE_MOUSE_CD4_TCELL_DN	-0.290597	-0.651014	0.830739	1	1
GSE26669_CTRL_VS_COSTIM_BLOCK_MLR_CD4_TCELL_UP	0.571994	1.54371	0.0640496	0.119785	0.757			GSE43955_TGFB_IL6_VS_TGFB_IL6_IL23_TH17_ACT_CD4_TCELL_52H_DN	-0.272042	-0.650809	0.889328	1	1
GSE12366_GC_VS_MEMORY_BCELL_DN	0.516862	1.54572	0.0149573	0.11984	0.757			GSE2585_CTEC_VS_MTEC_THYMUS_UP	-0.265426	-0.648908	0.827112	1	1
GSE32164_RESTING_DIFFERENTIATED_VS_CMYC_INHIBITED_MACROPHAGE_DN	0.604502	1.54461	0.0604752	0.119919	0.757			GSE360_CTRL_VS_T_GONDII_DC_UP	-0.284379	-0.644774	0.868571	1	1
GSE25085_FETAL_BM_VS_ADULT_BM_SP4_THYMIC_IMPLANT_UP	0.526333	1.54137	0.010989	0.119959	0.757			GSE1460_CD4_THYMOCYTE_VS_NAIVE_CD4_TCELL_ADULT_BLOOD_UP	-0.244601	-0.641373	0.945631	1	1
GSE3039_CD4_TCELL_VS_ALPHAALPHA_CD8_TCELL_DN	0.62159	1.53949	0.00869565	0.120528	0.76			GSE24142_EARLY_THYMIC_PROGENITOR_VS_DN2_THYMOCYTE_UP	-0.257523	-0.639371	0.921212	1	1
GSE28726_ACT_CD4_TCELL_VS_ACT_VA24NEG_NKTCELL_UP	0.615919	1.53811	0.0690335	0.120826	0.761			GSE22886_NAIVE_BCELL_VS_MONOCYTE_DN	-0.223288	-0.639082	0.835644	1	1
GSE31082_DN_VS_CD4_SP_THYMOCYTE_DN	0.563609	1.53883	0.0426829	0.120928	0.761			GSE37416_CTRL_VS_12H_F_TULARENSIS_LVS_NEUTROPHIL_UP	-0.248331	-0.638405	0.876768	1	1
GSE33424_CD161_HIGH_VS_INT_CD8_TCELL_DN	0.544706	1.53706	0.0630435	0.12097	0.761			GSE17186_CD21LOW_VS_CD21HIGH_TRANSITIONAL_BCELL_CORD_BLOOD_DN	-0.25826	-0.638288	0.88499	1	1
GSE40274_FOXP3_VS_FOXP3_AND_IRF4_TRANSDUCED_ACTIVATED_CD4_TCELL_UP	0.535138	1.53632	0.0281125	0.121147	0.761			GSE10240_CTRL_VS_IL22_STIM_PRIMARY_BRONCHIAL_EPITHELIAL_CELLS_UP	-0.249197	-0.637951	0.867589	1	1
GSE41867_NAIVE_VS_DAY30_LCMV_CLONE13_EXHAUSTED_CD8_TCELL_UP	0.604426	1.53813	0.0103093	0.121177	0.761			GSE34205_HEALTHY_VS_RSV_INF_INFANT_PBMC_DN	-0.25448	-0.63666	0.902637	1	1
GSE22033_UNTREATED_VS_MRL24_TREATED_MEF_DN	0.561511	1.53709	0.00578035	0.121439	0.761			GSE3039_ALPHAALPHA_CD8_TCELL_VS_B2_BCELL_DN	-0.290007	-0.634401	0.902083	1	1
GSE14415_INDUCED_TREG_VS_FOXP3_KO_INDUCED_TREG_IL2_CULTURE_DN	0.652134	1.53288	0.0326087	0.122924	0.761			GSE17721_CTRL_VS_CPG_0.5H_BMDC_UP	-0.220588	-0.633891	0.852773	1	1
GSE21360_PRIMARY_VS_TERTIARY_MEMORY_CD8_TCELL_DN	0.578936	1.53316	0.0255864	0.123084	0.761			GSE42021_TREG_PLN_VS_CD24HI_TREG_THYMUS_UP	-0.288856	-0.633387	0.814176	1	1
GSE6092_IFNG_VS_IFNG_AND_B_BURGDORFERI_INF_ENDOTHELIAL_CELL_DN	0.568539	1.53228	0.0103093	0.123212	0.761			GSE25085_FETAL_LIVER_VS_FETAL_BM_SP4_THYMIC_IMPLANT_DN	-0.26568	-0.6308	0.850895	1	1
GSE43955_TH0_VS_TGFB_IL6_TH17_ACT_CD4_TCELL_20H_DN	0.510816	1.53401	0.0375494	0.123242	0.761			GSE11961_PLASMA_CELL_DAY7_VS_MEMORY_BCELL_DAY40_UP	-0.251555	-0.629731	0.913295	1	1
GSE23568_ID3_TRANSDUCED_VS_ID3_KO_CD8_TCELL_UP	0.611075	1.5318	0.0323276	0.123259	0.761			GSE21546_SAP1A_KO_VS_SAP1A_KO_AND_ELK1_KO_ANTI_CD3_STIM_DP_THYMOCYTES_DN	-0.263955	-0.62653	0.9375	1	1
GSE37301_MULTIPOTENT_PROGENITOR_VS_COMMON_LYMPHOID_PROGENITOR_UP	0.566644	1.53442	0.0241935	0.123274	0.761			GSE360_L_DONOVANI_VS_M_TUBERCULOSIS_DC_UP	-0.238943	-0.624351	0.921415	1	1
GSE3337_CTRL_VS_4H_IFNG_IN_CD8POS_DC_DN	0.511812	1.53116	0.0575693	0.123437	0.762			GSE17721_LPS_VS_POLYIC_1H_BMDC_UP	-0.22922	-0.620242	0.989775	1	1
GSE22045_TREG_VS_TCONV_UP	0.625673	1.53326	0.0165631	0.123538	0.761			GSE17721_POLYIC_VS_PAM3CSK4_1H_BMDC_DN	-0.257173	-0.619777	0.920319	1	1
GSE19888_ADENOSINE_A3R_INH_PRETREAT_AND_ACT_BY_A3R_VS_TCELL_MEMBRANES_ACT_MAST_CELL_UP	0.558276	1.53055	0.0185185	0.123695	0.762			GSE20500_RETINOIC_ACID_VS_RARA_ANTAGONIST_TREATED_CD4_TCELL_UP	-0.246533	-0.619386	0.951172	1	1
GSE46606_UNSTIM_VS_CD40L_IL2_IL5_3DAY_STIMULATED_IRF4MID_SORTED_BCELL_DN	0.529536	1.52959	0.0408602	0.124376	0.762			GSE9988_ANTI_TREM1_VS_LPS_MONOCYTE_UP	-0.264352	-0.616808	0.893443	1	1
GSE37301_PRO_BCELL_VS_RAG2_KO_NK_CELL_DN	0.537088	1.5285	0.00627615	0.125017	0.762			GSE15735_CTRL_VS_HDAC_INHIBITOR_TREATED_CD4_TCELL_2H_UP	-0.219141	-0.613558	0.928287	1	1
GSE42021_TCONV_PLN_VS_CD24HI_TCONV_THYMUS_UP	0.514265	1.5276	0.0542299	0.125088	0.762			GSE43955_10H_VS_60H_ACT_CD4_TCELL_DN	-0.233162	-0.612508	0.952381	1	1
GSE360_DC_VS_MAC_B_MALAYI_HIGH_DOSE_DN	0.562773	1.52772	0.01222	0.125415	0.762			GSE8921_UNSTIM_VS_TLR1_2_STIM_MONOCYTE_12H_UP	-0.244731	-0.61016	0.937736	1	1
GSE23502_BM_VS_COLON_TUMOR_HDC_KO_MYELOID_DERIVED_SUPPRESSOR_CELL_DN	0.642839	1.52676	0.0192719	0.125511	0.762			GSE22025_TGFB1_VS_TGFB1_AND_PROGESTERONE_TREATED_CD4_TCELL_DN	-0.231975	-0.609934	0.961832	1	1
GSE21546_WT_VS_SAP1A_KO_AND_ELK1_KO_DP_THYMOCYTES_UP	0.557844	1.52602	0	0.126006	0.762			GSE40443_INDUCED_VS_TOTAL_TREG_UP	-0.254227	-0.607929	0.922179	1	1
GSE2706_2H_VS_8H_R848_AND_LPS_STIM_DC_DN	0.595638	1.52404	0	0.12674	0.762			GSE43955_TH0_VS_TGFB_IL6_IL23_TH17_ACT_CD4_TCELL_52H_DN	-0.234757	-0.605103	0.902724	1	1
GSE18791_CTRL_VS_NEWCASTLE_VIRUS_DC_18H_DN	0.521737	1.52363	0.0236052	0.126812	0.762			GSE34156_TLR1_TLR2_LIGAND_VS_NOD2_AND_TLR1_TLR2_LIGAND_24H_TREATED_MONOCYTE_UP	-0.264736	-0.601041	0.831703	1	1
GSE43955_TH0_VS_TGFB_IL6_TH17_ACT_CD4_TCELL_4H_DN	0.545648	1.52412	0	0.127138	0.762			GSE3982_BASOPHIL_VS_TH2_UP	-0.21573	-0.59961	0.939048	1	1
GSE11961_GERMINAL_CENTER_BCELL_DAY7_VS_GERMINAL_CENTER_BCELL_DAY40_DN	0.637856	1.52431	0.0331263	0.127468	0.762			GSE360_CTRL_VS_T_GONDII_MAC_UP	-0.248331	-0.598158	0.918367	1	1
GSE18791_CTRL_VS_NEWCASTLE_VIRUS_DC_16H_DN	0.585056	1.52231	0.00647948	0.128269	0.764			GSE10325_LUPUS_CD4_TCELL_VS_LUPUS_MYELOID_DN	-0.249338	-0.597153	0.877712	1	1
GSE37532_WT_VS_PPARG_KO_LN_TCONV_DN	0.531085	1.52192	0.0576923	0.128279	0.764			GSE29618_PDC_VS_MDC_DAY7_FLU_VACCINE_DN	-0.224253	-0.595213	0.855491	1	1
GSE360_DC_VS_MAC_B_MALAYI_LOW_DOSE_DN	0.602787	1.5207	0.00412371	0.129409	0.764			GSE43863_NAIVE_VS_LY6C_LOW_CXCR5NEG_CD4_EFF_TCELL_D6_LCMV_UP	-0.267093	-0.594978	0.901515	1	1
GSE8678_IL7R_LOW_VS_HIGH_EFF_CD8_TCELL_DN	0.6603	1.51992	0.0299145	0.129639	0.764			GSE17721_POLYIC_VS_PAM3CSK4_0.5H_BMDC_DN	-0.239283	-0.591996	0.931915	1	1
GSE15930_STIM_VS_STIM_AND_IFNAB_48H_CD8_T_CELL_DN	0.56916	1.51901	0.0148305	0.130376	0.769			GSE24634_TREG_VS_TCONV_POST_DAY7_IL4_CONVERSION_DN	-0.227888	-0.591867	0.889336	1	1
GSE22432_CONVENTIONAL_CDC_VS_PLASMACYTOID_PDC_DN	0.527492	1.51802	0.0398323	0.130724	0.769			GSE23502_WT_VS_HDC_KO_MYELOID_DERIVED_SUPPRESSOR_CELL_BM_DN	-0.253977	-0.59156	0.946108	1	1
[truncated: 1,458 more rows]

## Sheet: HNSCC vs. LGD_Hyperplasia
Upregulated in HNSCC phenotype								Upregulated in LGD/Hyperplasia phenotype
[truncated: 1,477 more rows]

[truncated: 2 more sheets: HGD vs. LGD_Hyperplasia, MGD vs. LGD_Hyperplasia]
