# Supplementary material for: Molecular characterization of the evolution of premalignant lesions in the upper aerodigestive tract
Source: Front Oncol. 2024 Apr 19;14:1364958. doi: 10.3389/fonc.2024.1364958 (PMC11067708; doi:10.3389/fonc.2024.1364958)
Supplement: Supplementary file 15 [file Table_9.xlsx]

## Sheet: GSEA Pathway
Standard name	Systematic name	Brief description	Link
HALLMARK_INTERFERON_ALPHA_RESPONSE	M5911	Genes up-regulated in response to alpha interferon proteins	https://www.gsea-msigdb.org/gsea/msigdb/human/geneset/HALLMARK_INTERFERON_ALPHA_RESPONSE.html
HALLMARK_IL2_STAT5_SIGNALING	M5947	Genes up-regulated by STAT5 in response to IL2 stimulation	https://www.gsea-msigdb.org/gsea/msigdb/cards/HALLMARK_IL2_STAT5_SIGNALING.html
HALLMARK_INTERFERON_GAMMA_RESPONSE	M5913	Genes up-regulated in response to IFNG	https://www.gsea-msigdb.org/gsea/msigdb/human/geneset/HALLMARK_INTERFERON_GAMMA_RESPONSE.html
HALLMARK_ALLOGRAFT_REJECTION	M5950	Genes up-regulated during transplant rejection	https://www.gsea-msigdb.org/gsea/msigdb/human/geneset/HALLMARK_ALLOGRAFT_REJECTION.html
HALLMARK_IL6_JAK_STAT3_SIGNALING	M5897	Genes up-regulated by IL6 via STAT3, e.g., during acute phase response	https://www.gsea-msigdb.org/gsea/msigdb/human/geneset/HALLMARK_IL6_JAK_STAT3_SIGNALING.html
HALLMARK_TNFA_SIGNALING_VIA_NFKB	M5890	Genes regulated by NF-kB in response to TNF	https://www.gsea-msigdb.org/gsea/msigdb/cards/HALLMARK_TNFA_SIGNALING_VIA_NFKB.html
HALLMARK_PI3K_AKT_MTOR_SIGNALING	M5923	Genes up-regulated by activation of the PI3K/AKT/mTOR pathway	https://www.gsea-msigdb.org/gsea/msigdb/cards/HALLMARK_PI3K_AKT_MTOR_SIGNALING.html
HALLMARK_INFLAMMATORY_RESPONSE	M5932	Genes defining inflammatory response	https://www.gsea-msigdb.org/gsea/msigdb/cards/HALLMARK_INFLAMMATORY_RESPONSE.html
HALLMARK_KRAS_SIGNALING_UP	M5953	Genes up-regulated by KRAS activation	https://www.gsea-msigdb.org/gsea/msigdb/cards/HALLMARK_KRAS_SIGNALING_UP
HALLMARK_EPITHELIAL_MESENCHYMAL_TRANSITION	M5930	Genes defining epithelial-mesenchymal transition, as in wound healing, fibrosis and metastasis	https://www.gsea-msigdb.org/gsea/msigdb/cards/HALLMARK_EPITHELIAL_MESENCHYMAL_TRANSITION.html
HALLMARK_P53_PATHWAY	M5939	Genes involved in p53 pathways and networks	https://www.gsea-msigdb.org/gsea/msigdb/human/geneset/HALLMARK_P53_PATHWAY.html
HALLMARK_APOPTOSIS	M5902	Genes mediating programmed cell death (apoptosis) by activation of caspases	https://www.gsea-msigdb.org/gsea/msigdb/human/geneset/HALLMARK_APOPTOSIS.html?ex=1
HALLMARK_UV_RESPONSE_UP	M5941	Genes up-regulated in response to ultraviolet (UV) radiation	https://www.gsea-msigdb.org/gsea/msigdb/cards/HALLMARK_UV_RESPONSE_UP
HALLMARK_COMPLEMENT	M5921	Genes encoding components of the complement system, which is part of the innate immune system	https://www.gsea-msigdb.org/gsea/msigdb/cards/HALLMARK_COMPLEMENT
HALLMARK_XENOBIOTIC_METABOLISM	M5934	Genes encoding proteins involved in processing of drugs and other xenobiotics	https://www.gsea-msigdb.org/gsea/msigdb/cards/HALLMARK_XENOBIOTIC_METABOLISM
HALLMARK_COAGULATION	M5946	Genes encoding components of blood coagulation system; also up-regulated in platelets	https://www.gsea-msigdb.org/gsea/msigdb/cards/HALLMARK_COAGULATION
HALLMARK_UV_RESPONSE_DN	M5942	Genes down-regulated in response to ultraviolet (UV) radiation	https://www.gsea-msigdb.org/gsea/msigdb/cards/HALLMARK_UV_RESPONSE_DN
HALLMARK_ESTROGEN_RESPONSE_LATE	M5907	Genes defining late response to estrogen	https://www.gsea-msigdb.org/gsea/msigdb/cards/HALLMARK_ESTROGEN_RESPONSE_LATE
HALLMARK_APICAL_JUNCTION	M5915	Genes encoding components of apical junction complex	https://www.gsea-msigdb.org/gsea/msigdb/cards/HALLMARK_APICAL_JUNCTION

## Sheet: HNSCC vs. Normal
Supplementary Table 9: GSEA anaylsis using Hallmark Pathways. Significantly upregulated pathways (FDR<0.25) are highlighted in bold.
Upregulated in HNSCC phenotype
NAME	ES	NES	NOM p-val	FDR q-val	FWER p-val
HALLMARK_INTERFERON_GAMMA_RESPONSE	0.578485	1.61606	0.0309917	0.0764977	0.133
HALLMARK_IL2_STAT5_SIGNALING	0.563253	1.63736	0.00804829	0.0918848	0.11
HALLMARK_INTERFERON_ALPHA_RESPONSE	0.648643	1.67739	0.0243408	0.114376	0.078
HALLMARK_IL6_JAK_STAT3_SIGNALING	0.490226	1.36577	0.139004	0.28601	0.483
HALLMARK_ALLOGRAFT_REJECTION	0.485679	1.38939	0.098646	0.314771	0.449
HALLMARK_INFLAMMATORY_RESPONSE	0.44365	1.18645	0.267223	0.388508	0.685
HALLMARK_KRAS_SIGNALING_UP	0.456744	1.1361	0.331959	0.403138	0.73
HALLMARK_PI3K_AKT_MTOR_SIGNALING	0.302814	1.21177	0.208511	0.406362	0.664
HALLMARK_TNFA_SIGNALING_VIA_NFKB	0.511717	1.2181	0.297405	0.463638	0.657
HALLMARK_EPITHELIAL_MESENCHYMAL_TRANSITION	0.400549	0.875698	0.619342	0.750702	0.874
HALLMARK_UV_RESPONSE_UP	0.283456	0.699978	0.782077	0.818369	0.934
HALLMARK_COMPLEMENT	0.206545	0.647598	0.927451	0.82035	0.951
HALLMARK_P53_PATHWAY	0.265873	0.773114	0.721545	0.847408	0.912
HALLMARK_APOPTOSIS	0.208591	0.702235	0.818725	0.883696	0.934
Upregulated in Normal phenotype
NAME	ES	NES	NOM p-val	FDR q-val	FWER p-val
HALLMARK_XENOBIOTIC_METABOLISM	-0.418699	-1.17954	0.256098	1	0.687
HALLMARK_COAGULATION	-0.402419	-1.15329	0.293869	0.628832	0.713
HALLMARK_UV_RESPONSE_DN	-0.419509	-1.05616	0.421712	0.564463	0.775
HALLMARK_ESTROGEN_RESPONSE_LATE	-0.304188	-0.877398	0.611429	0.67707	0.89
HALLMARK_APICAL_JUNCTION	-0.164751	-0.503932	0.988372	0.946578	0.973

## Sheet: HGD vs. Normal
Upregulated in HGD phenotype
NAME	ES	NES	NOM p-val	FDR q-val	FWER p-val
HALLMARK_INTERFERON_ALPHA_RESPONSE	0.628377	1.90699	0.003861	0.00613998	0.006
HALLMARK_INTERFERON_GAMMA_RESPONSE	0.571551	1.79851	0.00749064	0.0143394	0.025
HALLMARK_ALLOGRAFT_REJECTION	0.370445	1.04921	0.446461	0.560277	0.79
HALLMARK_APOPTOSIS	0.300247	1.09573	0.356877	0.560355	0.76
HALLMARK_IL2_STAT5_SIGNALING	0.450804	1.29007	0.151852	0.630347	0.582
HALLMARK_ESTROGEN_RESPONSE_LATE	0.376405	1.09694	0.340467	0.652428	0.76
HALLMARK_PI3K_AKT_MTOR_SIGNALING	0.300391	1.14857	0.277328	0.660692	0.717
HALLMARK_P53_PATHWAY	0.290817	0.909334	0.546154	0.712624	0.858
HALLMARK_UV_RESPONSE_UP	0.371228	0.8588	0.633205	0.719851	0.885
HALLMARK_INFLAMMATORY_RESPONSE	0.266298	0.729412	0.786916	0.771991	0.933
HALLMARK_IL6_JAK_STAT3_SIGNALING	0.41641	1.16889	0.298651	0.772058	0.701
HALLMARK_TNFA_SIGNALING_VIA_NFKB	0.305073	0.775648	0.712621	0.772563	0.917
HALLMARK_KRAS_SIGNALING_UP	0.238769	0.603674	0.923518	0.871578	0.959
Upregulated in Normal phenotype
NAME	ES	NES	NOM p-val	FDR q-val	FWER p-val
HALLMARK_UV_RESPONSE_DN	-0.555711	-1.38906	0.156317	0.17453	0.438
HALLMARK_XENOBIOTIC_METABOLISM	-0.551294	-1.42619	0.0512821	0.213559	0.39
HALLMARK_COAGULATION	-0.51322	-1.5097	0.0588235	0.256528	0.286
HALLMARK_COMPLEMENT	-0.329294	-0.986152	0.5	0.487298	0.807
HALLMARK_EPITHELIAL_MESENCHYMAL_TRANSITION	-0.363904	-0.874856	0.648822	0.53601	0.872
HALLMARK_APICAL_JUNCTION	-0.342219	-1.03099	0.433761	0.538534	0.785

## Sheet: MGD vs. Normal
Upregulated in MGD phenotype
NAME	ES	NES	NOM p-val	FDR q-val	FWER p-val
HALLMARK_INTERFERON_ALPHA_RESPONSE	0.6698	1.85259	0.0118812	0.0183601	0.037
HALLMARK_INTERFERON_GAMMA_RESPONSE	0.604687	1.85697	0.00395257	0.0356913	0.036
HALLMARK_PI3K_AKT_MTOR_SIGNALING	0.345049	1.48032	0.0425101	0.223973	0.297
HALLMARK_ALLOGRAFT_REJECTION	0.537711	1.41826	0.0143737	0.242492	0.362
HALLMARK_IL6_JAK_STAT3_SIGNALING	0.44255	1.31297	0.163743	0.362268	0.524
HALLMARK_IL2_STAT5_SIGNALING	0.455536	1.22494	0.214724	0.467833	0.654
HALLMARK_INFLAMMATORY_RESPONSE	0.415283	1.17224	0.272549	0.485339	0.695
HALLMARK_TNFA_SIGNALING_VIA_NFKB	0.424923	1.11309	0.390946	0.521398	0.741
HALLMARK_UV_RESPONSE_UP	0.283369	0.669292	0.827815	0.796424	0.951
HALLMARK_APOPTOSIS	0.23459	0.897433	0.516878	0.818954	0.87
HALLMARK_COMPLEMENT	0.236053	0.698313	0.85124	0.825128	0.946
HALLMARK_P53_PATHWAY	0.228592	0.714931	0.796371	0.869838	0.938
HALLMARK_KRAS_SIGNALING_UP	0.301625	0.753992	0.767717	0.892345	0.937
HALLMARK_ESTROGEN_RESPONSE_LATE	0.278715	0.7918	0.697778	0.910693	0.924
Upregulated in Normal phenotype
NAME	ES	NES	NOM p-val	FDR q-val	FWER p-val
HALLMARK_COAGULATION	-0.388957	-1.2407	0.18622	0.45138	0.624
HALLMARK_UV_RESPONSE_DN	-0.534978	-1.34348	0.193018	0.594803	0.507
HALLMARK_EPITHELIAL_MESENCHYMAL_TRANSITION	-0.367302	-0.830945	0.644841	0.723272	0.899
HALLMARK_APICAL_JUNCTION	-0.238776	-0.688095	0.829659	0.779271	0.952
HALLMARK_XENOBIOTIC_METABOLISM	-0.334806	-0.914358	0.583682	0.784914	0.848

## Sheet: HNSCC vs. LGD & Hyperplasia
Upregulated in HNSCC phenotype
NAME	ES	NES	NOM p-val	FDR q-val	FWER p-val
HALLMARK_IL6_JAK_STAT3_SIGNALING	0.523999	1.52503	0.0517241	0.170225	0.234
HALLMARK_INFLAMMATORY_RESPONSE	0.551587	1.54507	0.0293542	0.209261	0.205
HALLMARK_INTERFERON_GAMMA_RESPONSE	0.484176	1.31676	0.234469	0.247171	0.542
HALLMARK_COMPLEMENT	0.420247	1.3859	0.0594059	0.249782	0.453
HALLMARK_APICAL_JUNCTION	0.414377	1.27733	0.180258	0.271063	0.605
HALLMARK_TNFA_SIGNALING_VIA_NFKB	0.580203	1.31763	0.182927	0.277423	0.541
HALLMARK_UV_RESPONSE_UP	0.531243	1.39493	0.131429	0.280609	0.44
HALLMARK_KRAS_SIGNALING_UP	0.557817	1.4158	0.0856031	0.312016	0.414
HALLMARK_INTERFERON_ALPHA_RESPONSE	0.509397	1.31999	0.201172	0.313452	0.538
HALLMARK_APOPTOSIS	0.363081	1.20383	0.258912	0.333932	0.692
HALLMARK_EPITHELIAL_MESENCHYMAL_TRANSITION	0.718806	1.54932	0.0492424	0.390738	0.197
HALLMARK_IL2_STAT5_SIGNALING	0.364753	1.07609	0.403162	0.46571	0.79
HALLMARK_COAGULATION	0.346687	1.03616	0.431034	0.489204	0.827
HALLMARK_ALLOGRAFT_REJECTION	0.338645	0.946176	0.539806	0.573396	0.881
HALLMARK_P53_PATHWAY	0.306429	0.89791	0.561886	0.593148	0.913
HALLMARK_PI3K_AKT_MTOR_SIGNALING	0.158466	0.605972	0.945736	0.935401	0.99
HALLMARK_UV_RESPONSE_DN	0.192325	0.522735	0.960986	0.94423	0.992
Upregulated in LGD/Hyperplasia phenotype
NAME	ES	NES	NOM p-val	FDR q-val	FWER p-val
HALLMARK_ESTROGEN_RESPONSE_LATE	-0.263135	-0.760666	0.740741	0.688842	0.959
HALLMARK_XENOBIOTIC_METABOLISM	-0.387489	-1.02275	0.418367	0.754991	0.825

## Sheet: Hyperplasia vs. Normal
Upregulated in Hyperplasia phenotype
NAME	ES	NES	NOM p-val	FDR q-val	FWER p-val
HALLMARK_INTERFERON_ALPHA_RESPONSE	0.496372	1.39173	0.158763	0.250683	0.367
HALLMARK_XENOBIOTIC_METABOLISM	0.498354	1.42736	0.0788382	0.396565	0.328
HALLMARK_PI3K_AKT_MTOR_SIGNALING	0.2474	1.048	0.291667	0.686001	0.708
HALLMARK_INTERFERON_GAMMA_RESPONSE	0.318068	0.888289	0.653153	0.784812	0.832
HALLMARK_ALLOGRAFT_REJECTION	0.241112	0.651755	0.878728	0.83751	0.91
HALLMARK_IL2_STAT5_SIGNALING	0.243658	0.661722	0.923077	0.979057	0.904
Upregulated in Normal phenotype
NAME	ES	NES	NOM p-val	FDR q-val	FWER p-val
HALLMARK_COAGULATION	-0.484933	-1.42003	0.0614525	0.195301	0.352
HALLMARK_EPITHELIAL_MESENCHYMAL_TRANSITION	-0.644813	-1.42239	0.0862069	0.286694	0.352
HALLMARK_UV_RESPONSE_UP	-0.616749	-1.442	0.056239	0.476951	0.316
HALLMARK_APOPTOSIS	-0.26923	-0.99956	0.490637	0.663401	0.774
HALLMARK_APICAL_JUNCTION	-0.384023	-1.07581	0.45648	0.675835	0.709
HALLMARK_UV_RESPONSE_DN	-0.422648	-1.02591	0.431818	0.696257	0.757
HALLMARK_COMPLEMENT	-0.418017	-1.10236	0.382979	0.733627	0.67
HALLMARK_IL6_JAK_STAT3_SIGNALING	-0.275625	-0.717667	0.889109	0.734	0.888
HALLMARK_P53_PATHWAY	-0.215397	-0.720166	0.76259	0.78514	0.888
HALLMARK_KRAS_SIGNALING_UP	-0.328369	-0.763657	0.709738	0.795301	0.888
HALLMARK_TNFA_SIGNALING_VIA_NFKB	-0.319568	-0.782721	0.731707	0.838655	0.882
HALLMARK_ESTROGEN_RESPONSE_LATE	-0.365192	-1.1108	0.351301	0.863838	0.644
HALLMARK_INFLAMMATORY_RESPONSE	-0.319271	-0.801806	0.683071	0.886659	0.863

## Sheet: HGD vs. HNSCC
Upregulated in HGD phenotype
NAME	ES	NES	NOM p-val	FDR q-val	FWER p-val
HALLMARK_ESTROGEN_RESPONSE_LATE	0.527606	1.39017	0.132632	0.094801	0.467
Upregulated in HNSCC phenotype
NAME	ES	NES	NOM p-val	FDR q-val	FWER p-val
HALLMARK_KRAS_SIGNALING_UP	-0.54534	-1.44171	0.0601202	0.217581	0.384
HALLMARK_IL2_STAT5_SIGNALING	-0.470676	-1.44991	0.0467836	0.246534	0.372
HALLMARK_APICAL_JUNCTION	-0.373723	-1.28535	0.187023	0.262214	0.617
HALLMARK_INTERFERON_GAMMA_RESPONSE	-0.444164	-1.30183	0.215238	0.269867	0.595
HALLMARK_EPITHELIAL_MESENCHYMAL_TRANSITION	-0.659898	-1.45771	0.0826613	0.288728	0.357
HALLMARK_COMPLEMENT	-0.407836	-1.30418	0.128049	0.297586	0.593
HALLMARK_INFLAMMATORY_RESPONSE	-0.538936	-1.4844	0.0566802	0.310346	0.314
HALLMARK_INTERFERON_ALPHA_RESPONSE	-0.490706	-1.30564	0.229572	0.332981	0.592
HALLMARK_ALLOGRAFT_REJECTION	-0.467886	-1.33227	0.146199	0.337654	0.554
HALLMARK_IL6_JAK_STAT3_SIGNALING	-0.517853	-1.48585	0.08	0.45993	0.313
HALLMARK_XENOBIOTIC_METABOLISM	-0.405875	-1.04236	0.435453	0.562292	0.849
HALLMARK_UV_RESPONSE_DN	-0.3404	-0.888609	0.606299	0.692383	0.924
HALLMARK_APOPTOSIS	-0.257375	-0.851381	0.634694	0.69672	0.94
HALLMARK_UV_RESPONSE_UP	-0.366573	-0.914316	0.558648	0.701011	0.915
HALLMARK_COAGULATION	-0.274512	-0.778721	0.740079	0.757988	0.961
HALLMARK_P53_PATHWAY	-0.259992	-0.740555	0.764706	0.763619	0.968
HALLMARK_TNFA_SIGNALING_VIA_NFKB	-0.626921	-1.51038	0.102564	0.780773	0.272
HALLMARK_PI3K_AKT_MTOR_SIGNALING	-0.145801	-0.530956	0.993952	0.94611	0.99

## Sheet: MDG vs. HNSCC
Upregulated in MGD phenotype
NAME	ES	NES	NOM p-val	FDR q-val	FWER p-val
HALLMARK_PI3K_AKT_MTOR_SIGNALING	0.318979	1.2449	0.157116	0.550651	0.638
HALLMARK_ESTROGEN_RESPONSE_LATE	0.523505	1.36589	0.133188	0.625444	0.482
HALLMARK_INTERFERON_ALPHA_RESPONSE	0.17604	0.482161	0.902344	0.96501	0.997
HALLMARK_COAGULATION	0.27242	0.786456	0.724846	0.984172	0.951
HALLMARK_XENOBIOTIC_METABOLISM	0.315291	0.829402	0.702083	1	0.944
HALLMARK_ALLOGRAFT_REJECTION	0.188945	0.555166	0.934827	1	0.996
Upregulated in HNSCC phenotype
NAME	ES	NES	NOM p-val	FDR q-val	FWER p-val
HALLMARK_IL6_JAK_STAT3_SIGNALING	-0.46962	-1.45232	0.0777989	0.423558	0.375
HALLMARK_UV_RESPONSE_DN	-0.386948	-0.998396	0.478088	0.538867	0.878
HALLMARK_INFLAMMATORY_RESPONSE	-0.409514	-1.26724	0.145038	0.540899	0.671
HALLMARK_KRAS_SIGNALING_UP	-0.491265	-1.319	0.0903955	0.570933	0.59
HALLMARK_IL2_STAT5_SIGNALING	-0.383835	-1.14186	0.345309	0.58908	0.778
HALLMARK_EPITHELIAL_MESENCHYMAL_TRANSITION	-0.709952	-1.51224	0.054	0.592719	0.293
HALLMARK_APOPTOSIS	-0.295885	-1.00084	0.4375	0.596725	0.878
HALLMARK_APICAL_JUNCTION	-0.357055	-1.17266	0.299389	0.628511	0.747
HALLMARK_UV_RESPONSE_UP	-0.389067	-1.0208	0.458678	0.631484	0.863
HALLMARK_P53_PATHWAY	-0.318902	-0.882672	0.556622	0.662572	0.909
HALLMARK_COMPLEMENT	-0.246326	-0.843968	0.728261	0.668057	0.917
HALLMARK_TNFA_SIGNALING_VIA_NFKB	-0.46527	-1.04633	0.453416	0.678044	0.848
HALLMARK_INTERFERON_GAMMA_RESPONSE	-0.224034	-0.647114	0.810591	0.865373	0.968

## Sheet: HGD vs. MGD
Upregulated in HGD phenotype
NAME	ES	NES	NOM p-val	FDR q-val	FWER p-val
HALLMARK_UV_RESPONSE_DN	0.203558	0.559686	0.946322	0.949459	0.975
HALLMARK_ESTROGEN_RESPONSE_LATE	0.44042	1.19698	0.257752	1	0.729
HALLMARK_P53_PATHWAY	0.272987	0.81189	0.714286	1	0.93
HALLMARK_PI3K_AKT_MTOR_SIGNALING	0.188755	0.649551	0.892495	1	0.963
HALLMARK_EPITHELIAL_MESENCHYMAL_TRANSITION	0.237389	0.627681	0.847458	1	0.963
Upregulated in MGD phenotype
NAME	ES	NES	NOM p-val	FDR q-val	FWER p-val
HALLMARK_INTERFERON_ALPHA_RESPONSE	-0.517322	-1.59707	0.0522088	0.334591	0.169
HALLMARK_INFLAMMATORY_RESPONSE	-0.355312	-1.15238	0.29087	0.579947	0.735
HALLMARK_COMPLEMENT	-0.3775	-1.18523	0.246	0.610287	0.71
HALLMARK_IL2_STAT5_SIGNALING	-0.356737	-1.06678	0.421456	0.670627	0.806
HALLMARK_TNFA_SIGNALING_VIA_NFKB	-0.380022	-1.20343	0.274793	0.710971	0.693
HALLMARK_XENOBIOTIC_METABOLISM	-0.298524	-0.75127	0.811203	0.791222	0.961
HALLMARK_APOPTOSIS	-0.203172	-0.854148	0.672269	0.827518	0.919
HALLMARK_UV_RESPONSE_UP	-0.288421	-0.758562	0.763975	0.845939	0.956
HALLMARK_COAGULATION	-0.265361	-0.79586	0.754678	0.857189	0.947
HALLMARK_IL6_JAK_STAT3_SIGNALING	-0.254807	-0.873846	0.650862	0.876199	0.913
HALLMARK_KRAS_SIGNALING_UP	-0.280955	-0.927425	0.593617	0.879237	0.887
HALLMARK_INTERFERON_GAMMA_RESPONSE	-0.357221	-1.2185	0.260355	0.881915	0.674
HALLMARK_APICAL_JUNCTION	-0.179486	-0.611403	0.9182	0.908121	0.983
HALLMARK_ALLOGRAFT_REJECTION	-0.45039	-1.23705	0.191446	1	0.66

## Sheet: HGD vs. LGD & Hyperplasia
Upregulated in HGD phenotype
NAME	ES	NES	NOM p-val	FDR q-val	FWER p-val
HALLMARK_UV_RESPONSE_UP	0.659292	1.68683	0.0172084	0.124366	0.082
HALLMARK_APOPTOSIS	0.392789	1.55129	0.0339321	0.125851	0.185
HALLMARK_EPITHELIAL_MESENCHYMAL_TRANSITION	0.671199	1.59328	0.0380762	0.133744	0.151
HALLMARK_TNFA_SIGNALING_VIA_NFKB	0.462266	1.47183	0.0558559	0.177118	0.312
HALLMARK_IL6_JAK_STAT3_SIGNALING	0.405109	1.30002	0.139048	0.28849	0.568
HALLMARK_INFLAMMATORY_RESPONSE	0.418264	1.3072	0.128544	0.32621	0.558
HALLMARK_ESTROGEN_RESPONSE_LATE	0.449089	1.31874	0.140845	0.367521	0.544
HALLMARK_KRAS_SIGNALING_UP	0.400316	1.17312	0.285421	0.451557	0.714
HALLMARK_COMPLEMENT	0.316212	0.974996	0.502935	0.676329	0.856
HALLMARK_COAGULATION	0.267343	0.826885	0.715706	0.701505	0.933
HALLMARK_INTERFERON_GAMMA_RESPONSE	0.329522	1.00133	0.508197	0.707071	0.845
HALLMARK_PI3K_AKT_MTOR_SIGNALING	0.239244	0.833452	0.669339	0.745644	0.931
HALLMARK_IL2_STAT5_SIGNALING	0.248011	0.739554	0.76699	0.775466	0.956
HALLMARK_APICAL_JUNCTION	0.25944	0.843159	0.687764	0.78755	0.928
HALLMARK_INTERFERON_ALPHA_RESPONSE	0.291383	0.870547	0.633745	0.805709	0.918
HALLMARK_P53_PATHWAY	0.19507	0.663229	0.885397	0.835271	0.976
Upregulated in LGD/Hyperplasia phenotype
NAME	ES	NES	NOM p-val	FDR q-val	FWER p-val
HALLMARK_UV_RESPONSE_DN	-0.31714	-0.894331	0.589537	0.805142	0.918
HALLMARK_ALLOGRAFT_REJECTION	-0.247241	-0.680712	0.835095	0.815676	0.977
HALLMARK_XENOBIOTIC_METABOLISM	-0.405238	-1.0075	0.437751	1	0.847

[truncated: 1 more sheets: MGD vs. LGD & Hyperplasia]
