# Supplementary material for: Molecular characterization of the evolution of premalignant lesions in the upper aerodigestive tract
Source: Front Oncol. 2024 Apr 19;14:1364958. doi: 10.3389/fonc.2024.1364958 (PMC11067708; doi:10.3389/fonc.2024.1364958)
Supplement: Supplementary file 16 [file Table_10.xlsx]

## Sheet: Tabelle1
Supplementary Table 10: Detailed clinicopathological characteristics of the patient cohort. SCC, squamous cell carcinoma; L, invasion into lymphatic vessels; V, invasion into vein; Pn, perineural invasion; G, stage, grade of tumour; R status, resection status.
Patient ID	Gender	Age	Smoker	Localisation	SCC	Surgery Details	T	N	L	V	Pn	Grade	UICC	R status	Adjuvant treatment	Recurrence	Comment
1	F	81	Yes	Oropharynx	Yes	Transoral tumour resection, bilateral neck dissection	pT1	pN0	L0	V0	Pn0	G2	I	R0	No	No
2	M	72	Yes	Oropharynx/Hypopharynx	Yes	Transoral resection of dysplastic lesion in oropharynx	cT4a	cN2b	N/A	N/A	N/A	N/A	N/A	N/A	N/A	Yes	previous definitive radiotherapy for hypopharyngeal cancer cT3 cN2b
3	M	87	Yes	Larynx	Yes	Endoscopic laser cordectomy	pT1a	cN0	N/A	N/A	N/A	G2	I	R0	No	No	multiple resections of dysplasia
4	M	54	Yes	Oropharynx/Hypopharynx	Yes	Transoral tumour resection, bilateral neck dissection	pT2	pN0	L0	V0	Pn0	G2	II	R0	No	Yes	multiple resections of high-grade dysplasia (oropharynx, larynx); resection of a base of tongue carcinoma pT1, cN0, cM0; pharyngo-laryngectomy of a hypopharyngeal carcinoma rpT3, rpN2c, cM0 and adjuvant radiotherapy
5	M	57	Yes	Larynx	Yes	Transoral tumour resection, bilateral neck dissection	rpT1	rpN0	L0	V0	Pn0	G2	I	R0	No	Yes	multiple resections of high-grade dysplasia; primary radiotherapy for laryngeal carcinoma T1b cN0; laryngectomy for multifocal carcinoma in situ of the larynx pTis, pN0, cM0; field cancerization of the neopharynx; pulmonary metastasis
6	F	62	No	Oral cavity	Yes	Transoral tumour resection, bilateral neck dissection	pT3	pN0	L0	V0	Pn0	G2	III	R0	Yes	Yes	resection of a recurrent lateral tongue carcinoma yrpT3, yrpNX, cM0; second recurrence of lateral tongue carcinoma rcT3-4, cN2, cM1
7	M	68	Yes	Oropharynx/Larynx	Yes	Transoral tumour resection, reconstruction with a radial forearm free flap, bilateral neck dissection	pT3	pN3b	L1	V0	Pn1	G3	IVb	R0	Yes	No	multiple resections of high-grade dysplasia; field cancerization
